# Supplementary material for: Insulin mutations impair beta-cell development in a patient-derived iPSC model of neonatal diabetes
Source: eLife. 2018 Nov 9;7:e38519. doi: 10.7554/eLife.38519 (PMC6294552; doi:10.7554/eLife.38519)
Supplement: Figure 2—source data 1. [file elife-38519-fig2-data1.zip]

Archive with 21 entries (18 files):
- Figure 2 - source data 1/
- Figure 2 - source data 1/.DS_Store
- __MACOSX/
- __MACOSX/Figure 2 - source data 1/
- __MACOSX/Figure 2 - source data 1/._.DS_Store
- Figure 2 - source data 1/alignmentStats_COR1.txt
- __MACOSX/Figure 2 - source data 1/._alignmentStats_COR1.txt
- Figure 2 - source data 1/alignmentStats_COR2.txt
- __MACOSX/Figure 2 - source data 1/._alignmentStats_COR2.txt
- Figure 2 - source data 1/alignmentStats_INSC96R1.txt
- __MACOSX/Figure 2 - source data 1/._alignmentStats_INSC96R1.txt
- Figure 2 - source data 1/alignmentStats_INSC96R2.txt
- __MACOSX/Figure 2 - source data 1/._alignmentStats_INSC96R2.txt
- Figure 2 - source data 1/counts_COR1.txt
- __MACOSX/Figure 2 - source data 1/._counts_COR1.txt
- Figure 2 - source data 1/counts_COR2.txt
- __MACOSX/Figure 2 - source data 1/._counts_COR2.txt
- Figure 2 - source data 1/counts_INSC96R1.txt
- __MACOSX/Figure 2 - source data 1/._counts_INSC96R1.txt
- Figure 2 - source data 1/counts_INSC96R2.txt
- __MACOSX/Figure 2 - source data 1/._counts_INSC96R2.txt
