# Supplementary material for: Insulin mutations impair beta-cell development in a patient-derived iPSC model of neonatal diabetes
Source: eLife. 2018 Nov 9;7:e38519. doi: 10.7554/eLife.38519 (PMC6294552; doi:10.7554/eLife.38519)
Supplement: Figure 2—source data 1. [file elife-38519-fig2-data1.zip › Figure 2 - source data 1/alignmentStats_COR1.txt]

23.86	bc001
36.61	bc002
33.04	bc003
33.56	bc004
34.54	bc005
35.24	bc006
35.32	bc007
38.13	bc008
45.65	bc009
30.64	bc010
42.78	bc011
38.99	bc012
37.05	bc013
35.41	bc014
40.04	bc015
30.47	bc016
48.5	bc017
41.22	bc018
36.62	bc019
39.5	bc020
38.74	bc021
40.9	bc022
37.22	bc023
39.72	bc024
36.56	bc025
28.38	bc026
36.69	bc027
43.93	bc028
34.86	bc029
32.94	bc030
20.3	bc031
33.41	bc032
31.52	bc033
34.43	bc034
39.67	bc035
40.23	bc036
33.89	bc037
36.72	bc038
32.6	bc039
31.44	bc040
28.67	bc041
34.67	bc042
42.1	bc043
29.8	bc044
36.54	bc045
44.45	bc046
22.81	bc047
32.5	bc048
30.21	bc049
36.08	bc050
33.58	bc051
37.1	bc052
25.39	bc053
29	bc054
33.57	bc055
22.83	bc056
31.15	bc057
29.56	bc058
30.5	bc059
36.62	bc060
35.62	bc061
29.99	bc062
26.4	bc063
25.91	bc064
21.34	bc065
37.81	bc066
26.69	bc067
38.28	bc068
34.92	bc069
42.94	bc070
38.83	bc071
41.84	bc072
42.49	bc073
31.58	bc074
32.48	bc075
39.63	bc076
41.5	bc077
36.81	bc078
29.71	bc079
34.41	bc080
36.21	bc081
34.07	bc082
39.42	bc083
38.66	bc084
30.88	bc085
37.78	bc086
33.9	bc087
39.59	bc088
33.22	bc089
32.85	bc090
33.61	bc091
29.58	bc092
36.88	bc093
36.38	bc094
34.32	bc095
40.37	bc096
46.59	bc097
29.14	bc098
31.72	bc099
24.53	bc100
31.55	bc101
46.89	bc102
33.44	bc103
37.58	bc104
40.07	bc105
25.79	bc106
33.88	bc107
43.32	bc108
40.04	bc109
34.71	bc110
35.95	bc111
41.35	bc112
37.19	bc113
26.52	bc114
32.32	bc115
33.07	bc116
36.97	bc117
37.52	bc118
41.88	bc119
35.99	bc120
33.21	bc121
28.3	bc122
44.35	bc123
29.42	bc124
33.81	bc125
27.83	bc126
31.55	bc127
32.26	bc128
37.76	bc129
28.21	bc130
38.33	bc131
32.24	bc132
37.98	bc133
32.35	bc134
37.21	bc135
22.75	bc136
27.6	bc137
36.3	bc138
36.39	bc139
40.4	bc140
31.84	bc141
30.31	bc142
35.14	bc143
37.62	bc144
29.7	bc145
33.59	bc146
39.07	bc147
36.9	bc148
32.07	bc149
26.5	bc150
30.19	bc151
32.95	bc152
29.03	bc153
34.05	bc154
39.09	bc155
31.91	bc156
44.1	bc157
34.29	bc158
29.12	bc159
39.35	bc160
27.39	bc161
17.79	bc162
41.79	bc163
40.97	bc164
38.72	bc165
41.6	bc166
44.7	bc167
38.92	bc168
32.53	bc169
36.89	bc170
34.9	bc171
38.94	bc172
36.35	bc173
52.5	bc174
20.06	bc175
34.83	bc176
36.52	bc177
35.13	bc178
39.28	bc179
31.18	bc180
40.99	bc181
32.67	bc182
34.7	bc183
34.39	bc184
24.53	bc185
35.07	bc186
36.5	bc187
33.43	bc188
42.17	bc189
36.82	bc190
24.09	bc191
25.8	bc192
40.4	bc193
29.21	bc194
22.82	bc195
35.86	bc196
33.72	bc197
37.3	bc198
19.98	bc199
39.9	bc200
31.97	bc201
27.17	bc202
29.75	bc203
27.99	bc204
30.63	bc205
36.82	bc206
45.3	bc207
35.97	bc208
30.66	bc209
25.65	bc210
34.62	bc211
32.63	bc212
37.59	bc213
36.86	bc214
39.37	bc215
28.73	bc216
41.55	bc217
35.06	bc218
29.49	bc219
23.37	bc220
30.4	bc221
48.14	bc222
33.72	bc223
34.58	bc224
30.87	bc225
38.6	bc226
33.24	bc227
21.92	bc228
30.25	bc229
24.86	bc230
38.38	bc231
34.24	bc232
33.17	bc233
30.6	bc234
42.56	bc235
27.42	bc236
36.22	bc237
31.63	bc238
33.2	bc239
26.25	bc240
36.11	bc241
35.42	bc242
29.17	bc243
24.45	bc244
38.94	bc245
37.73	bc246
49.62	bc247
35.39	bc248
47.43	bc249
34.01	bc250
35.7	bc251
29.46	bc252
40.89	bc253
35.79	bc254
34.29	bc255
28.4	bc256
31.65	bc257
28.56	bc258
23.74	bc259
31.74	bc260
17.56	bc261
39.44	bc262
19.94	bc263
28.26	bc264
36.74	bc265
36.08	bc266
30.11	bc267
24.86	bc268
33.58	bc269
28.12	bc270
25.05	bc271
35.58	bc272
30.54	bc273
34.56	bc274
39.56	bc275
38.75	bc276
31.24	bc277
27.41	bc278
33.73	bc279
28.54	bc280
36.56	bc281
26.76	bc282
36.32	bc283
40.34	bc284
29.68	bc285
34.4	bc286
29.98	bc287
34.13	bc288
27.17	bc289
36.9	bc290
33.39	bc291
34.77	bc292
36.83	bc293
33.57	bc294
39.49	bc295
33.52	bc296
26.24	bc297
19.87	bc298
31.04	bc299
19.88	bc300
34.87	bc301
37.07	bc302
33.18	bc303
26.53	bc304
31.32	bc305
28.35	bc306
29.7	bc307
31.86	bc308
35.39	bc309
30.06	bc310
30.9	bc311
26.05	bc312
31.4	bc313
33.36	bc314
30.37	bc315
28.09	bc316
38.04	bc317
36.82	bc318
25.25	bc319
30.28	bc320
36.63	bc321
34.31	bc322
33.17	bc323
27.67	bc324
36.75	bc325
35.36	bc326
29.36	bc327
20.71	bc328
24.99	bc329
27.32	bc330
21.53	bc331
29.35	bc332
42.41	bc333
33.95	bc334
22.92	bc335
31.33	bc336
37.94	bc337
20.15	bc338
24.47	bc339
25.11	bc340
30.42	bc341
20.57	bc342
29.22	bc343
34.46	bc344
30.11	bc345
46.19	bc346
31.32	bc347
44.47	bc348
31.73	bc349
35.26	bc350
27.34	bc351
48.02	bc352
33.56	bc353
31.93	bc354
28.03	bc355
25.55	bc356
27.12	bc357
31.96	bc358
27.88	bc359
36.42	bc360
26.5	bc361
38.14	bc362
39.36	bc363
30.99	bc364
24.31	bc365
27.31	bc366
32.35	bc367
27.15	bc368
34.41	bc369
30.72	bc370
56.62	bc371
22.01	bc372
25.92	bc373
28.69	bc374
35.93	bc375
35.88	bc376
36.24	bc377
35.59	bc378
34.5	bc379
33.34	bc380
39.96	bc381
28.97	bc382
30.88	bc383
21.39	bc384
32.5	bc385
38.72	bc386
28.8	bc387
29.81	bc388
34.71	bc389
33.77	bc390
25.04	bc391
26.14	bc392
38.59	bc393
34.4	bc394
30.91	bc395
32.16	bc396
28.25	bc397
41.64	bc398
22.97	bc399
37.5	bc400
30.59	bc401
32.41	bc402
37.02	bc403
21.76	bc404
28.96	bc405
35.41	bc406
19.66	bc407
29.38	bc408
35.86	bc409
28.46	bc410
17.27	bc411
15.89	bc412
33.82	bc413
33.95	bc414
46.52	bc415
30.58	bc416
26.76	bc417
32.87	bc418
50.51	bc419
32.61	bc420
28.91	bc421
43.87	bc422
27.61	bc423
21.75	bc424
32.62	bc425
15.93	bc426
22.5	bc427
35.82	bc428
28.82	bc429
31.02	bc430
28.81	bc431
20.46	bc432
28.56	bc433
27.39	bc434
42.03	bc435
19.48	bc436
21.24	bc437
26.33	bc438
16.52	bc439
31.58	bc440
27.04	bc441
31.97	bc442
28.29	bc443
17.54	bc444
32.47	bc445
28.89	bc446
40.99	bc447
27.68	bc448
21.65	bc449
49.37	bc450
48.5	bc451
59.39	bc452
27.77	bc453
34.89	bc454
61.67	bc455
18.55	bc456
41.15	bc457
26.17	bc458
23.87	bc459
35.11	bc460
31.78	bc461
35.78	bc462
39.23	bc463
23.87	bc464
24.21	bc465
34.02	bc466
36.8	bc467
28.44	bc468
34.3	bc469
39.95	bc470
28.4	bc471
29.54	bc472
28.86	bc473
38.65	bc474
35.28	bc475
29.77	bc476
26.01	bc477
26.65	bc478
29.11	bc479
30.82	bc480
29.17	bc481
28.04	bc482
35.22	bc483
35.44	bc484
56.15	bc485
33.16	bc486
24.09	bc487
21.74	bc488
32.79	bc489
