# Supplementary material for: Insulin mutations impair beta-cell development in a patient-derived iPSC model of neonatal diabetes
Source: eLife. 2018 Nov 9;7:e38519. doi: 10.7554/eLife.38519 (PMC6294552; doi:10.7554/eLife.38519)
Supplement: Figure 2—source data 1. [file elife-38519-fig2-data1.zip › Figure 2 - source data 1/alignmentStats_COR2.txt]

43.69	bc001
42.86	bc002
41.89	bc003
39.85	bc004
39.92	bc005
19.29	bc006
40.41	bc007
32.01	bc008
33.92	bc009
39.89	bc010
23.91	bc011
34.88	bc012
31.39	bc013
31.86	bc014
34.26	bc015
27.33	bc016
41.59	bc017
36.22	bc018
40.92	bc019
26.81	bc020
33.62	bc021
40.56	bc022
35.05	bc023
31.72	bc024
39.4	bc025
35.33	bc026
37.82	bc027
46.45	bc028
24.31	bc029
28.88	bc030
34.9	bc031
37.46	bc032
25.49	bc033
35.36	bc034
40.82	bc035
39.79	bc036
41.97	bc037
40.58	bc038
35.29	bc039
39.07	bc040
36.07	bc041
39.11	bc042
38.36	bc043
36.51	bc044
36.78	bc045
33.47	bc046
34.22	bc047
37.47	bc048
35.15	bc049
26.86	bc050
40.48	bc051
25.75	bc052
35.12	bc053
32.7	bc054
34.17	bc055
43.31	bc056
45.45	bc057
30.23	bc058
32.09	bc059
38.88	bc060
28.71	bc061
28.72	bc062
18.8	bc063
38.61	bc064
28.42	bc065
37.05	bc066
33.22	bc067
35.26	bc068
36.52	bc069
42.2	bc070
41.18	bc071
27.57	bc072
18.28	bc073
37.05	bc074
25.94	bc075
41.96	bc076
33.08	bc077
30.04	bc078
41.05	bc079
23.66	bc080
32.14	bc081
30.87	bc082
42.35	bc083
39.51	bc084
34.04	bc085
25.24	bc086
36.09	bc087
30.84	bc088
32.01	bc089
30.41	bc090
39.46	bc091
29.89	bc092
39.85	bc093
37.73	bc094
38.09	bc095
32.31	bc096
36.32	bc097
39.03	bc098
34.47	bc099
31.32	bc100
33.32	bc101
36.58	bc102
39.95	bc103
35.7	bc104
37.11	bc105
44.83	bc106
33.33	bc107
40.07	bc108
30.73	bc109
33.88	bc110
28.61	bc111
35.84	bc112
40.2	bc113
37.5	bc114
31.87	bc115
30.76	bc116
32.45	bc117
36.4	bc118
39.7	bc119
37.9	bc120
37.88	bc121
30.91	bc122
32.08	bc123
37.45	bc124
33.17	bc125
37.24	bc126
29.54	bc127
35.16	bc128
40.9	bc129
33.75	bc130
19.06	bc131
37.11	bc132
29.59	bc133
29.8	bc134
19.55	bc135
31.78	bc136
32.38	bc137
33.3	bc138
38.36	bc139
29.25	bc140
30.63	bc141
27.25	bc142
30.08	bc143
32.76	bc144
37.92	bc145
35.42	bc146
25.88	bc147
29.58	bc148
22.03	bc149
37.28	bc150
32.65	bc151
32.1	bc152
41.12	bc153
31.01	bc154
39.06	bc155
29.31	bc156
33.85	bc157
21.71	bc158
33.46	bc159
38.55	bc160
18.59	bc161
32.26	bc162
42.93	bc163
37.56	bc164
36.88	bc165
21.01	bc166
29.9	bc167
22.57	bc168
36.63	bc169
34.52	bc170
31.94	bc171
26.46	bc172
29.95	bc173
36.97	bc174
39.4	bc175
28.62	bc176
44.53	bc177
31	bc178
31.42	bc179
38.29	bc180
29.22	bc181
41.98	bc182
23.51	bc183
34.56	bc184
37.27	bc185
38.1	bc186
33.34	bc187
32.85	bc188
34.14	bc189
27.45	bc190
37.75	bc191
35.73	bc192
31.65	bc193
24.49	bc194
20.83	bc195
35.84	bc196
30.14	bc197
34.95	bc198
36.91	bc199
23.16	bc200
39.9	bc201
30.83	bc202
26.65	bc203
30.94	bc204
30.95	bc205
33.25	bc206
31.57	bc207
36.74	bc208
39.65	bc209
28.64	bc210
22.91	bc211
24.28	bc212
31.6	bc213
15.74	bc214
24.4	bc215
32.21	bc216
36.37	bc217
23.65	bc218
30.47	bc219
25.28	bc220
20.59	bc221
31.55	bc222
35.56	bc223
42.48	bc224
30.55	bc225
31.1	bc226
25.14	bc227
41.71	bc228
29.91	bc229
35.85	bc230
39.66	bc231
40.14	bc232
26.66	bc233
26.86	bc234
25.06	bc235
23.15	bc236
46.6	bc237
38.82	bc238
34.22	bc239
25.47	bc240
24.62	bc241
30.52	bc242
35.83	bc243
31.28	bc244
37.02	bc245
38.85	bc246
34.12	bc247
26.61	bc248
33.62	bc249
24.9	bc250
23.88	bc251
33.61	bc252
31.63	bc253
25.38	bc254
23.43	bc255
35.25	bc256
22.92	bc257
26.98	bc258
30.94	bc259
33.16	bc260
26.41	bc261
37.06	bc262
24.4	bc263
41.31	bc264
22.18	bc265
17.92	bc266
26.12	bc267
29.44	bc268
33.54	bc269
28.92	bc270
33.68	bc271
29.73	bc272
29.44	bc273
39.62	bc274
33.26	bc275
23.17	bc276
29.43	bc277
48.6	bc278
27.19	bc279
35.35	bc280
35.8	bc281
43.9	bc282
28.22	bc283
31.72	bc284
32.18	bc285
28.06	bc286
25.47	bc287
34.75	bc288
31.36	bc289
22.22	bc290
24.52	bc291
29.89	bc292
32.47	bc293
32.07	bc294
34.05	bc295
32.85	bc296
31.62	bc297
41.97	bc298
26.92	bc299
29.86	bc300
33.97	bc301
34.41	bc302
25.87	bc303
43.56	bc304
35.31	bc305
34.66	bc306
19.84	bc307
16.63	bc308
34.67	bc309
38.33	bc310
28.77	bc311
29.54	bc312
38.95	bc313
24.3	bc314
26.03	bc315
29.66	bc316
47.57	bc317
31.13	bc318
32.72	bc319
25.13	bc320
37.56	bc321
24.8	bc322
35.82	bc323
25.9	bc324
32.17	bc325
38.11	bc326
28.54	bc327
32.14	bc328
26.58	bc329
21.31	bc330
28.44	bc331
31.47	bc332
35.47	bc333
25.52	bc334
28.92	bc335
42.74	bc336
44.42	bc337
22.17	bc338
32.2	bc339
33.44	bc340
26.53	bc341
27.4	bc342
35.47	bc343
37.71	bc344
32.58	bc345
36.13	bc346
33.19	bc347
32.31	bc348
31.97	bc349
28.35	bc350
36.19	bc351
26.56	bc352
31.63	bc353
37.83	bc354
21.93	bc355
37.39	bc356
23.61	bc357
17.24	bc358
34.46	bc359
32.25	bc360
19.13	bc361
48.54	bc362
38.38	bc363
39.24	bc364
30.9	bc365
20.83	bc366
24.1	bc367
24.61	bc368
25.05	bc369
36.1	bc370
24.54	bc371
33.99	bc372
24.02	bc373
33.85	bc374
52.06	bc375
32.26	bc376
24.93	bc377
36.85	bc378
36.94	bc379
27.2	bc380
49.97	bc381
23.91	bc382
43.61	bc383
41.09	bc384
14.66	bc385
63.43	bc386
34.49	bc387
19.55	bc388
21.26	bc389
22.31	bc390
34.29	bc391
27.82	bc392
24.78	bc393
32.64	bc394
40.14	bc395
30.89	bc396
24.05	bc397
32.96	bc398
22.15	bc399
22.9	bc400
30.03	bc401
31.27	bc402
31.18	bc403
39.91	bc404
22.69	bc405
28.41	bc406
37.69	bc407
31.3	bc408
29.86	bc409
36.69	bc410
46.81	bc411
39.41	bc412
35.13	bc413
36.08	bc414
28.09	bc415
32.23	bc416
19.24	bc417
23.51	bc418
32.24	bc419
25.15	bc420
32.95	bc421
47.2	bc422
38.76	bc423
29.68	bc424
25.34	bc425
19.73	bc426
23.42	bc427
24.19	bc428
25.86	bc429
33.46	bc430
35.57	bc431
33.74	bc432
22.61	bc433
16.17	bc434
27.02	bc435
30.26	bc436
24.5	bc437
27.32	bc438
23.94	bc439
27.33	bc440
25.61	bc441
25.44	bc442
30.11	bc443
23.04	bc444
33.35	bc445
36.86	bc446
29.11	bc447
20.93	bc448
42.13	bc449
31.27	bc450
54.22	bc451
64.45	bc452
24.72	bc453
16.98	bc454
66.27	bc455
30.26	bc456
34.71	bc457
38.08	bc458
30.56	bc459
29.23	bc460
28.93	bc461
27.75	bc462
32.38	bc463
29.25	bc464
26.3	bc465
35.32	bc466
30.89	bc467
35.02	bc468
30.57	bc469
46.77	bc470
32.93	bc471
20.65	bc472
32.17	bc473
13.95	bc474
31.46	bc475
29.6	bc476
31.72	bc477
17.42	bc478
36.79	bc479
30.78	bc480
25.8	bc481
20.41	bc482
35.45	bc483
34.2	bc484
29.98	bc485
25.37	bc486
34.22	bc487
32.51	bc488
36.62	bc489
26.91	bc490
50.44	bc491
34.37	bc492
33.12	bc493
27.3	bc494
23.85	bc495
27.61	bc496
35.46	bc497
17.26	bc498
36.08	bc499
27.66	bc500
23.47	bc501
47.16	bc502
33.92	bc503
