# Supplementary material for: Insulin mutations impair beta-cell development in a patient-derived iPSC model of neonatal diabetes
Source: eLife. 2018 Nov 9;7:e38519. doi: 10.7554/eLife.38519 (PMC6294552; doi:10.7554/eLife.38519)
Supplement: Figure 2—source data 1. [file elife-38519-fig2-data1.zip › Figure 2 - source data 1/alignmentStats_INSC96R1.txt]

35.92	bc001
34.86	bc002
35.13	bc003
39.7	bc004
41.84	bc005
33.63	bc006
43.55	bc007
33.49	bc008
45.04	bc009
32.35	bc010
46.93	bc011
25.47	bc012
33.94	bc013
35.66	bc014
33.18	bc015
40.46	bc016
41.12	bc017
37.46	bc018
43.58	bc019
37.98	bc020
40.77	bc021
37.6	bc022
30.1	bc023
35.55	bc024
43.14	bc025
38.61	bc026
41.06	bc027
27.13	bc028
26.81	bc029
42.53	bc030
41	bc031
35.08	bc032
21.86	bc033
29.52	bc034
30.33	bc035
42.45	bc036
35.97	bc037
31.12	bc038
41.68	bc039
33.46	bc040
40.35	bc041
31.07	bc042
39.87	bc043
34.1	bc044
32.35	bc045
37.52	bc046
32.78	bc047
41.13	bc048
43.88	bc049
38.35	bc050
39.58	bc051
39.21	bc052
34.56	bc053
40.12	bc054
41	bc055
36.4	bc056
32.06	bc057
35.36	bc058
24.83	bc059
38.85	bc060
34.6	bc061
31.51	bc062
30.54	bc063
35.84	bc064
37.1	bc065
35.13	bc066
31.11	bc067
45.14	bc068
25.65	bc069
43.23	bc070
33.34	bc071
42.54	bc072
35.16	bc073
43.87	bc074
40.29	bc075
29.93	bc076
33.18	bc077
36.43	bc078
46.09	bc079
21.63	bc080
36.5	bc081
46.57	bc082
30.34	bc083
25.61	bc084
42.54	bc085
35.5	bc086
37.22	bc087
39.06	bc088
34.27	bc089
37.43	bc090
26.71	bc091
27.7	bc092
29.28	bc093
26.66	bc094
32.07	bc095
31.88	bc096
30.58	bc097
35.63	bc098
39.17	bc099
43.69	bc100
28.7	bc101
28.31	bc102
34.65	bc103
37.96	bc104
41.65	bc105
37.26	bc106
32.26	bc107
38.08	bc108
28.46	bc109
42.67	bc110
27.22	bc111
34.89	bc112
33.66	bc113
39.17	bc114
33.04	bc115
32.4	bc116
42.94	bc117
28.98	bc118
40.02	bc119
35.72	bc120
50.2	bc121
24.02	bc122
35.62	bc123
27.68	bc124
38.16	bc125
29.89	bc126
34.87	bc127
38.33	bc128
32.21	bc129
46.07	bc130
21.49	bc131
31.24	bc132
42.89	bc133
41.41	bc134
42.3	bc135
36.86	bc136
31.76	bc137
29.95	bc138
29.16	bc139
32.51	bc140
35.74	bc141
39.78	bc142
33.09	bc143
35.73	bc144
28.1	bc145
38.27	bc146
32.91	bc147
27.06	bc148
39.02	bc149
22.55	bc150
36.52	bc151
30.44	bc152
40.19	bc153
31.27	bc154
39.07	bc155
28.45	bc156
40.12	bc157
27.82	bc158
39	bc159
35.38	bc160
31.94	bc161
23.88	bc162
21.72	bc163
34.99	bc164
40.97	bc165
36.75	bc166
35.86	bc167
36.85	bc168
29.06	bc169
35.9	bc170
33.02	bc171
34.04	bc172
24.08	bc173
23.91	bc174
37.03	bc175
31.25	bc176
34	bc177
28.01	bc178
19.83	bc179
34.54	bc180
28.55	bc181
46.86	bc182
22.49	bc183
18.01	bc184
32.4	bc185
40.25	bc186
34.48	bc187
33.99	bc188
36.03	bc189
34.42	bc190
36.01	bc191
30.07	bc192
44.53	bc193
27.06	bc194
35.21	bc195
37.42	bc196
35.02	bc197
32.85	bc198
34.91	bc199
32.81	bc200
36.23	bc201
26.21	bc202
38.34	bc203
37.25	bc204
39.61	bc205
37.41	bc206
25.17	bc207
41.99	bc208
35.22	bc209
31.93	bc210
27.23	bc211
33.65	bc212
31.76	bc213
24.88	bc214
30.58	bc215
29.21	bc216
29.22	bc217
42.03	bc218
34.61	bc219
28.66	bc220
39.41	bc221
34.57	bc222
35.51	bc223
30.6	bc224
42.34	bc225
40.69	bc226
37.08	bc227
36.97	bc228
31.87	bc229
22.4	bc230
36.06	bc231
28.61	bc232
44.04	bc233
35.72	bc234
36.06	bc235
19.28	bc236
40.4	bc237
41.5	bc238
38.36	bc239
37.62	bc240
32.72	bc241
44.01	bc242
35.01	bc243
35.76	bc244
36.68	bc245
38.55	bc246
35.31	bc247
16.94	bc248
30.26	bc249
37.58	bc250
25.36	bc251
32.08	bc252
39.82	bc253
37.92	bc254
22.44	bc255
30.89	bc256
43.04	bc257
42.6	bc258
30.78	bc259
32.37	bc260
31.33	bc261
30.56	bc262
42.44	bc263
35.49	bc264
29.41	bc265
33.19	bc266
34.94	bc267
33.24	bc268
22.68	bc269
34.26	bc270
33.11	bc271
27.62	bc272
36.01	bc273
35.65	bc274
32.32	bc275
30.56	bc276
33.77	bc277
29.69	bc278
37.53	bc279
55.52	bc280
44.3	bc281
36.42	bc282
37.98	bc283
39.47	bc284
32.57	bc285
25.57	bc286
25.42	bc287
31.35	bc288
38.94	bc289
27.81	bc290
37.54	bc291
40.83	bc292
35.25	bc293
40.23	bc294
25.02	bc295
42.09	bc296
37.77	bc297
34.27	bc298
35.78	bc299
39.88	bc300
29.24	bc301
46.77	bc302
28.18	bc303
31.91	bc304
31.72	bc305
27.02	bc306
43.37	bc307
37.94	bc308
32.51	bc309
35.24	bc310
37.98	bc311
36.4	bc312
35.82	bc313
36.37	bc314
31.78	bc315
32.75	bc316
32.35	bc317
40.68	bc318
33.35	bc319
31.75	bc320
30.92	bc321
35.32	bc322
42.23	bc323
39.84	bc324
37.17	bc325
40.77	bc326
38.01	bc327
34.19	bc328
41.63	bc329
42.16	bc330
43.5	bc331
35.61	bc332
24.11	bc333
28.65	bc334
33.14	bc335
33.17	bc336
35.06	bc337
41.05	bc338
37.38	bc339
31.37	bc340
28.41	bc341
36.61	bc342
26.93	bc343
28.07	bc344
34.46	bc345
42.61	bc346
29.24	bc347
22.02	bc348
30.85	bc349
26.93	bc350
23.46	bc351
36.02	bc352
33.92	bc353
23.55	bc354
37.82	bc355
29.79	bc356
40.02	bc357
37.16	bc358
34.72	bc359
43.94	bc360
31.04	bc361
32.6	bc362
32.91	bc363
44.55	bc364
25.88	bc365
29.38	bc366
27.11	bc367
34.64	bc368
33.52	bc369
33.13	bc370
39.89	bc371
15.89	bc372
38	bc373
27.16	bc374
24.76	bc375
42.73	bc376
29.29	bc377
35.74	bc378
33.32	bc379
36.57	bc380
33.98	bc381
30.98	bc382
31.15	bc383
35.69	bc384
29.65	bc385
26.56	bc386
30.81	bc387
31.07	bc388
43.45	bc389
25.78	bc390
34.61	bc391
41.6	bc392
40.12	bc393
30.9	bc394
33.34	bc395
34.53	bc396
25.01	bc397
31.7	bc398
27.46	bc399
44.11	bc400
34.19	bc401
28.81	bc402
40.04	bc403
35.39	bc404
27.06	bc405
45.03	bc406
33.83	bc407
28.27	bc408
38.58	bc409
33.5	bc410
25.88	bc411
37.04	bc412
33.71	bc413
30.14	bc414
43.56	bc415
26.33	bc416
27.05	bc417
33.45	bc418
48.71	bc419
31.59	bc420
45.12	bc421
40.08	bc422
36.18	bc423
29.54	bc424
35.97	bc425
33.06	bc426
28.32	bc427
32.81	bc428
24.01	bc429
31.43	bc430
35.49	bc431
35.31	bc432
36.39	bc433
39.14	bc434
30.21	bc435
30.8	bc436
33.49	bc437
40.79	bc438
27.91	bc439
24.48	bc440
33.28	bc441
26.72	bc442
29.15	bc443
28.07	bc444
32.64	bc445
45.25	bc446
25.25	bc447
25.79	bc448
36.08	bc449
30.93	bc450
28.6	bc451
30.26	bc452
32.77	bc453
27.67	bc454
39.54	bc455
28.04	bc456
36.48	bc457
32.94	bc458
38.78	bc459
34	bc460
35.88	bc461
33.53	bc462
31.39	bc463
37.16	bc464
26.15	bc465
28.68	bc466
49.22	bc467
27.59	bc468
36.95	bc469
37.53	bc470
33.4	bc471
32.13	bc472
35.62	bc473
29.78	bc474
36.55	bc475
29.01	bc476
43.37	bc477
50.78	bc478
13.82	bc479
38.94	bc480
27.5	bc481
28.32	bc482
34.82	bc483
36.91	bc484
36.83	bc485
37.8	bc486
31.01	bc487
34.32	bc488
27.41	bc489
29.28	bc490
26.8	bc491
39.47	bc492
34.31	bc493
39.13	bc494
29.25	bc495
37.15	bc496
30.14	bc497
37.14	bc498
43.66	bc499
28.02	bc500
26.63	bc501
26.56	bc502
28.64	bc503
24.21	bc504
35.22	bc505
38.13	bc506
29.19	bc507
24.55	bc508
42.1	bc509
28.16	bc510
35.43	bc511
32.59	bc512
33.37	bc513
37.75	bc514
29.48	bc515
19.46	bc516
36.81	bc517
36.28	bc518
35.94	bc519
39.84	bc520
51.01	bc521
36.73	bc522
39.78	bc523
28.87	bc524
37.15	bc525
31.18	bc526
23.7	bc527
43.51	bc528
29.73	bc529
39.29	bc530
42.17	bc531
40.17	bc532
35.5	bc533
22.21	bc534
31.07	bc535
34.93	bc536
22.54	bc537
38.74	bc538
39.9	bc539
34.93	bc540
22.17	bc541
33.82	bc542
37.3	bc543
25.15	bc544
48.93	bc545
34.62	bc546
34.09	bc547
36.37	bc548
30.36	bc549
27.49	bc550
31.78	bc551
40.3	bc552
25.2	bc553
33	bc554
41.94	bc555
27.63	bc556
37.09	bc557
35.43	bc558
40.38	bc559
29.5	bc560
41.07	bc561
33.33	bc562
38.21	bc563
30.55	bc564
36.69	bc565
38.56	bc566
27.77	bc567
40.24	bc568
21.75	bc569
32.17	bc570
30.08	bc571
41.65	bc572
25.11	bc573
34.68	bc574
48.49	bc575
40.71	bc576
30.02	bc577
36.4	bc578
17.52	bc579
26.98	bc580
