# Supplementary material for: Insulin mutations impair beta-cell development in a patient-derived iPSC model of neonatal diabetes
Source: eLife. 2018 Nov 9;7:e38519. doi: 10.7554/eLife.38519 (PMC6294552; doi:10.7554/eLife.38519)
Supplement: Figure 2—source data 1. [file elife-38519-fig2-data1.zip › Figure 2 - source data 1/alignmentStats_INSC96R2.txt]

36.54	bc001
37.57	bc002
37.28	bc003
41.98	bc004
41.82	bc005
34.85	bc006
32.21	bc007
41.63	bc008
46.09	bc009
28.22	bc010
37.03	bc011
29.08	bc012
33.52	bc013
37.12	bc014
47.36	bc015
44.39	bc016
40.63	bc017
33.1	bc018
46.65	bc019
43.35	bc020
36.05	bc021
42.96	bc022
42.06	bc023
32.88	bc024
28.85	bc025
29.82	bc026
41.9	bc027
23.92	bc028
43.25	bc029
42.86	bc030
35.14	bc031
44.63	bc032
39.44	bc033
40.62	bc034
38.34	bc035
33.87	bc036
27.24	bc037
38.11	bc038
40.87	bc039
38.94	bc040
38.93	bc041
34.01	bc042
35.73	bc043
42.37	bc044
41.28	bc045
48.91	bc046
29.65	bc047
42.79	bc048
42.52	bc049
41.42	bc050
34.41	bc051
33.84	bc052
34.38	bc053
50.66	bc054
33.64	bc055
40.34	bc056
33.54	bc057
35.95	bc058
26.83	bc059
43.44	bc060
28	bc061
37.28	bc062
44.27	bc063
42.15	bc064
39.48	bc065
31.12	bc066
39.89	bc067
43.8	bc068
34.55	bc069
23.76	bc070
40.43	bc071
35.24	bc072
38.86	bc073
29.03	bc074
34.5	bc075
36.78	bc076
32.73	bc077
35.14	bc078
43.13	bc079
31.83	bc080
36.66	bc081
23.29	bc082
36.3	bc083
28.97	bc084
38.51	bc085
35.86	bc086
34.77	bc087
41.3	bc088
26.64	bc089
35.37	bc090
44.74	bc091
51.26	bc092
37.46	bc093
47.9	bc094
46.22	bc095
43.53	bc096
31.65	bc097
30.1	bc098
39.61	bc099
30.28	bc100
25.84	bc101
39.55	bc102
35.6	bc103
36.25	bc104
34.19	bc105
32.12	bc106
32.09	bc107
35.06	bc108
32.64	bc109
45.3	bc110
32.63	bc111
47.86	bc112
33.36	bc113
43.62	bc114
23.65	bc115
39.06	bc116
30.79	bc117
37.76	bc118
42.48	bc119
28.9	bc120
44.45	bc121
39.05	bc122
38.99	bc123
31.23	bc124
38.77	bc125
32.82	bc126
35.1	bc127
36.95	bc128
40.84	bc129
26.11	bc130
32.63	bc131
42.68	bc132
37	bc133
39.52	bc134
29.4	bc135
29.61	bc136
42.59	bc137
30.32	bc138
36.15	bc139
36.31	bc140
37.52	bc141
39.89	bc142
34.92	bc143
35.57	bc144
35.81	bc145
30.12	bc146
29.54	bc147
23.84	bc148
34.86	bc149
39.93	bc150
35.34	bc151
36.43	bc152
36.76	bc153
29.22	bc154
23.98	bc155
39.98	bc156
19.83	bc157
34.48	bc158
24.32	bc159
29.61	bc160
34.51	bc161
36.07	bc162
42.8	bc163
35.16	bc164
38.16	bc165
37.72	bc166
32.68	bc167
45.43	bc168
30.81	bc169
36.99	bc170
19.32	bc171
38.05	bc172
33.67	bc173
37.44	bc174
36.9	bc175
33.29	bc176
33.36	bc177
28.3	bc178
19.53	bc179
38.62	bc180
34.98	bc181
37.34	bc182
42.48	bc183
45.76	bc184
29.74	bc185
22.86	bc186
39.84	bc187
32.36	bc188
37.42	bc189
33.51	bc190
26.76	bc191
37.36	bc192
34.56	bc193
40.57	bc194
39.74	bc195
31.4	bc196
46.32	bc197
39.11	bc198
41.62	bc199
39.45	bc200
36.08	bc201
34.64	bc202
36.18	bc203
36.66	bc204
32.72	bc205
32.69	bc206
34.92	bc207
36.03	bc208
37.54	bc209
38.57	bc210
30.53	bc211
40.78	bc212
35.39	bc213
39.88	bc214
31.92	bc215
38.63	bc216
32.06	bc217
29	bc218
32.55	bc219
48.99	bc220
39.98	bc221
36.02	bc222
47.73	bc223
37.54	bc224
57.85	bc225
35.99	bc226
39.28	bc227
31.87	bc228
32.46	bc229
34.26	bc230
36.74	bc231
44.54	bc232
21.37	bc233
37.74	bc234
39.46	bc235
35.52	bc236
34.02	bc237
28.62	bc238
38.5	bc239
29.52	bc240
45.03	bc241
32.49	bc242
41.1	bc243
32.85	bc244
35.63	bc245
37.97	bc246
37.1	bc247
37.51	bc248
39.88	bc249
34.46	bc250
27.08	bc251
33.2	bc252
41.03	bc253
32.99	bc254
44.38	bc255
33.51	bc256
35.05	bc257
48.7	bc258
33.78	bc259
34.7	bc260
45.36	bc261
42.13	bc262
32.16	bc263
33.75	bc264
40.67	bc265
35.03	bc266
40.84	bc267
31.81	bc268
28.1	bc269
37.59	bc270
41.11	bc271
39.06	bc272
29.92	bc273
30.32	bc274
17.27	bc275
48.4	bc276
46.03	bc277
32.83	bc278
33.82	bc279
46.4	bc280
37.66	bc281
36.08	bc282
43.44	bc283
26.96	bc284
39.63	bc285
38.48	bc286
30.36	bc287
33.33	bc288
27.36	bc289
26.57	bc290
29.38	bc291
38.04	bc292
27.82	bc293
28.13	bc294
32.96	bc295
40.45	bc296
34.26	bc297
29.01	bc298
39.36	bc299
32.35	bc300
49.72	bc301
35.07	bc302
38.2	bc303
39.08	bc304
38.03	bc305
41.39	bc306
39.48	bc307
37.02	bc308
33.11	bc309
34.03	bc310
23.64	bc311
33.5	bc312
43.21	bc313
36.92	bc314
28.4	bc315
34.85	bc316
37.89	bc317
36.39	bc318
37.9	bc319
37.74	bc320
34.21	bc321
45.94	bc322
31.15	bc323
39.93	bc324
35.72	bc325
37.09	bc326
29.53	bc327
39.38	bc328
43.72	bc329
29.71	bc330
38.31	bc331
44.14	bc332
39.27	bc333
41.6	bc334
41.08	bc335
26.69	bc336
37.05	bc337
32.88	bc338
37.67	bc339
41.71	bc340
31.23	bc341
36.23	bc342
47.76	bc343
35.51	bc344
29.72	bc345
31.14	bc346
32.37	bc347
32.81	bc348
29.35	bc349
50.49	bc350
37.46	bc351
37.88	bc352
42.17	bc353
47.44	bc354
35.47	bc355
37.7	bc356
38.48	bc357
30.65	bc358
32.3	bc359
28.76	bc360
31.71	bc361
33.03	bc362
25.78	bc363
26.75	bc364
46.39	bc365
25.31	bc366
33.89	bc367
38.69	bc368
35.1	bc369
37.38	bc370
46.97	bc371
29.45	bc372
41.52	bc373
38.38	bc374
42.46	bc375
37.93	bc376
46.86	bc377
35.48	bc378
13.38	bc379
36.52	bc380
35.29	bc381
25.31	bc382
40.72	bc383
31.49	bc384
27.21	bc385
37.13	bc386
40.5	bc387
29.09	bc388
34.02	bc389
42.53	bc390
32.83	bc391
29.9	bc392
44.57	bc393
44.29	bc394
32.97	bc395
33.92	bc396
32.06	bc397
31.39	bc398
30.96	bc399
27.6	bc400
41.75	bc401
38.57	bc402
26.54	bc403
39.1	bc404
38.47	bc405
34.26	bc406
36.99	bc407
23.45	bc408
37.67	bc409
34.6	bc410
32.98	bc411
30.34	bc412
44.9	bc413
31.88	bc414
40.25	bc415
32.92	bc416
40.04	bc417
32.33	bc418
22.03	bc419
35.78	bc420
42.08	bc421
43.57	bc422
30.43	bc423
40.85	bc424
30.82	bc425
42.7	bc426
35.35	bc427
31.04	bc428
36.49	bc429
36.5	bc430
33.82	bc431
41.89	bc432
32.97	bc433
28.04	bc434
26.71	bc435
27.96	bc436
39.32	bc437
32.32	bc438
31.23	bc439
28.27	bc440
39.74	bc441
27.02	bc442
27.57	bc443
31.35	bc444
27.94	bc445
32.12	bc446
37.35	bc447
40.95	bc448
40.68	bc449
38.4	bc450
33.18	bc451
38.37	bc452
29.16	bc453
29.89	bc454
40.27	bc455
32.55	bc456
23.77	bc457
28.66	bc458
28.09	bc459
36.14	bc460
35.36	bc461
29.8	bc462
43.52	bc463
44.96	bc464
28.5	bc465
32.47	bc466
36.61	bc467
42.12	bc468
33.83	bc469
37.13	bc470
25.04	bc471
49.36	bc472
31.09	bc473
34.03	bc474
33.72	bc475
33.3	bc476
35.21	bc477
50.54	bc478
29.17	bc479
41.83	bc480
56.09	bc481
25.28	bc482
32.89	bc483
36.11	bc484
27.76	bc485
33.26	bc486
37.45	bc487
36.4	bc488
23.12	bc489
37.99	bc490
40.7	bc491
38.84	bc492
24.97	bc493
25.68	bc494
33.36	bc495
26.68	bc496
47.24	bc497
40.28	bc498
49.19	bc499
31.32	bc500
37.63	bc501
44.9	bc502
26.76	bc503
40.71	bc504
28.77	bc505
27.57	bc506
31.89	bc507
40.26	bc508
31.94	bc509
34.51	bc510
34.57	bc511
37.23	bc512
27.58	bc513
26.46	bc514
39.7	bc515
44.25	bc516
33.01	bc517
21.68	bc518
37.8	bc519
36.29	bc520
28.18	bc521
48.8	bc522
40.58	bc523
37.21	bc524
37.21	bc525
30.9	bc526
24.69	bc527
33.05	bc528
38.86	bc529
25.69	bc530
28.12	bc531
27.88	bc532
35.56	bc533
29.6	bc534
36.14	bc535
31.96	bc536
33.06	bc537
47.17	bc538
37.25	bc539
27.99	bc540
36.45	bc541
50.4	bc542
42.66	bc543
29.02	bc544
40.26	bc545
24.35	bc546
35.5	bc547
32.35	bc548
34.57	bc549
38.06	bc550
34.52	bc551
30.67	bc552
24.34	bc553
32.08	bc554
41.6	bc555
43.27	bc556
31.62	bc557
35.37	bc558
38.77	bc559
29.53	bc560
28.7	bc561
42.07	bc562
28.45	bc563
33.55	bc564
39.07	bc565
39.39	bc566
38.98	bc567
39.59	bc568
42.37	bc569
20.1	bc570
34.96	bc571
35.98	bc572
26.31	bc573
39.45	bc574
36.05	bc575
47.24	bc576
39.47	bc577
29.49	bc578
22.97	bc579
23.01	bc580
38.95	bc581
42.37	bc582
46.5	bc583
48.35	bc584
24.61	bc585
30.43	bc586
47.38	bc587
24.98	bc588
33.98	bc589
36.33	bc590
36.99	bc591
34.61	bc592
39.08	bc593
41.81	bc594
33.36	bc595
38.98	bc596
34.78	bc597
35.17	bc598
33.91	bc599
26.92	bc600
46.22	bc601
31.43	bc602
25.79	bc603
31.82	bc604
41.76	bc605
30.36	bc606
36.32	bc607
32.9	bc608
28.08	bc609
36.72	bc610
37.87	bc611
39.36	bc612
32.35	bc613
43.14	bc614
38.34	bc615
40.44	bc616
45.12	bc617
28.3	bc618
32.65	bc619
47.65	bc620
35.45	bc621
31.7	bc622
31.8	bc623
32.24	bc624
36.56	bc625
34.94	bc626
24.81	bc627
43.88	bc628
57.33	bc629
34.54	bc630
36.02	bc631
24.71	bc632
39.03	bc633
29.32	bc634
32.36	bc635
41.95	bc636
28.02	bc637
40.77	bc638
34.55	bc639
31.77	bc640
36.77	bc641
40.56	bc642
27.29	bc643
36.5	bc644
26.23	bc645
35.98	bc646
35.98	bc647
19.8	bc648
30.2	bc649
39.93	bc650
30.83	bc651
28.1	bc652
31.97	bc653
34.05	bc654
27.79	bc655
29.24	bc656
38.76	bc657
36.86	bc658
30.18	bc659
28.84	bc660
30.93	bc661
30.27	bc662
32.28	bc663
20.44	bc664
25.88	bc665
33.42	bc666
41.71	bc667
44	bc668
36.55	bc669
35.51	bc670
32.16	bc671
45.02	bc672
34.19	bc673
39.19	bc674
46.7	bc675
36.09	bc676
35.57	bc677
42.54	bc678
23.81	bc679
32.47	bc680
42.74	bc681
22.55	bc682
36.35	bc683
40.78	bc684
32.06	bc685
37.72	bc686
30.93	bc687
37.01	bc688
36.37	bc689
32.55	bc690
42.4	bc691
41.51	bc692
40.78	bc693
36.48	bc694
23.24	bc695
38.07	bc696
24.93	bc697
25.64	bc698
40.34	bc699
33.9	bc700
34.63	bc701
33.09	bc702
29.67	bc703
33.24	bc704
50.68	bc705
31.32	bc706
30.75	bc707
36.48	bc708
46.5	bc709
37.94	bc710
27.87	bc711
29.31	bc712
34.36	bc713
37	bc714
36.58	bc715
