# Supplementary material for: Insulin mutations impair beta-cell development in a patient-derived iPSC model of neonatal diabetes
Source: eLife. 2018 Nov 9;7:e38519. doi: 10.7554/eLife.38519 (PMC6294552; doi:10.7554/eLife.38519)
Supplement: Figure 2—source data 2. [file elife-38519-fig2-data2.zip]

Archive with 7 entries (4 files):
- Figure 2 - source data 3/
- Figure 2 - source data 3/c2.all.v6.1.entrez.gmt
- __MACOSX/
- __MACOSX/Figure 2 - source data 3/
- __MACOSX/Figure 2 - source data 3/._c2.all.v6.1.entrez.gmt
- Figure 2 - source data 3/msigdbHallmarkApoptosis.txt
- __MACOSX/Figure 2 - source data 3/._msigdbHallmarkApoptosis.txt
