# Supplementary material for: Insulin mutations impair beta-cell development in a patient-derived iPSC model of neonatal diabetes
Source: eLife. 2018 Nov 9;7:e38519. doi: 10.7554/eLife.38519 (PMC6294552; doi:10.7554/eLife.38519)
Supplement: Figure 2—source data 2. [file elife-38519-fig2-data2.zip › Figure 2 - source data 3/c2.all.v6.1.entrez.gmt]

KEGG_GLYCOLYSIS_GLUCONEOGENESIS	http://www.broadinstitute.org/gsea/msigdb/cards/KEGG_GLYCOLYSIS_GLUCONEOGENESIS	55902	2645	5232	5230	5162	5160	5161	55276	7167	84532	2203	125	3099	126	3098	3101	127	5224	128	5223	124	230	501	92483	5313	160287	2023	5315	5214	669	5106	5105	219	217	218	10327	8789	5213	5211	3948	2597	2027	2026	441531	131	130	3945	220	221	222	223	224	130589	226	1738	1737	229	57818	3939	2538	5236	2821
KEGG_CITRATE_CYCLE_TCA_CYCLE	http://www.broadinstitute.org/gsea/msigdb/cards/KEGG_CITRATE_CYCLE_TCA_CYCLE	3420	1743	5106	1431	5162	5105	5160	642502	5161	283398	2271	6392	4967	6390	3419	6391	3418	3417	48	47	4191	1738	4190	1737	55753	5091	6389	8802	8803	8801	3421	50
KEGG_PENTOSE_PHOSPHATE_PATHWAY	http://www.broadinstitute.org/gsea/msigdb/cards/KEGG_PENTOSE_PHOSPHATE_PATHWAY	6120	22934	55276	25796	5634	8789	5213	5211	6888	7086	2203	84076	5226	64080	226	230	229	9563	729020	221823	5631	51071	2539	5236	8277	5214	2821
KEGG_PENTOSE_AND_GLUCURONATE_INTERCONVERSIONS	http://www.broadinstitute.org/gsea/msigdb/cards/KEGG_PENTOSE_AND_GLUCURONATE_INTERCONVERSIONS	54575	54576	6120	54577	54578	54490	54579	51084	7358	10941	2990	54600	51181	729020	27294	10720	7360	9942	7365	231	7364	7363	79799	54657	7367	54658	54659	7366
KEGG_FRUCTOSE_AND_MANNOSE_METABOLISM	http://www.broadinstitute.org/gsea/msigdb/cards/KEGG_FRUCTOSE_AND_MANNOSE_METABOLISM	4351	5373	5372	8789	5213	2762	5210	5211	9107	7167	29085	5209	197258	5208	8776	5207	57016	8790	3795	2203	8898	3099	3101	3098	226	230	229	9108	7264	231	6652	29926	5214	29925
KEGG_GALACTOSE_METABOLISM	http://www.broadinstitute.org/gsea/msigdb/cards/KEGG_GALACTOSE_METABOLISM	2645	2584	2720	2582	2683	55276	3906	5213	5211	8972	3099	3098	3101	2592	57818	2717	2595	3938	2585	2538	7360	5236	231	8704	2548	5214
KEGG_ASCORBATE_AND_ALDARATE_METABOLISM	http://www.broadinstitute.org/gsea/msigdb/cards/KEGG_ASCORBATE_AND_ALDARATE_METABOLISM	54575	54576	54577	54578	219	54490	217	54579	55586	7358	10941	223	224	54600	501	10720	7365	7364	7363	79799	54657	54658	7367	54659	7366
KEGG_FATTY_ACID_METABOLISM	http://www.broadinstitute.org/gsea/msigdb/cards/KEGG_FATTY_ACID_METABOLISM	1374	126129	35	219	36	33	217	34	1579	39	37	38	10449	3033	3032	3030	284541	131	130	23305	125	126	127	1892	128	223	224	51703	124	1962	2639	501	8310	2180	30	1376	1375	51	10455	1632	2181	2182
KEGG_STEROID_BIOSYNTHESIS	http://www.broadinstitute.org/gsea/msigdb/cards/KEGG_STEROID_BIOSYNTHESIS	6646	4047	6713	10682	1595	1717	1594	1718	51478	6307	2222	6309	3988	1056	7108	50814	8435
KEGG_PRIMARY_BILE_ACID_BIOSYNTHESIS	http://www.broadinstitute.org/gsea/msigdb/cards/KEGG_PRIMARY_BILE_ACID_BIOSYNTHESIS	10858	10998	570	9420	1109	3295	6342	6718	8309	80270	1593	23600	1581	1582	51302	9023
KEGG_STEROID_HORMONE_BIOSYNTHESIS	http://www.broadinstitute.org/gsea/msigdb/cards/KEGG_STEROID_HORMONE_BIOSYNTHESIS	79644	1109	1577	3284	54490	3283	1312	6820	1576	1581	1583	8644	3291	6783	3290	3294	3293	1589	3292	1588	1586	1585	1584	8630	51478	10720	79799	54657	1551	54658	54659	54575	54576	54577	54578	54579	7923	1646	1645	1543	1545	412	10941	6716	6715	64816	9420	54600	6718	51144	7365	7364	7363	7367	7366
KEGG_OXIDATIVE_PHOSPHORYLATION	http://www.broadinstitute.org/gsea/msigdb/cards/KEGG_OXIDATIVE_PHOSPHORYLATION	9550	29796	4698	4697	100130247	27068	9551	374291	4519	535	534	533	539	4513	4512	537	341947	4514	1329	1327	50617	479	4508	4509	10476	4695	4696	4694	100133737	390424	27089	51606	513	64077	245972	9167	518	245973	517	516	515	514	9377	10312	440567	496	51382	495	498	522	521	6389	523	529	56901	526	525	528	527	1352	1351	1350	642502	6392	6390	6391	127124	1349	1346	1347	1345	10063	506	1340	509	644310	9296	170712	23545	7381	9114	1339	1337	7388	7386	7385	7384	4709	4707	4708	4705	4706	155066	4541	4704	4540	4701	4702	10975	4700	4731	90423	4538	4539	727947	4536	125965	5464	4537	84701	4535	10632	8992	126328	4716	4728	4717	4718	4719	4729	4712	4724	4713	4723	4714	4726	4715	4725	4720	4710	4722	4711	1537	1353	1355
KEGG_PURINE_METABOLISM	http://www.broadinstitute.org/gsea/msigdb/cards/KEGG_PURINE_METABOLISM	5436	22978	5437	5169	5434	5435	5167	7498	5438	5439	54107	159	5634	158	10201	51082	87178	5440	50940	10714	5441	203	654364	204	205	23649	124583	270	272	271	4833	3000	4830	471	4831	1716	10623	4832	10622	10621	58497	56985	5142	5143	5140	5141	318	51292	5146	5147	5144	5145	5557	5558	26289	2766	8382	27115	8654	57804	2977	2272	109	108	107	5422	5139	5138	5137	122622	100	377841	5427	5151	5152	5153	53343	5424	9615	5425	5426	5158	5150	5631	64425	10606	84618	5431	11128	5149	5430	5148	5433	1633	5432	114	115	112	122481	113	111	8833	55811	51728	84172	4860	50484	5136	246721	3251	2618	9061	9060	56953	196883	3614	3615	171568	548644	25885	55703	2983	5313	2984	9583	5315	2982	2987	2986	132	3704	9533	646625	56655	6240	661	6241	51251	8622	84265	4907	4882	4881	10846	955	954	957	956	11164	953	5198	93034	353	221823	5471	29922	30833	55821	30834
KEGG_PYRIMIDINE_METABOLISM	http://www.broadinstitute.org/gsea/msigdb/cards/KEGG_PYRIMIDINE_METABOLISM	22978	5436	5437	5434	5435	5438	5439	54107	7298	7296	10201	51082	87178	5440	1723	10714	5441	654364	23649	139596	124583	4833	4830	4831	4832	10623	10622	10621	318	5557	5558	8382	57804	1841	1503	5422	377841	5427	5424	5425	5426	790	129607	64425	84618	11128	1635	5431	5430	1633	5433	5432	83549	51733	10587	51727	51728	50484	4860	84172	151531	56474	246721	978	56953	1854	171568	54963	548644	25885	55703	9583	3704	9533	56655	6240	6241	661	51251	1807	1806	1890	7372	7371	84265	7083	4907	7084	7378	955	957	956	953	93034	30833	29922	50808	30834
KEGG_ALANINE_ASPARTATE_AND_GLUTAMATE_METABOLISM	http://www.broadinstitute.org/gsea/msigdb/cards/KEGG_ALANINE_ASPARTATE_AND_GLUTAMATE_METABOLISM	2747	9945	64902	1373	27165	18	159	158	2746	2744	435	259307	2875	2673	84706	8528	122622	91703	2571	2572	2806	189	2752	56954	2805	8659	790	7915	445	440	5471	443
KEGG_GLYCINE_SERINE_AND_THREONINE_METABOLISM	http://www.broadinstitute.org/gsea/msigdb/cards/KEGG_GLYCINE_SERINE_AND_THREONINE_METABOLISM	211	212	132158	4129	64902	4128	314	2628	10993	8639	27232	6470	23464	26227	29958	6472	63826	29968	635	2731	1738	2593	5723	189	1757	275	55349	875	1491	51268	1610
KEGG_CYSTEINE_AND_METHIONINE_METABOLISM	http://www.broadinstitute.org/gsea/msigdb/cards/KEGG_CYSTEINE_AND_METHIONINE_METABOLISM	262	6723	55256	191	1786	10993	1787	1788	1789	3948	259307	6611	3945	58478	635	2806	1036	51074	2805	92483	6898	10768	4507	27430	3939	4548	875	4143	23382	1491	4144	4357	160287	29947
KEGG_VALINE_LEUCINE_AND_ISOLEUCINE_DEGRADATION	http://www.broadinstitute.org/gsea/msigdb/cards/KEGG_VALINE_LEUCINE_AND_ISOLEUCINE_DEGRADATION	316	219	35	36	18	217	34	39	3028	38	5019	10449	259307	3033	84693	3032	1629	3030	4329	3155	3712	594	27034	1892	223	224	5096	26275	1738	3158	1962	3157	5095	501	11112	30	64064	4594	64087	586	549	587	593	56922
KEGG_VALINE_LEUCINE_AND_ISOLEUCINE_BIOSYNTHESIS	http://www.broadinstitute.org/gsea/msigdb/cards/KEGG_VALINE_LEUCINE_AND_ISOLEUCINE_BIOSYNTHESIS	5162	57176	55699	5160	5161	51520	23395	7407	586	587	3376
KEGG_LYSINE_DEGRADATION	http://www.broadinstitute.org/gsea/msigdb/cards/KEGG_LYSINE_DEGRADATION	79723	60496	1743	219	132949	217	39	5352	5351	55217	10919	38	387893	3033	6419	4967	3030	8424	10157	1892	223	224	51111	6839	55870	23067	84444	7468	1962	55753	9739	2639	84787	80854	501	54904	79813	9869	51166	29072	83852	8985	64324	51268
KEGG_ARGININE_AND_PROLINE_METABOLISM	http://www.broadinstitute.org/gsea/msigdb/cards/KEGG_ARGININE_AND_PROLINE_METABOLISM	6723	113451	2747	27165	383	384	2746	2744	435	548596	8974	6611	1152	4846	4843	4842	2806	2752	5033	26	501	51056	79814	2805	5831	445	5832	6303	162417	1610	262	4129	4128	1373	283208	219	2628	217	5009	58510	4942	1158	95	112483	223	224	1159	65263	2593	5625	8659	1160	29920	4953
KEGG_HISTIDINE_METABOLISM	http://www.broadinstitute.org/gsea/msigdb/cards/KEGG_HISTIDINE_METABOLISM	84735	4129	4128	219	217	131965	218	114049	3034	3176	1644	91703	220	55798	221	222	223	224	51409	9836	131669	60487	26	501	10841	144193	443	51451	3067
KEGG_TYROSINE_METABOLISM	http://www.broadinstitute.org/gsea/msigdb/cards/KEGG_TYROSINE_METABOLISM	4129	4128	3242	316	314	7299	3081	131965	218	1312	8639	114049	259307	2954	1644	131	1621	130	55798	125	220	126	221	127	222	128	51409	124	2806	9836	60487	2805	7306	6898	4282	24142	5409	1638	51451	7173	7054	2184
KEGG_PHENYLALANINE_METABOLISM	http://www.broadinstitute.org/gsea/msigdb/cards/KEGG_PHENYLALANINE_METABOLISM	220	221	222	4129	4128	3242	2806	314	218	8639	5053	2805	9588	6898	4282	24142	259307	1644
KEGG_TRYPTOPHAN_METABOLISM	http://www.broadinstitute.org/gsea/msigdb/cards/KEGG_TRYPTOPHAN_METABOLISM	4129	4128	169355	316	219	15	217	7453	3620	847	39	38	259307	3033	4967	7166	3030	1644	125061	1543	1544	1545	438	1892	223	8564	224	10352	1962	55753	2639	501	26	11185	6999	23498	8942	51166	121278	130013
KEGG_BETA_ALANINE_METABOLISM	http://www.broadinstitute.org/gsea/msigdb/cards/KEGG_BETA_ALANINE_METABOLISM	84735	6723	1892	223	224	2571	2572	314	219	26275	18	1962	217	34	51733	501	8639	1807	1806	23417	3030	6611
KEGG_TAURINE_AND_HYPOTAURINE_METABOLISM	http://www.broadinstitute.org/gsea/msigdb/cards/KEGG_TAURINE_AND_HYPOTAURINE_METABOLISM	2686	51380	2687	2678	2571	570	2572	124975	1036	84890
KEGG_SELENOAMINO_ACID_METABOLISM	http://www.broadinstitute.org/gsea/msigdb/cards/KEGG_SELENOAMINO_ACID_METABOLISM	131965	191	114049	22929	2678	22928	55798	51409	124975	9836	9061	9060	60487	92935	51540	10768	2686	2687	27430	4143	51451	875	23382	1491	4144	4141
KEGG_GLUTATHIONE_METABOLISM	http://www.broadinstitute.org/gsea/msigdb/cards/KEGG_GLUTATHIONE_METABOLISM	6723	2678	2950	2953	2952	2954	50484	6611	5226	9446	221357	4258	51056	4257	4259	2940	2944	2882	2941	257202	2948	79017	2947	2946	2949	2938	2939	2936	2937	6240	6241	2729	373156	2880	51060	2876	2877	2878	3418	2879	3417	26873	2730	124975	290	2686	119391	2687	2539	4953
KEGG_STARCH_AND_SUCROSE_METABOLISM	http://www.broadinstitute.org/gsea/msigdb/cards/KEGG_STARCH_AND_SUCROSE_METABOLISM	5169	2645	5167	280	54490	55276	80146	7358	8972	2997	2998	3099	3101	3098	57733	2990	11181	276	277	278	279	10720	5834	5837	5836	79799	54657	54658	54659	54575	54576	54577	54578	283209	178	54579	6476	10941	2632	54600	57818	2595	2538	7360	5236	7365	7364	7363	2548	2821	7367	7366
KEGG_N_GLYCAN_BIOSYNTHESIS	http://www.broadinstitute.org/gsea/msigdb/cards/KEGG_N_GLYCAN_BIOSYNTHESIS	79868	57171	6184	199857	11253	10195	2683	4249	6185	3703	4248	1603	4247	79087	7991	57134	8818	8813	23193	56052	11320	144245	201595	10905	84920	440138	79053	85365	1798	91869	54344	1650	11282	29929	4122	4121	4124	6480	8703	29880	8704	146664	79796	7841	2530	4245
KEGG_OTHER_GLYCAN_DEGRADATION	http://www.broadinstitute.org/gsea/msigdb/cards/KEGG_OTHER_GLYCAN_DEGRADATION	64772	2720	4126	4125	2629	129807	4759	4758	2517	2519	175	4123	23324	10825	3074	3073
KEGG_O_GLYCAN_BIOSYNTHESIS	http://www.broadinstitute.org/gsea/msigdb/cards/KEGG_O_GLYCAN_BIOSYNTHESIS	8693	117248	168391	11226	11227	57452	442117	114805	9245	55568	55808	50614	51809	51301	63917	2650	26290	79623	192134	56913	374378	79695	2590	2591	64409	2589	6483	6482	9334	29071
KEGG_AMINO_SUGAR_AND_NUCLEOTIDE_SUGAR_METABOLISM	http://www.broadinstitute.org/gsea/msigdb/cards/KEGG_AMINO_SUGAR_AND_NUCLEOTIDE_SUGAR_METABOLISM	4351	2645	9945	2584	2582	5373	55276	5372	51005	132789	2762	80146	64841	54187	7358	1727	2673	197258	140838	51706	8790	3074	3073	3099	3098	3101	2592	10020	55577	1118	6675	5973	27159	80896	7360	2585	7264	5236	55907	5238	10007	29926	2821	29925
KEGG_GLYCOSAMINOGLYCAN_DEGRADATION	http://www.broadinstitute.org/gsea/msigdb/cards/KEGG_GLYCOSAMINOGLYCAN_DEGRADATION	9955	10855	60495	2720	2990	8372	2799	23553	3373	8692	6677	138050	2588	3425	9953	6448	3074	4669	3073	3423	411
KEGG_GLYCOSAMINOGLYCAN_BIOSYNTHESIS_CHONDROITIN_SULFATE	http://www.broadinstitute.org/gsea/msigdb/cards/KEGG_GLYCOSAMINOGLYCAN_BIOSYNTHESIS_CHONDROITIN_SULFATE	29940	126792	79586	64131	337876	64132	113189	27087	22856	50515	54480	51363	11285	56548	10090	166012	55454	135152	55790	9469	55501	26229
KEGG_GLYCOSAMINOGLYCAN_BIOSYNTHESIS_KERATAN_SULFATE	http://www.broadinstitute.org/gsea/msigdb/cards/KEGG_GLYCOSAMINOGLYCAN_BIOSYNTHESIS_KERATAN_SULFATE	9435	11041	10678	8534	2683	93010	6483	8703	6482	8704	8702	10164	6487	2530	4166
KEGG_GLYCOSAMINOGLYCAN_BIOSYNTHESIS_HEPARAN_SULFATE	http://www.broadinstitute.org/gsea/msigdb/cards/KEGG_GLYCOSAMINOGLYCAN_BIOSYNTHESIS_HEPARAN_SULFATE	222537	2132	2131	9348	64131	64132	27087	3340	26035	9953	9653	90161	26229	9957	126792	9956	9394	9955	8509	64579	266722	11285	135152	2134	2135	2137
KEGG_GLYCEROLIPID_METABOLISM	http://www.broadinstitute.org/gsea/msigdb/cards/KEGG_GLYCEROLIPID_METABOLISM	129642	57678	9388	8525	8526	8527	160851	154141	2710	84649	2712	2717	501	55750	26007	56894	158835	56895	231	5408	5407	5406	8694	132158	4023	219	1609	217	1607	1608	10327	1606	8613	3990	9162	253558	84803	11343	137964	223	224	80339	8611	8612	10554	10555	1056	150763	8513
KEGG_INOSITOL_PHOSPHATE_METABOLISM	http://www.broadinstitute.org/gsea/msigdb/cards/KEGG_INOSITOL_PHOSPHATE_METABOLISM	5330	23236	3628	253430	5333	5331	5332	55586	7167	3632	3633	3631	3636	8871	8396	113026	200576	3612	3613	8394	8395	51477	27124	51763	8867	84812	3706	3707	3705	10423	8821	51196	4329	23396	5289	5287	5288	5305	5286	5728	79837	9562	64768	5290	5291	5293	5335	5336	89869	5298	5294	56623	4952	5297
KEGG_GLYCOSYLPHOSPHATIDYLINOSITOL_GPI_ANCHOR_BIOSYNTHESIS	http://www.broadinstitute.org/gsea/msigdb/cards/KEGG_GLYCOSYLPHOSPHATIDYLINOSITOL_GPI_ANCHOR_BIOSYNTHESIS	51227	284098	93183	23556	94005	5281	8818	9091	5283	84720	54872	80235	8733	128869	80055	51604	10026	84992	9487	55650	9488	54965	5277	2822	5279
KEGG_GLYCEROPHOSPHOLIPID_METABOLISM	http://www.broadinstitute.org/gsea/msigdb/cards/KEGG_GLYCEROPHOSPHOLIPID_METABOLISM	10400	23659	2819	23171	9926	57678	129642	79143	1103	79888	9791	43	50487	8525	55500	8526	8527	5130	160851	8681	56994	154141	8398	30814	8399	10162	5320	55224	5321	5322	84647	100137049	81490	64600	5833	1040	56894	56895	9489	10434	5319	56985	10423	1609	8760	1607	1608	8613	1606	9162	162466	253558	6901	84803	8443	254531	123745	137964	1119	8611	8612	11313	391013	10554	26279	54947	81579	10555	5337	1120	23761	5338	9468	150763	3931	54675	2820
KEGG_ETHER_LIPID_METABOLISM	http://www.broadinstitute.org/gsea/msigdb/cards/KEGG_ETHER_LIPID_METABOLISM	5168	5048	8613	79888	50487	133121	254531	123745	8681	56994	8540	8398	5050	30814	8399	5051	5320	5321	5322	84647	100137049	7941	64600	8611	8612	391013	5049	26279	54947	5337	81579	5338	5319
KEGG_ARACHIDONIC_ACID_METABOLISM	http://www.broadinstitute.org/gsea/msigdb/cards/KEGG_ARACHIDONIC_ACID_METABOLISM	2053	1571	240	1579	1573	2678	50487	8644	5740	242	8529	1562	80142	247	246	8681	8398	30814	8399	5320	5321	5322	5743	84647	5742	100137049	64600	239	1559	2882	257202	1557	1558	873	1555	874	113612	5319	4048	9536	2880	2876	284541	2877	2878	2879	4051	123745	4056	124975	2686	2687	27306	391013	5730	26279	81579	6916
KEGG_LINOLEIC_ACID_METABOLISM	http://www.broadinstitute.org/gsea/msigdb/cards/KEGG_LINOLEIC_ACID_METABOLISM	1571	1577	1573	1576	50487	57016	1562	1544	246	123745	8681	8398	30814	8399	5320	5321	64816	5322	84647	100137049	64600	391013	26279	1559	81579	1557	1558	1551	5319
KEGG_ALPHA_LINOLENIC_ACID_METABOLISM	http://www.broadinstitute.org/gsea/msigdb/cards/KEGG_ALPHA_LINOLENIC_ACID_METABOLISM	8681	8398	30814	8399	5320	5321	5322	84647	100137049	64600	9415	8310	391013	26279	50487	81579	51	123745	5319
KEGG_SPHINGOLIPID_METABOLISM	http://www.broadinstitute.org/gsea/msigdb/cards/KEGG_SPHINGOLIPID_METABOLISM	9514	130367	2720	2581	166929	2629	56848	4759	8613	4758	340485	7357	123099	410	8877	8879	10825	55627	259230	55331	64781	6610	339221	8560	81537	129807	2717	125981	8611	653365	427	8612	6609	9331	9517	10558	55512	2531	7368	56624
KEGG_GLYCOSPHINGOLIPID_BIOSYNTHESIS_LACTO_AND_NEOLACTO_SERIES	http://www.broadinstitute.org/gsea/msigdb/cards/KEGG_GLYCOSPHINGOLIPID_BIOSYNTHESIS_LACTO_AND_NEOLACTO_SERIES	79369	10678	10402	2683	84002	10690	2529	2528	2527	2526	2525	2524	2523	11041	2651	10331	10317	28	8703	8704	6484	8702	6487	8707	8708	6489
KEGG_GLYCOSPHINGOLIPID_BIOSYNTHESIS_GLOBO_SERIES	http://www.broadinstitute.org/gsea/msigdb/cards/KEGG_GLYCOSPHINGOLIPID_BIOSYNTHESIS_GLOBO_SERIES	53947	10317	2717	10690	6483	26301	6482	2524	2523	3074	4668	6489	8706	3073
KEGG_GLYCOSPHINGOLIPID_BIOSYNTHESIS_GANGLIO_SERIES	http://www.broadinstitute.org/gsea/msigdb/cards/KEGG_GLYCOSPHINGOLIPID_BIOSYNTHESIS_GANGLIO_SERIES	27090	256435	30815	2583	2720	81849	9197	8869	6483	6482	3074	6489	8705	29906	3073
KEGG_PYRUVATE_METABOLISM	http://www.broadinstitute.org/gsea/msigdb/cards/KEGG_PYRUVATE_METABOLISM	55902	5106	10873	9380	5162	5105	5160	219	5161	3029	217	39	38	3948	197257	84264	84532	3945	98	4199	97	223	224	4200	1738	4191	1737	4190	501	5091	2739	92483	3939	32	31	5313	231	160287	5315	134526
KEGG_GLYOXYLATE_AND_DICARBOXYLATE_METABOLISM	http://www.broadinstitute.org/gsea/msigdb/cards/KEGG_GLYOXYLATE_AND_DICARBOXYLATE_METABOLISM	48	132158	10797	9380	1431	54363	4191	4190	441024	283871	25902	4522	51179	125061	81888	50
KEGG_PROPANOATE_METABOLISM	http://www.broadinstitute.org/gsea/msigdb/cards/KEGG_PROPANOATE_METABOLISM	55902	219	18	283398	217	34	39	38	3948	84693	3030	4329	84532	3945	1892	223	224	5096	26275	1962	5095	501	92483	8802	23417	3939	8803	32	4594	8801	31	79611	160287
KEGG_BUTANOATE_METABOLISM	http://www.broadinstitute.org/gsea/msigdb/cards/KEGG_BUTANOATE_METABOLISM	65985	5162	219	35	5160	18	5161	217	39	38	5019	3033	622	3030	116285	3155	57016	1892	223	2571	224	6296	2572	341392	3158	1962	3157	501	7915	56898	64064	123876	54988	79944
KEGG_ONE_CARBON_POOL_BY_FOLATE	http://www.broadinstitute.org/gsea/msigdb/cards/KEGG_ONE_CARBON_POOL_BY_FOLATE	10797	2618	7298	10841	10840	10588	123263	275	441024	1719	6470	25902	4522	4548	471	4524	6472
KEGG_RIBOFLAVIN_METABOLISM	http://www.broadinstitute.org/gsea/msigdb/cards/KEGG_RIBOFLAVIN_METABOLISM	93650	5169	5167	51205	55312	55	80308	7299	9108	9107	29085	8776	52	53	54	8898
KEGG_NICOTINATE_AND_NICOTINAMIDE_METABOLISM	http://www.broadinstitute.org/gsea/msigdb/cards/KEGG_NICOTINATE_AND_NICOTINAMIDE_METABOLISM	64802	22978	5169	5167	683	23530	316	952	56953	55191	83594	93034	51251	54981	84618	23475	10135	30833	349565	4860	23057	4907	65220	4837
KEGG_PANTOTHENATE_AND_COA_BIOSYNTHESIS	http://www.broadinstitute.org/gsea/msigdb/cards/KEGG_PANTOTHENATE_AND_COA_BIOSYNTHESIS	79717	5169	79646	60490	5167	8875	8876	53354	55229	51733	1807	80347	1806	80025	586	587
KEGG_FOLATE_BIOSYNTHESIS	http://www.broadinstitute.org/gsea/msigdb/cards/KEGG_FOLATE_BIOSYNTHESIS	5860	250	251	1719	8836	2643	2356	6697	249	5805	248
KEGG_RETINOL_METABOLISM	http://www.broadinstitute.org/gsea/msigdb/cards/KEGG_RETINOL_METABOLISM	6121	1577	54490	1579	1576	50700	9249	1562	125	126	127	128	84649	124	53630	157506	1592	10720	1559	158835	340665	1557	1558	1555	79799	1553	54657	1551	54658	54659	56603	10170	54575	8694	54576	54577	54578	216	54884	145226	9227	51109	54579	1548	1549	284541	10901	1543	1544	131	130	10941	8854	64816	317749	8608	54600	5959	7365	7364	8228	7363	7367	7366
KEGG_PORPHYRIN_AND_CHLOROPHYLL_METABOLISM	http://www.broadinstitute.org/gsea/msigdb/cards/KEGG_PORPHYRIN_AND_CHLOROPHYLL_METABOLISM	211	1352	54575	212	54576	54577	210	54578	1371	644	54490	645	54579	7390	3052	10941	2990	94033	54600	326625	2235	3162	3163	10720	5498	2495	7365	7364	7389	7363	1355	3145	1356	79799	54657	124454	7367	54658	2058	7366	54659
KEGG_TERPENOID_BACKBONE_BIOSYNTHESIS	http://www.broadinstitute.org/gsea/msigdb/cards/KEGG_TERPENOID_BACKBONE_BIOSYNTHESIS	9453	23590	3158	91734	3157	4598	39	38	2224	57107	10654	79947	4597	3156	3422
KEGG_LIMONENE_AND_PINENE_DEGRADATION	http://www.broadinstitute.org/gsea/msigdb/cards/KEGG_LIMONENE_AND_PINENE_DEGRADATION	24142	1892	223	224	3030	219	1962	55432	217	501
KEGG_NITROGEN_METABOLISM	http://www.broadinstitute.org/gsea/msigdb/cards/KEGG_NITROGEN_METABOLISM	763	11238	765	771	766	2747	760	1373	761	762	27165	2752	767	23632	2746	768	759	2744	275	3034	440	377677	1491
KEGG_SULFUR_METABOLISM	http://www.broadinstitute.org/gsea/msigdb/cards/KEGG_SULFUR_METABOLISM	6783	9061	445329	6818	9060	50515	6817	6820	6821	10380	166012	6799	55501
KEGG_AMINOACYL_TRNA_BIOSYNTHESIS	http://www.broadinstitute.org/gsea/msigdb/cards/KEGG_AMINOACYL_TRNA_BIOSYNTHESIS	79587	55157	5917	6301	57176	51067	7453	16	2193	3035	54938	57038	4677	23395	10056	57505	8565	79731	2617	55699	3735	10352	123283	51520	7407	25973	92935	833	3376	80222	51091	123263	6897	1615	23438	118672	5859	124454	2058	10667	4141
KEGG_METABOLISM_OF_XENOBIOTICS_BY_CYTOCHROME_P450	http://www.broadinstitute.org/gsea/msigdb/cards/KEGG_METABOLISM_OF_XENOBIOTICS_BY_CYTOCHROME_P450	1572	1571	1109	2052	1577	54490	1576	2950	2953	2952	8644	2954	1562	125	29785	126	127	128	9446	124	221357	4258	4257	4259	2940	2944	10720	1559	2941	1557	2948	1558	2947	1555	2946	79799	54657	54658	1551	54659	2949	54575	54576	54577	2938	54578	2939	218	54579	373156	1646	1645	1543	131	1544	1545	130	10941	220	221	222	64816	54600	27294	119391	7365	7364	7363	7367	7366
KEGG_DRUG_METABOLISM_CYTOCHROME_P450	http://www.broadinstitute.org/gsea/msigdb/cards/KEGG_DRUG_METABOLISM_CYTOCHROME_P450	1571	1577	54490	1576	2950	2953	2952	2954	1562	1565	125	2329	126	127	128	9446	124	221357	4258	4257	2326	2327	4259	2328	2940	2944	10720	1559	2330	2941	1557	2948	1558	2947	1555	2946	79799	1553	54657	54658	1551	54659	2949	54575	54576	54577	2938	54578	4129	2939	4128	316	218	54579	373156	1548	1549	131	1544	130	10941	220	221	222	64816	54600	119391	7365	7364	7363	7367	7366
KEGG_DRUG_METABOLISM_OTHER_ENZYMES	http://www.broadinstitute.org/gsea/msigdb/cards/KEGG_DRUG_METABOLISM_OTHER_ENZYMES	7498	1577	54490	51733	1576	8833	151531	3251	978	2990	3614	3615	8824	54963	10720	7172	9	221223	1553	79799	54657	1551	54658	54659	54575	54576	54577	3704	54578	54579	1548	1549	1807	1890	1806	7372	7371	7083	7084	7378	10941	64816	1066	54600	10	7365	7364	7363	83549	7367	7366
KEGG_BIOSYNTHESIS_OF_UNSATURATED_FATTY_ACIDS	http://www.broadinstitute.org/gsea/msigdb/cards/KEGG_BIOSYNTHESIS_OF_UNSATURATED_FATTY_ACIDS	122970	9524	570	60481	79071	10965	55432	54898	3992	9415	8310	55825	79966	6319	9200	30	3030	641371	11332	51	51144	201562
KEGG_ABC_TRANSPORTERS	http://www.broadinstitute.org/gsea/msigdb/cards/KEGG_ABC_TRANSPORTERS	10347	64137	215	94160	19	6891	23460	6890	23461	11194	10349	5826	21	8647	5825	20	1244	85320	368	8714	10060	9429	10257	10057	26154	9619	5244	1080	5243	4363	225	10058	22	10351	24	6833	89845	23456	23457	154664	10350	340273	64240	64241
KEGG_RIBOSOME	http://www.broadinstitute.org/gsea/msigdb/cards/KEGG_RIBOSOME	11224	9349	6122	6123	6160	6124	6125	6161	6204	6164	6205	6206	6166	6207	6165	6168	6209	6167	6169	9045	6210	2197	3921	6217	6155	6218	6154	6152	6159	6158	6157	7311	6156	25873	6224	6223	6222	6191	284288	6192	6193	200916	51121	6194	6181	6146	6147	6141	6142	6143	6144	6189	4736	51065	6188	6187	28998	6139	6138	6173	6136	6137	6171	6134	6170	6135	6132	6133	23521	6130	6231	6232	6230	6235	6176	6233	6175	6234	6229	6203	51187	6228	6202	6227	6201	140801	6129	6128
KEGG_RNA_DEGRADATION	http://www.broadinstitute.org/gsea/msigdb/cards/KEGG_RNA_DEGRADATION	23658	10200	23517	219988	54512	87178	23404	6499	22803	56915	9652	11157	51010	51013	23644	4849	4848	54464	5073	10438	10914	1656	55802	84186	2023	4850	29883	11044	11340	642521	3313	27257	246175	118460	51690	51691	9125	25804	23019	25904	23016	27258	22894	2027	2026	57472	642538	57819	167227	3329	5393	5394	80153	28960	56903	196513	80349	9337	64895
KEGG_RNA_POLYMERASE	http://www.broadinstitute.org/gsea/msigdb/cards/KEGG_RNA_POLYMERASE	5436	5437	5434	5435	9533	5438	5439	661	51082	51728	84265	84172	5440	246721	5441	171568	64425	548644	25885	10623	5431	11128	10622	55703	5430	10621	5433	5432	30834
KEGG_BASAL_TRANSCRIPTION_FACTORS	http://www.broadinstitute.org/gsea/msigdb/cards/KEGG_BASAL_TRANSCRIPTION_FACTORS	387332	138474	6873	6874	54457	6872	51616	11036	11037	6908	2957	2959	2958	6882	6883	27097	6884	9569	6880	6881	2966	391764	6879	2965	10629	2963	2962	2961	6875	6878	2960	6877	2969	2968	9519	2967
KEGG_DNA_REPLICATION	http://www.broadinstitute.org/gsea/msigdb/cards/KEGG_DNA_REPLICATION	1763	56655	54107	5557	5558	57804	5984	5985	6117	5422	6119	10714	79621	6118	5111	29935	246243	84153	4173	5427	4172	4175	4174	23649	4176	5424	5425	10535	5426	5981	5983	5982	4171	2237	3978	6742
KEGG_SPLICEOSOME	http://www.broadinstitute.org/gsea/msigdb/cards/KEGG_SPLICEOSOME	9343	23658	10291	144983	10992	27339	11017	220988	11157	10713	11325	4686	23451	4116	51362	23450	8683	22985	10907	10915	11338	84991	55119	9984	5356	151903	55110	3312	51690	10523	51691	10084	27316	25804	9775	10946	9879	58517	55660	84321	4809	25766	57819	10929	8175	10285	10286	22916	10594	120364	10189	7919	51503	9416	8559	988	83443	9410	26121	22938	1665	51729	3192	56259	3190	29896	23020	3305	3304	55696	3306	3303	153527	24148	8449	7307	84950	3183	1655	1659	3310	9785	57461	56949	6637	6635	6636	6633	6634	9092	25949	51340	23350	3178	9129	9716	9128	27258	10262	10465	653884	10569	8896	84844	10772	6431	6626	9939	6432	6627	4670	6628	6434	6629	22827	6430	6625	5093	51645	51639	6429	6428	6632	57187	6631	10450	6427	6426
KEGG_PROTEASOME	http://www.broadinstitute.org/gsea/msigdb/cards/KEGG_PROTEASOME	652826	5717	5718	345645	5719	122706	5682	5710	51371	9861	5713	5686	5714	5685	5684	5683	9491	3458	23198	10197	100132108	5699	5698	5708	5709	5706	5707	5704	5691	5705	10213	5690	5720	5702	5693	5721	5692	7979	5700	5695	5701	5694	5696	5687	5688	5689	143471	121906
KEGG_PROTEIN_EXPORT	http://www.broadinstitute.org/gsea/msigdb/cards/KEGG_PROTEIN_EXPORT	6734	196294	653226	6726	6727	10952	11231	58477	6728	6729	23480	3309	83943	55176	5018	23478	28972	90701	9789	7095	60559	29927	6731	6730
KEGG_PPAR_SIGNALING_PATHWAY	http://www.broadinstitute.org/gsea/msigdb/cards/KEGG_PPAR_SIGNALING_PATHWAY	10998	10999	10580	33	1579	34	336	948	9415	335	1581	376497	6319	1582	7350	1622	10062	23305	4199	4312	2710	2712	116519	6257	6258	5360	5170	6256	3611	345	8309	8310	1593	4973	1376	30	1375	51129	11001	4023	2168	1374	5106	2167	126129	2169	5105	6342	5465	364	5346	284541	2170	2171	2172	2173	51703	9370	28965	3158	1962	7316	5468	5467	2180	79966	51	2181	2182
KEGG_BASE_EXCISION_REPAIR	http://www.broadinstitute.org/gsea/msigdb/cards/KEGG_BASE_EXCISION_REPAIR	252969	4350	23583	7515	56655	3146	54107	57804	8930	4968	7374	10714	5111	79661	5427	143	10039	10038	5423	328	27343	5424	5425	5426	55247	6996	27301	3980	10357	4913	100506595	2237	3978	4595	142
KEGG_NUCLEOTIDE_EXCISION_REPAIR	http://www.broadinstitute.org/gsea/msigdb/cards/KEGG_NUCLEOTIDE_EXCISION_REPAIR	4331	56655	2072	54107	2071	2074	2073	404672	57804	2068	5984	1069	5985	6117	5887	9978	1643	6119	10714	6118	5886	5111	29935	1642	5427	2067	5424	5425	5426	5981	5983	5982	7508	7507	2966	2965	1022	3978	8451	8450	1161	902	2968	2967
KEGG_MISMATCH_REPAIR	http://www.broadinstitute.org/gsea/msigdb/cards/KEGG_MISMATCH_REPAIR	27030	5424	4292	5425	5981	4436	5983	5982	4437	57804	5395	5984	3978	5985	6117	2956	6119	10714	6118	5111	6742	29935	9156
KEGG_HOMOLOGOUS_RECOMBINATION	http://www.broadinstitute.org/gsea/msigdb/cards/KEGG_HOMOLOGOUS_RECOMBINATION	8438	7517	5890	4683	5893	5892	7516	57804	641	146956	6117	5888	10714	10111	6119	6118	29935	5889	4361	675	5424	5425	80198	7156	25788	7979	8940	6742
KEGG_NON_HOMOLOGOUS_END_JOINING	http://www.broadinstitute.org/gsea/msigdb/cards/KEGG_NON_HOMOLOGOUS_END_JOINING	7518	4361	27343	27434	731751	79840	3981	2237	1791	7520	10111	2547	5591	64421
KEGG_MAPK_SIGNALING_PATHWAY	http://www.broadinstitute.org/gsea/msigdb/cards/KEGG_MAPK_SIGNALING_PATHWAY	3725	4208	2005	2002	3727	4616	51776	3925	22800	4217	4214	4215	4216	6885	1326	207	208	409	929	408	4893	80824	63928	25780	4791	4790	4609	4776	1432	2318	2316	3845	2317	5613	7189	7042	1843	1844	7040	7186	627	23118	51295	7048	1849	7046	1847	1848	1845	7043	123745	1846	27091	27092	4763	81579	4773	115727	10746	4149	11221	2254	2253	2252	2251	2250	2248	2249	2246	2247	84867	26291	7850	5601	55799	5602	5600	10235	5320	5605	5321	5606	2122	5322	5603	5604	2263	5609	5922	23542	5923	5607	5924	2264	5608	23162	9064	836	7786	2261	2260	5921	2259	6196	6197	8822	8823	2255	2885	2256	2257	2258	5319	6195	7867	8517	3265	10369	8074	10368	2872	8817	6789	6788	9479	4342	5906	4137	5908	5532	5530	8912	8913	8911	468	10454	2353	9344	27330	5535	59283	5536	5533	59285	5534	59284	6416	1386	5159	8681	8491	8398	30814	8399	9448	9252	673	3551	100137049	4296	9254	3552	64600	1616	10000	10912	26281	5971	8550	6300	5970	2768	3312	3315	5801	8649	1647	4803	1649	9020	57551	5154	27006	5155	51701	5156	5566	5567	5058	5568	1398	994	1399	9175	26279	998	10125	781	782	6722	783	6655	784	785	1147	786	5579	5894	5578	7124	5062	8569	50487	5582	5778	9693	3305	773	3304	5880	3306	776	777	5881	774	3303	84647	775	1850	778	779	11184	7132	1852	5494	5495	5595	8986	93589	3310	5598	9965	5879	6654	5594	11072	5871	5599	1956	9261	1950	6237	51347	55970	4909	3553	22808	4908	3554	7157	355	3164	391013	356	4915	4914	11261
KEGG_ERBB_SIGNALING_PATHWAY	http://www.broadinstitute.org/gsea/msigdb/cards/KEGG_ERBB_SIGNALING_PATHWAY	3725	6655	5063	5894	5579	685	6464	5578	2002	3084	5062	2475	10298	6416	1978	572	5582	10718	5601	2066	5602	5747	2064	2065	5605	7039	673	5604	5609	25	9542	207	27	208	399694	6198	6199	10000	4893	2885	374	6777	5595	6776	56924	6654	4609	5594	4690	23533	145957	3265	5599	1956	2932	868	3845	867	53358	1027	1026	1950	2069	369	8440	57144	6714	8503	815	816	817	818	5058	23624	1398	5290	5291	1399	5293	2549	5335	5336	25759	1839	5294	5295	5296
KEGG_CALCIUM_SIGNALING_PATHWAY	http://www.broadinstitute.org/gsea/msigdb/cards/KEGG_CALCIUM_SIGNALING_PATHWAY	805	5737	683	5731	2149	801	5733	487	5021	5535	5025	6870	5026	5533	155	489	5023	5534	154	488	5024	153	6869	6865	8877	886	887	4923	5159	729317	6546	3710	6547	113026	1909	5027	63928	1812	1816	7201	1910	5257	5256	5255	2769	2767	7416	7417	1128	7419	1129	5613	5350	623	4638	51196	1131	109	51806	56413	108	107	624	5137	10800	9630	5153	814	815	816	5156	817	818	5566	5567	2776	293	5568	2778	292	810	291	2774	491	492	493	5335	5336	89869	185	490	808	2185	7220	83447	5330	2915	114	6261	23236	115	5333	5579	113	5578	5331	5332	7125	6262	6263	2911	5481	5260	5261	5582	5136	2066	773	2902	2903	2064	2065	1139	4846	776	2905	777	2906	1133	774	4843	775	4842	85366	778	779	196883	7134	84812	22953	3706	135	3707	1956	136	3708	3709	3360	56848	3361	3362	3363	3356	3358	3357	9127	6543	552	553	3274	146	147	148	2925	952	5532	5724	5530	8912	8913	8911	57105	3973	6915	91807	3269	11261	163688
KEGG_CYTOKINE_CYTOKINE_RECEPTOR_INTERACTION	http://www.broadinstitute.org/gsea/msigdb/cards/KEGG_CYTOKINE_CYTOKINE_RECEPTOR_INTERACTION	10344	8741	3082	6349	8742	943	8743	6347	944	8744	6348	8740	50615	6352	6351	6357	55540	6356	6355	6354	608	8600	51561	1489	2321	6358	2322	6359	2323	2324	50616	939	6362	6361	6364	6363	6366	6368	6367	7173	6360	1437	1436	115650	3597	1435	5618	5617	8764	338376	6369	1439	1438	7042	7040	6376	149233	6375	6374	6373	6372	729230	6370	1440	7048	7046	4233	7043	2833	1441	23529	27190	6387	2826	9180	388372	2829	50604	83729	80301	3627	4352	10850	3625	3626	163702	3624	4254	55504	7852	7850	3815	970	4982	3953	10663	84957	3952	29949	4049	3605	3606	3604	5008	8200	3601	3600	10563	4050	8718	4055	58985	959	958	728045	2690	8807	4283	23765	2688	3976	2689	3977	8809	7292	7293	1524	414062	5159	1896	9547	3552	10913	11009	1270	1271	652799	10673	56034	7422	7424	7423	10803	4804	116379	5154	94	5155	9560	93	5156	92	91	90	2277	23495	64806	9966	2056	3581	2919	7124	643	3442	3441	3440	8771	3439	3579	3577	3578	56477	3575	3576	3594	3593	3596	3595	3590	3592	3791	7133	3451	7132	3452	8784	3443	1232	51330	3444	1233	3445	1234	3446	1235	3447	1236	3448	1237	3449	55801	58191	3586	60401	3587	3588	2057	3589	3563	3562	3561	1956	3560	1230	6846	3460	1950	6346	8797	3458	3459	8793	3456	8792	8795	3454	8794	3455	3556	3553	269	3554	268	3559	53833	59067	8995	3558	53832	659	657	3570	658	64109	3572	56832	3574	5196	2920	2921	650	5197	655	282617	282618	27242	355	282616	356	3467	5473	85480	3565	3566	3567	3568	3569
KEGG_CHEMOKINE_SIGNALING_PATHWAY	http://www.broadinstitute.org/gsea/msigdb/cards/KEGG_CHEMOKINE_SIGNALING_PATHWAY	10344	6774	6772	6773	6349	6347	59345	6348	157	156	6352	6351	1524	6357	6356	6355	6354	414062	6093	5747	673	9547	7409	6358	6359	3551	207	208	3718	399694	1794	3717	6362	131890	409	6361	408	6364	7410	6363	10000	4893	6366	6368	7074	6367	51764	6777	4790	6011	4793	4792	6360	23533	5970	2788	2787	3845	53358	2268	2784	2783	6369	5613	2786	2785	2770	2790	2771	2791	2792	6376	2793	6375	6374	109	6373	54331	108	6372	107	10803	729230	6370	5829	2833	1445	9560	2309	5566	9564	5567	10681	5568	5058	2773	1398	6387	2826	2782	1399	388372	2829	2185	998	5330	6655	114	3627	23236	115	112	1147	5894	5579	113	2919	6464	5331	5332	111	643	10850	7454	57580	387	7852	3579	94235	3577	56477	5580	3055	3576	5880	8976	10235	5604	196883	1232	1233	10663	1234	5590	1235	1236	1237	2885	5595	58191	5879	6654	5594	8517	3265	2932	1230	2931	6846	3702	6346	10563	55970	9475	5906	8503	5908	26230	5196	728045	2920	2921	5197	2870	5290	5291	4283	5293	653361	9844	25759	5473	2868	56288	2869	5294	5295	10451	4067	5296
KEGG_PHOSPHATIDYLINOSITOL_SIGNALING_SYSTEM	http://www.broadinstitute.org/gsea/msigdb/cards/KEGG_PHOSPHATIDYLINOSITOL_SIGNALING_SYSTEM	5330	805	3628	23236	5333	5579	5578	5331	801	5332	8525	3632	8526	3633	8527	3631	5582	3636	160851	3635	8871	8396	3710	113026	200576	3612	3613	8394	8395	27124	1040	51763	8867	84812	3706	23533	3707	3705	10423	3708	3709	1609	8760	8821	1607	1608	1606	9162	51196	51806	23396	5289	5287	5288	5305	5286	5728	8503	79837	64768	810	5290	5291	5293	5335	5336	89869	5298	808	56623	5294	5295	4952	5296	163688	5297
KEGG_NEUROACTIVE_LIGAND_RECEPTOR_INTERACTION	http://www.broadinstitute.org/gsea/msigdb/cards/KEGG_NEUROACTIVE_LIGAND_RECEPTOR_INTERACTION	5737	5732	5731	5734	5733	10203	6870	5739	155	154	59340	152	153	6869	150	151	6865	2859	7068	7067	5746	5745	5646	5645	4889	5644	1081	4886	4887	59350	2847	2846	1812	1813	1814	1815	1816	7201	56923	6752	6753	6751	5618	5617	728	2837	623	624	2832	2831	2834	1442	10886	319100	23620	187	10316	10888	55879	5340	719	185	2587	186	6755	6754	117	7253	2897	7252	2898	2899	2893	2894	2895	4157	706	53637	4159	4158	2570	2892	7442	2891	2890	4543	3953	4544	3952	4160	2563	4161	2564	2565	2566	2567	2568	2569	2562	134	2561	135	2560	2359	2358	2357	136	3360	3361	3362	3363	3356	8484	3355	3358	4987	2696	3357	4988	8811	4985	4986	2558	2559	554	2556	2557	552	2554	553	2555	3274	5729	2550	146	147	148	2690	2488	23566	2692	5724	2693	2862	3972	2492	3973	2688	2689	140	116443	3269	116444	4142	2147	2149	2642	1395	27334	2742	5021	2741	2740	9340	1394	9248	5025	5026	5023	2743	5024	5540	886	680	2150	134864	887	84539	2151	4923	4829	134860	10161	5030	5031	1901	5032	1902	1903	122042	1909	3352	5028	3351	5027	3354	1511	5029	3350	3001	1910	1128	57053	1129	1132	1131	56413	83551	1269	1268	10800	799	2798	9568	9038	9170	7434	7433	165829	9287	2914	2915	2912	84634	2913	2918	1146	1145	2916	1144	11255	2917	2911	55584	9002	8973	1138	2901	1137	2902	2903	1139	2904	1134	2905	1133	2906	1136	1135	2908	9294	1241	2900	286530	1140	1141	1142	1143	22953	8698	53829	6344	9127	9934	64106	2925	8001	57105	6915	56288	3061	3062
KEGG_CELL_CYCLE	http://www.broadinstitute.org/gsea/msigdb/cards/KEGG_CELL_CYCLE	8881	8317	8318	4616	10926	64682	1387	4193	25	27127	728622	10912	472	545	51434	5934	51433	5933	4609	8555	8243	8556	731751	6500	7042	7040	1647	10274	650621	5347	9978	10735	7043	4173	23594	595	8379	4172	4175	4174	7529	890	4176	699	1111	494551	4171	9232	996	994	995	651610	993	990	991	9184	7534	894	7533	891	7532	7531	898	23595	896	10744	2810	1869	7027	7709	983	9700	10393	5885	701	51529	5925	6502	8454	4088	4089	29882	7029	5591	4085	29945	4087	10971	11200	8697	2033	2932	1029	1028	1027	1026	1032	8900	1030	1031	51343	9126	25847	5111	7272	9088	1017	246184	1875	1019	7465	1874	1871	7157	1870	4998	4999	9134	1021	5000	9133	1022	10459	5001	3065	3066	902	85417
KEGG_OOCYTE_MEIOSIS	http://www.broadinstitute.org/gsea/msigdb/cards/KEGG_OOCYTE_MEIOSIS	8881	805	801	3479	27330	5535	5533	9748	5534	3480	64682	387778	3710	27127	728622	63928	51434	51433	286151	8243	9985	6300	8945	5613	6500	23291	51806	109	108	650621	5347	107	9978	10734	5241	7529	815	699	816	817	818	5566	5567	5568	26271	151648	9232	810	996	995	89869	991	7534	7533	808	891	7532	7531	898	10744	114	115	112	113	111	245711	983	9700	10393	3630	51529	5604	196883	6196	6197	8454	5501	5500	5499	64506	5595	29882	4085	29945	5594	6195	10971	8697	3708	3709	6790	5516	9126	5515	5518	367	5519	25847	4342	9088	1017	246184	5532	5530	5525	9134	9133	5529	10459	5528	5527	5526	11261	163688
KEGG_P53_SIGNALING_PATHWAY	http://www.broadinstitute.org/gsea/msigdb/cards/KEGG_P53_SIGNALING_PATHWAY	842	841	2810	7249	3479	983	4616	25898	64393	3486	50484	575	7161	5268	56475	8493	637	4194	581	4193	63970	836	9540	5366	55367	64326	64065	10912	9538	83667	472	545	143686	11200	317	1029	6241	1026	27113	1647	8795	1643	51512	6477	595	3732	5728	1017	1111	27244	1019	5054	7157	9134	355	1021	54205	55240	9133	651610	894	51246	891	900	898	85417	7057	901	896
KEGG_UBIQUITIN_MEDIATED_PROTEOLYSIS	http://www.broadinstitute.org/gsea/msigdb/cards/KEGG_UBIQUITIN_MEDIATED_PROTEOLYSIS	8881	90293	10401	55236	9246	330	8925	331	5371	8924	27339	64682	27338	63893	9040	92912	4214	9354	672	4193	3093	51619	22888	55958	51366	7337	54926	64326	4591	26259	10477	652671	728622	51434	51433	134111	8554	57154	10273	7327	8945	7326	7329	8651	7328	118424	6500	7189	23291	7332	378884	7334	10277	23295	650621	9978	1643	23327	9021	6477	1642	55070	9616	329	148581	65264	7318	7428	7317	389898	51588	326	26272	23624	7319	996	10075	7320	997	7321	9039	7324	7325	7322	991	7323	83737	55585	10393	25898	55284	11059	23759	6921	9690	51465	51529	6923	10055	10054	23221	8065	9817	84447	5071	6502	9063	9820	8454	55294	8453	8452	89910	8451	8450	29882	55120	29945	64750	8697	868	867	652346	4734	22954	51343	9320	140739	25847	26232	26091	11060	11065	246184	8916	57448	1161	4281
KEGG_SNARE_INTERACTIONS_IN_VESICULAR_TRANSPORT	http://www.broadinstitute.org/gsea/msigdb/cards/KEGG_SNARE_INTERACTIONS_IN_VESICULAR_TRANSPORT	23673	2054	10791	9570	9342	8417	10228	6804	8676	8675	6843	9341	662	6809	6844	8677	6845	116841	9554	8674	8673	10652	8773	51272	53407	9527	6616	55850	6811	6810	415117	10490	10282	143187	203062	9482	112755	55014
KEGG_REGULATION_OF_AUTOPHAGY	http://www.broadinstitute.org/gsea/msigdb/cards/KEGG_REGULATION_OF_AUTOPHAGY	115201	25989	8678	3442	3441	3440	23710	9140	3458	3439	23192	5563	5562	11345	5289	3630	9474	8408	30849	10533	3451	3452	3443	3444	3445	3446	3447	3448	9706	3449	84938	84971	441925	64422	11337
KEGG_LYSOSOME	http://www.broadinstitute.org/gsea/msigdb/cards/KEGG_LYSOSOME	23659	8120	26088	6556	5538	256471	1522	51172	3482	22901	535	1521	533	5641	1520	11154	3920	537	7805	130340	8218	10717	8546	27074	50617	1514	23457	162	1513	4891	79158	6609	1512	164	1511	1510	9741	2760	3916	1519	23062	1515	26985	1075	2629	8943	8763	51606	138050	20	58511	175	10947	245972	410	1509	1508	411	10312	2799	9374	1777	6272	427	23431	2588	9179	768239	3425	3423	527	2581	84572	4758	4074	2990	10239	2717	23163	23545	2517	10577	9114	9583	6448	10053	968	967	2720	8722	4126	4125	5660	1497	3988	8905	8907	55353	9476	3074	1176	285362	57192	1174	3073	4864	26503	950	3373	1203	5476	1200	1211	1212	1201	1213	53	2548	54	4668	4669
KEGG_ENDOCYTOSIS	http://www.broadinstitute.org/gsea/msigdb/cards/KEGG_ENDOCYTOSIS	2149	55040	9922	440073	157	156	155	154	22905	10617	153	3480	8218	9146	55048	89853	8396	80230	64744	3135	2321	8027	4193	200576	155382	8394	51160	25978	93343	8395	80223	9744	409	161	131890	408	163	160	8411	6011	1436	57154	652799	51100	27183	26286	1785	3312	51028	84612	11031	8766	7189	29082	10015	3949	23396	23327	116983	51510	116984	23096	3134	4233	3133	64411	8853	9230	26056	64145	5156	116987	26052	116986	55738	116985	128866	23624	23527	84313	57403	10938	5337	5338	83737	998	56904	50855	79643	51534	10193	9829	382	57132	84249	9101	23550	11059	3107	7852	3106	5584	3579	6457	3577	7251	3105	2066	3305	3304	2065	3306	84440	6455	2060	10059	3303	7037	6456	60682	22841	2263	3791	3815	2264	9815	1759	2261	26119	5979	1234	5590	23362	55616	3310	5878	1601	64750	3265	51652	137492	1956	3561	79720	3560	868	867	5662	4734	1950	84552	30011	652614	84364	5869	5867	30844	5868	1175	30846	3559	30845	1173	11267	6714	9525	10254	27243	28964	2870	9135	11311	9727	1211	1212	1213	92421	2868	56288	2869	50807	4914	29924
KEGG_PEROXISOME	http://www.broadinstitute.org/gsea/msigdb/cards/KEGG_PEROXISOME	2053	7498	570	4598	847	390916	10654	9409	51179	55711	25824	3155	5264	8528	23305	8540	6647	6648	255027	4843	54363	3295	1384	196743	8309	92960	8310	23600	5830	23417	10005	30	11001	10478	4358	51268	84188	1610	215	26063	6342	26061	373156	5189	83594	5826	5825	8799	5824	1891	3418	3417	10901	8443	5828	5827	55670	8504	5190	11264	5192	225	5191	51703	5194	5193	1962	5195	189	5052	55825	2180	8800	51	10455	54677	2181	2182
KEGG_MTOR_SIGNALING_PATHWAY	http://www.broadinstitute.org/gsea/msigdb/cards/KEGG_MTOR_SIGNALING_PATHWAY	7249	3479	27330	2475	1975	1977	1978	253260	3630	5228	8408	6009	673	3091	5170	57521	207	208	6196	6197	6198	64223	10000	6199	7248	9706	51719	5595	81617	6194	5594	6195	23533	25989	253314	6794	9470	7422	5563	7424	5562	7423	92335	8503	2277	54541	5290	5291	5293	5294	5295	5296
KEGG_APOPTOSIS	http://www.broadinstitute.org/gsea/msigdb/cards/KEGG_APOPTOSIS	843	842	841	840	1147	5577	7124	8743	330	331	5535	5533	5534	4615	8772	8837	8737	572	51135	637	581	3551	839	3552	207	836	208	7132	10000	63928	472	2021	4790	4792	824	23533	8517	823	3563	3562	5970	23052	317	5613	1439	8797	7186	8793	4803	8795	8794	9020	3556	3553	3656	3554	3654	8717	8503	596	598	329	11213	5566	5567	5568	5532	7157	5530	5290	5291	355	1676	54205	1677	5293	651610	5573	356	5576	5575	9941	5294	9131	4914	5295	5296	11261
KEGG_CARDIAC_MUSCLE_CONTRACTION	http://www.broadinstitute.org/gsea/msigdb/cards/KEGG_CARDIAC_MUSCLE_CONTRACTION	781	782	1351	783	29796	1350	784	785	786	100130247	486	59283	6262	59285	488	59284	7169	4519	7168	482	483	480	481	4513	1349	4512	1346	1347	341947	1345	4514	55799	1340	776	6546	1329	6548	644310	775	7137	778	1327	476	9254	779	170712	478	7134	477	7381	1339	10479	7171	70	1337	93589	7388	7386	7385	7170	7384	10369	10368	10975	27089	4634	7139	4633	727947	125965	84701	9167	9377	27091	27092	440567	1537	4625	4624	23439
KEGG_VASCULAR_SMOOTH_MUSCLE_CONTRACTION	http://www.broadinstitute.org/gsea/msigdb/cards/KEGG_VASCULAR_SMOOTH_MUSCLE_CONTRACTION	805	800	801	1579	10203	5739	94274	8681	6093	8398	30814	10335	8399	673	3710	100137049	140465	64600	1909	2768	2767	10672	5613	2977	4638	109	4637	51806	108	107	123745	27094	5566	2776	5567	5568	2778	810	26279	81579	185	4629	808	5330	10242	114	23236	115	4660	112	113	5579	5894	5331	5578	111	5332	10398	9826	3779	3778	387	50487	4659	5582	5583	5580	5581	5320	5605	776	5321	5588	5322	84647	5604	775	23365	85366	778	779	196883	5501	5499	5500	2983	5595	2982	72	5592	5319	5594	135	10268	10267	59	10266	3708	136	3709	369	284541	4882	552	553	9475	4881	146	147	148	27345	391013	9138	91807	163688
KEGG_WNT_SIGNALING_PATHWAY	http://www.broadinstitute.org/gsea/msigdb/cards/KEGG_WNT_SIGNALING_PATHWAY	3725	4041	4040	5535	6423	6422	5533	81839	5534	8321	8322	10297	8323	8324	59343	8325	51176	1387	8326	144165	1488	6093	1487	7484	7483	56998	23500	79718	4316	9350	6885	57216	7482	7481	7480	27123	728622	63928	8312	8313	27121	10725	4609	64321	1457	1459	4776	1452	4775	1454	8945	5613	6500	23291	9978	1460	6477	90665	81029	595	815	51701	816	817	818	5566	324	5567	5568	51384	23002	57680	10023	27101	894	4773	4772	896	5330	23236	122011	5579	5331	5578	5332	11197	166336	64840	387	23401	5582	5601	5602	89780	1857	5880	1856	5881	7976	22943	80319	1855	8061	8454	80326	54361	4088	6932	4089	5879	6934	4087	7471	5599	2033	7476	2932	7477	5663	7478	7479	7472	7473	7474	7475	1499	5516	5515	5518	6907	5519	9475	85407	11211	7855	85409	83439	8607	5467	5532	7157	5530	5525	5529	5528	5527	5526	2535	6425	6424	11261
KEGG_DORSO_VENTRAL_AXIS_FORMATION	http://www.broadinstitute.org/gsea/msigdb/cards/KEGG_DORSO_VENTRAL_AXIS_FORMATION	6655	4855	4854	4853	1956	4851	3845	56776	652554	51513	440822	2120	55124	5604	9271	2885	84501	64506	5595	2113	2114	56907	6654	143689	5594
KEGG_NOTCH_SIGNALING_PATHWAY	http://www.broadinstitute.org/gsea/msigdb/cards/KEGG_NOTCH_SIGNALING_PATHWAY	388585	196403	4855	151636	4854	4853	2033	3280	4851	8650	5664	5663	171558	22938	51107	2648	6868	5986	3516	1840	1387	113878	9794	1488	9612	1487	1857	3714	1856	9253	84441	8850	54567	55851	10683	1855	9541	28514	3955	182	55534	3065	3066	23385	23220	4242	11317
KEGG_HEDGEHOG_SIGNALING_PATHWAY	http://www.broadinstitute.org/gsea/msigdb/cards/KEGG_HEDGEHOG_SIGNALING_PATHWAY	122011	64399	8643	2619	89780	7546	7484	7483	4036	53944	7482	7481	7480	3549	6608	80326	54361	1456	6469	7471	1453	51715	1452	1455	1454	353500	2932	7476	8945	7477	7478	7479	7472	7473	5613	7474	7475	23291	27148	81029	2735	50846	5566	5567	51684	652	5568	650	2736	655	2737	5727	656	51384	653	654
KEGG_TGF_BETA_SIGNALING_PATHWAY	http://www.broadinstitute.org/gsea/msigdb/cards/KEGG_TGF_BETA_SIGNALING_PATHWAY	7027	9241	7124	151449	3625	3626	1311	3624	7060	387	1387	6093	3397	3398	6198	6199	8454	728622	3400	4088	5595	5934	4089	5933	4838	4086	4609	4087	5594	64750	57154	2033	353500	8200	6500	8646	7042	7040	3458	1030	5516	5515	5518	3399	4090	9978	10468	5308	5519	7048	269	4052	10637	268	7046	4093	7044	4092	9475	7043	4091	659	392255	657	658	94	93	92	90	652	1875	650	130399	1874	6667	655	656	9372	653	654	9765	7059	83729	7058	1634	7057
KEGG_AXON_GUIDANCE	http://www.broadinstitute.org/gsea/msigdb/cards/KEGG_AXON_GUIDANCE	219699	23654	5535	5533	5534	10298	25791	54910	64218	10154	6093	22885	5747	6091	9353	6092	5361	25	5362	5365	5364	56920	3688	6405	4893	64221	63928	10725	80031	29984	56924	55558	4690	4776	22854	57556	4775	3845	9901	3897	1073	1072	2770	90249	2771	27289	8440	4233	6585	6586	57144	9423	5058	57689	10512	2773	6387	9037	4773	4772	1630	998	137970	23380	10500	10501	5063	223117	2050	2051	10507	10509	5062	10505	387	7852	2047	2046	2049	2048	1945	1944	5880	1947	1946	1949	5881	1948	23365	84448	57522	1943	5921	1942	56896	10371	8633	8829	5595	5879	5594	54437	3265	7869	2932	9723	1808	3985	3984	3983	9475	8482	2041	59277	2044	2045	2042	1969	2043	57715	5532	2242	5530	1020	5998	2534	285220	4917	11261
KEGG_VEGF_SIGNALING_PATHWAY	http://www.broadinstitute.org/gsea/msigdb/cards/KEGG_VEGF_SIGNALING_PATHWAY	842	5894	5579	5578	5535	5533	5534	9047	50487	8877	572	5582	8681	8398	5880	5747	30814	8399	4846	5600	5605	5320	5881	5321	5743	5322	5603	84647	5604	3791	100137049	207	64600	208	4893	10000	63928	10725	5595	5879	5319	5594	7867	23533	3265	4776	1432	6300	4775	9261	3845	56848	3315	7422	5829	123745	6714	8503	5532	5530	5290	5291	5293	391013	5335	25759	26279	5336	81579	4773	4772	5294	5295	998	5296	11261
KEGG_FOCAL_ADHESION	http://www.broadinstitute.org/gsea/msigdb/cards/KEGG_FOCAL_ADHESION	3725	100418883	2002	3082	55742	2335	63923	3479	330	331	1311	7060	3480	1729	22801	5228	64098	6093	5747	58498	2321	2324	207	5649	208	3918	10627	3913	3914	3915	3910	3911	3912	56924	23533	824	22798	2318	2316	2317	4633	4638	4636	23396	4233	93408	329	1301	10319	1302	7059	7058	7057	7450	7791	3381	7448	80310	4659	572	81	87	5601	5602	646821	5604	5923	3611	2889	2885	5501	5500	71	8515	3265	8516	1499	103910	60	9475	5728	5906	8503	5908	3371	858	857	859	50509	7094	10451	1292	1293	1290	1291	284217	3680	1101	10298	3676	3675	3674	3679	3678	1289	1288	5159	1280	1281	1282	29780	1284	673	1286	7409	5170	3690	3691	7408	3693	399694	3694	1793	3695	3685	3688	10000	7410	6696	1277	1278	83660	56034	7414	53358	7422	7424	3696	7423	5829	57144	595	5154	596	5155	5156	394	9564	5058	2277	1398	1399	894	998	88	896	89	6655	5063	5579	5894	5578	6464	5062	10398	387	5582	29895	2064	5880	5881	3791	85366	5499	5595	2909	5879	6654	5594	5599	1956	2932	7143	1950	3909	7148	3908	3655	3673	6714	3672	5290	5291	5293	25759	131873	91807	2534	5294	5295	5296
KEGG_ECM_RECEPTOR_INTERACTION	http://www.broadinstitute.org/gsea/msigdb/cards/KEGG_ECM_RECEPTOR_INTERACTION	2811	1292	1293	2812	1290	1291	284217	7450	3339	63923	2335	3680	2815	1311	3381	948	1101	2814	7448	7060	3676	3675	3674	3679	3678	1289	1288	22801	22987	1280	1281	1282	375790	1284	1286	3690	3691	5649	3693	3694	3695	3918	3685	3688	3913	6696	3914	3915	1277	3910	3911	3912	1278	8515	51206	8516	22798	7143	961	9900	960	1605	7148	3909	3908	9672	3696	3655	3673	3672	9899	3371	1301	10319	1302	3161	6383	6385	50509	7059	131873	7058	6382	7057
KEGG_CELL_ADHESION_MOLECULES_CAMS	http://www.broadinstitute.org/gsea/msigdb/cards/KEGG_CELL_ADHESION_MOLECULES_CAMS	1003	83700	1001	54413	1002	941	22871	942	940	29126	80380	3680	3683	4897	3684	947	80381	23308	57863	3676	29851	6614	23705	3135	49861	5175	933	3695	6402	7412	3685	6403	6693	3688	6404	3689	1000	58494	1493	3126	51208	920	3127	1272	57555	3125	9369	214	6401	925	926	923	26285	3897	3696	4099	1462	3134	23114	3133	9378	3113	3115	3117	3118	3119	9379	914	10686	137075	8174	6383	6385	6382	100506658	5817	3123	5819	999	3122	5818	3111	3112	9071	3384	3385	9073	9075	9074	7122	9076	3383	4756	3107	3106	90952	3109	3108	3105	50848	5133	149461	5792	24146	10666	4267	53842	26047	4359	9019	5788	25945	8516	4685	4684	965	257194	5010	652614	9672	1366	1364	5797	1365	3655	6900	959	8506	958	2734	1013	23562	57502	9080
KEGG_ADHERENS_JUNCTION	http://www.broadinstitute.org/gsea/msigdb/cards/KEGG_ADHERENS_JUNCTION	4301	100418883	10580	7454	6591	3480	387	1387	51176	81	5777	87	6615	2064	10163	5880	5795	8976	646821	5881	5792	8936	6885	2260	8826	4088	5595	6932	4089	71	3643	10810	1495	5787	5879	6934	4087	5594	1457	25945	1459	2033	1956	7414	1496	1499	1500	9855	1460	7048	5797	81607	7046	60	7082	4233	117178	6714	51701	83439	7525	2241	10458	29119	4008	2534	52	5770	56288	998	88	5819	999	89	5818
KEGG_TIGHT_JUNCTION	http://www.broadinstitute.org/gsea/msigdb/cards/KEGG_TIGHT_JUNCTION	10207	83700	100418883	4301	8531	55844	9863	64398	27134	8735	51776	23136	79784	22800	4619	2017	22989	58498	92359	49861	207	208	10627	10000	4893	11336	1495	58494	1457	51208	3996	3993	1459	3845	26285	84612	9223	2770	2771	4633	9218	4636	1460	8189	93408	150084	55870	7525	260425	2773	10686	137075	4621	4620	4622	4625	4624	4627	4626	4629	4628	100506658	998	88	89	50855	5579	5578	9071	8573	9073	9075	57530	9074	10398	9414	7122	9076	387	8777	5584	81	5582	87	5583	29895	5580	50848	5581	149461	646821	5588	24146	5590	53842	71	5872	3265	1496	84552	93643	6709	5520	1499	5521	6237	5010	5516	5515	5518	1366	103910	5519	22808	1364	60412	1365	5865	60	7082	6714	5728	57644	3059	1019	154810	23562	9080	5522	29119	2037	2036	2035	56288
KEGG_GAP_JUNCTION	http://www.broadinstitute.org/gsea/msigdb/cards/KEGG_GAP_JUNCTION	5330	2915	6655	114	23236	115	112	7846	5894	5579	113	5578	5331	5332	111	2911	983	80310	10382	153	10383	10381	5582	5159	7280	5605	3710	5604	5607	1902	196883	10376	4893	2885	5595	1812	2983	1813	5598	2982	5592	6654	56604	5593	5594	113457	3265	57369	1453	1956	347733	3708	3709	56034	79861	2767	3845	1950	5613	2697	2770	3356	7278	2771	2977	3358	3357	347688	51807	109	7277	108	107	84790	7082	81027	6714	5154	5155	5156	5566	5567	2776	5568	2778	2773	84617	203068	10746	112714
KEGG_COMPLEMENT_AND_COAGULATION_CASCADES	http://www.broadinstitute.org/gsea/msigdb/cards/KEGG_COMPLEMENT_AND_COAGULATION_CASCADES	2147	2149	7450	3827	2244	5327	3053	4153	2152	2153	5265	5329	2155	5328	2159	2158	7035	2157	3818	1380	5648	735	2	1378	2161	2162	2160	731	2165	730	733	732	966	5104	2266	1604	729	728	727	623	725	722	721	720	624	3075	629	1361	4179	5627	5345	5624	2243	5054	5340	717	462	716	719	718	713	1675	712	715	714	3426	710	10747	7056
KEGG_ANTIGEN_PROCESSING_AND_PRESENTATION	http://www.broadinstitute.org/gsea/msigdb/cards/KEGG_ANTIGEN_PROCESSING_AND_PRESENTATION	3111	3112	3823	3824	3821	3822	5994	5993	3442	3441	3440	3439	5641	10197	1520	3107	3106	3109	3108	3105	3305	3304	3306	3810	3135	3811	3812	3303	8625	1385	3451	3309	972	3308	3452	1514	3443	10437	3444	3445	3446	3447	4261	3448	3449	57292	3310	3126	920	3802	3127	4049	115653	3125	6891	3809	6892	925	926	6890	3808	3312	3805	821	3806	3803	3804	8302	652614	4802	3320	4800	4801	3134	1508	3133	811	3113	3115	3117	2923	3118	3119	5720	5721	3326	567	3123	3122
KEGG_RENIN_ANGIOTENSIN_SYSTEM	http://www.broadinstitute.org/gsea/msigdb/cards/KEGG_RENIN_ANGIOTENSIN_SYSTEM	4012	59272	5972	290	1215	5476	1511	7064	183	185	1636	186	57486	2028	1359	4142	4311
KEGG_TOLL_LIKE_RECEPTOR_SIGNALING_PATHWAY	http://www.broadinstitute.org/gsea/msigdb/cards/KEGG_TOLL_LIKE_RECEPTOR_SIGNALING_PATHWAY	3725	941	942	6772	54106	6348	4615	6352	6416	6351	3929	8737	10333	3551	23643	1326	6885	207	208	929	1513	10000	6696	9641	4790	4792	23533	7100	114609	1432	6300	5970	7189	7187	54472	6373	23118	51284	51311	3627	841	148022	1147	7124	3442	3441	3440	8772	3439	51135	3576	5601	3593	5602	5600	5605	5606	3592	5603	5604	5609	5608	3451	3452	3443	3444	3445	3446	3447	3448	3449	5595	5879	5594	3661	8517	5599	3456	3454	3455	353376	3553	3654	958	8503	29110	5290	4283	5291	5293	7098	7099	10454	7096	2353	7097	3663	5294	3569	5295	3665	5296
KEGG_NOD_LIKE_RECEPTOR_SIGNALING_PATHWAY	http://www.broadinstitute.org/gsea/msigdb/cards/KEGG_NOD_LIKE_RECEPTOR_SIGNALING_PATHWAY	7205	841	1147	257397	2919	8767	7124	330	6347	331	6352	10392	84674	6357	6356	6355	22900	6354	4210	3576	5601	5602	5600	55914	5603	838	3551	64127	6885	834	59082	7128	10910	5595	9051	4790	4793	4792	5594	8517	64170	5599	1432	6300	3606	5970	260434	7189	3320	29108	23118	58484	3553	7184	114548	22861	4671	329	2920	3326	10454	3569
KEGG_RIG_I_LIKE_RECEPTOR_SIGNALING_PATHWAY	http://www.broadinstitute.org/gsea/msigdb/cards/KEGG_RIG_I_LIKE_RECEPTOR_SIGNALING_PATHWAY	843	841	3627	1147	7706	7124	3442	3441	3440	9140	9755	8772	80143	3439	8737	3576	5601	3593	5602	9636	5600	4214	3592	5603	3551	6885	3451	26007	3452	3443	3444	3445	3446	55593	3447	3448	3449	1654	9641	4790	4793	4792	3661	64135	8517	5599	1432	6300	5970	8653	338376	7189	7187	7186	3456	10010	1540	8717	9474	23586	5300	57506	56832	79132	29110	340061	3467	64343	79671	3665	54941
KEGG_CYTOSOLIC_DNA_SENSING_PATHWAY	http://www.broadinstitute.org/gsea/msigdb/cards/KEGG_CYTOSOLIC_DNA_SENSING_PATHWAY	3627	1147	3442	3441	3440	51082	6352	6351	3439	8737	51728	9447	3551	3451	834	3452	3443	171568	3444	3445	3446	3447	3448	3449	10623	9641	10622	55703	10621	4790	4793	4792	3661	8517	11277	9533	3606	5970	81030	661	11035	3456	90865	29108	84265	3553	103	23586	57506	9560	29110	340061	388372	11128	3569	3665
KEGG_JAK_STAT_SIGNALING_PATHWAY	http://www.broadinstitute.org/gsea/msigdb/cards/KEGG_JAK_STAT_SIGNALING_PATHWAY	6774	6775	6772	6773	10401	7297	50615	1387	9655	51561	1489	8027	81848	50616	3716	207	208	3718	3717	10000	6777	6776	7173	6778	4609	11009	161742	23533	1437	3598	8554	3597	1270	5618	1271	5617	8651	338376	1439	1438	149233	1440	9021	595	116379	1442	598	1441	51588	23624	23529	9180	50604	894	896	6655	2056	5781	3581	4352	200734	3442	3441	3440	163702	8835	3439	1154	5777	3578	3575	3594	3593	3596	3595	3590	3592	10379	3451	9063	3452	3443	3953	3444	3445	3446	3447	2885	3448	3952	3449	55801	29949	3586	3587	6654	3588	2057	3589	3563	3562	2033	3561	3560	868	5008	867	3601	3460	3600	3458	3459	3456	3454	3455	59067	53833	3559	58985	53832	3558	3570	8503	64109	56832	10253	3572	10252	3574	10254	2690	282617	282618	122809	5290	5291	5292	282616	5293	3976	2688	2689	3467	3977	85480	3565	3566	10251	3567	5294	30837	3568	5295	3569	5296
KEGG_HEMATOPOIETIC_CELL_LINEAGE	http://www.broadinstitute.org/gsea/msigdb/cards/KEGG_HEMATOPOIETIC_CELL_LINEAGE	2811	2812	2056	3581	945	7124	2815	3684	947	948	2814	3676	3675	4254	3674	2209	3678	2208	2993	7066	7850	3575	4311	3590	930	931	7037	933	3815	2322	3690	2323	3552	1380	929	1378	7173	2057	3589	1437	3126	920	1436	3127	1435	3125	3563	3562	966	652799	928	925	926	960	924	921	1438	1604	1791	1440	3553	3554	3559	3655	3570	3673	3672	1441	3574	951	914	915	916	952	917	910	290	911	912	913	909	3565	3566	3567	3568	3569	3123	3122
KEGG_NATURAL_KILLER_CELL_MEDIATED_CYTOTOXICITY	http://www.broadinstitute.org/gsea/msigdb/cards/KEGG_NATURAL_KILLER_CELL_MEDIATED_CYTOTOXICITY	7535	8743	3683	5535	5533	5534	2207	117157	3135	673	7409	399694	5551	7410	4893	63928	3689	3002	10725	2215	135250	79465	2214	1437	23533	9437	10870	9436	4776	4775	3845	53358	919	154064	3133	5058	3937	22914	5335	5336	2185	4773	4772	3932	6655	5781	3823	5894	5579	3824	6464	3821	5578	3822	7124	3384	3442	3441	3440	3383	3439	353091	3107	3106	5777	5582	3105	5880	6452	637	5605	3810	5881	3811	3812	5604	3451	836	3452	3443	3444	3445	7305	3446	3447	3448	2885	3449	5595	57292	5879	6654	5594	3802	3265	3809	962	3808	3460	27040	3805	80329	3806	80328	3803	3804	8797	3458	3459	8793	6850	3456	4277	369	8795	3454	8794	3455	100507436	8503	259197	51744	5532	5530	5290	5291	355	5293	25759	356	2534	5294	10451	5295	4068	5296	11261
KEGG_T_CELL_RECEPTOR_SIGNALING_PATHWAY	http://www.broadinstitute.org/gsea/msigdb/cards/KEGG_T_CELL_RECEPTOR_SIGNALING_PATHWAY	3725	7535	10892	940	5170	5535	5533	5534	10298	29851	7409	3551	1326	6885	207	208	4893	10000	7410	63928	10725	4790	4793	4792	56924	4794	4690	1493	1437	23533	920	4776	1432	6300	4775	5970	3845	925	926	919	8440	9020	57144	915	916	5058	917	23624	3937	5335	4773	4772	3932	998	10125	6655	5063	1147	5894	7124	84433	5062	387	5777	5133	5601	5600	5605	5588	5603	5604	5609	9402	2885	5595	3586	5788	6654	5594	3265	8517	7006	2932	868	867	3702	27040	3458	3558	959	8503	1019	5532	1739	5530	5290	5291	5293	8915	3565	2534	3567	2353	5294	10451	5295	5296	11261
KEGG_B_CELL_RECEPTOR_SIGNALING_PATHWAY	http://www.broadinstitute.org/gsea/msigdb/cards/KEGG_B_CELL_RECEPTOR_SIGNALING_PATHWAY	3725	6655	1147	5894	5579	10892	84433	5535	5533	5534	5777	3635	27071	5880	5605	5881	930	5604	7409	933	971	3551	973	207	975	1380	208	974	7410	10000	4893	63928	2885	25780	10725	5595	4790	4793	5879	4792	6654	2213	4794	5594	23533	8517	3265	8519	4776	5970	4775	2932	3845	6850	695	8503	29760	118788	5532	5530	11025	5290	5291	5293	5336	8915	4773	2353	4772	5294	4067	10451	5295	5296	11261
KEGG_FC_EPSILON_RI_SIGNALING_PATHWAY	http://www.broadinstitute.org/gsea/msigdb/cards/KEGG_FC_EPSILON_RI_SIGNALING_PATHWAY	6655	5894	5579	5578	5170	7124	6416	50487	2207	2206	2205	5580	3635	5581	8681	5601	5602	8398	5880	3596	30814	8399	5600	5605	5320	5881	5606	5321	5603	5322	84647	5604	7409	5609	100137049	5608	207	64600	208	7410	10000	4893	2885	5595	5879	6654	5319	5594	1437	23533	3265	5599	3562	1432	6300	9846	3845	27040	6850	123745	695	8503	5290	5291	3937	5293	391013	5335	26279	5336	81579	3565	2534	3567	5294	10451	4067	5295	5296
KEGG_FC_GAMMA_R_MEDIATED_PHAGOCYTOSIS	http://www.broadinstitute.org/gsea/msigdb/cards/KEGG_FC_GAMMA_R_MEDIATED_PHAGOCYTOSIS	2209	8877	8396	10163	8398	7409	8936	100137049	200576	7408	207	208	8394	273	1794	8395	10093	10092	10000	7410	10095	10094	85477	10810	2212	2214	2213	23533	1785	1073	1072	23396	123745	8853	26052	5058	1398	1399	5335	5336	5337	81873	5338	998	5579	5894	5578	382	7454	9103	5582	5580	3635	3055	5581	5880	4651	8976	5321	10059	5604	1759	4082	6198	6199	55616	5595	255189	10109	5879	5788	5594	65108	2934	9846	56848	27040	8613	3985	3984	6850	653888	283748	8503	5290	8611	5291	8612	5293	10552	653361	5294	50807	4067	10451	5295	5296
KEGG_LEUKOCYTE_TRANSENDOTHELIAL_MIGRATION	http://www.broadinstitute.org/gsea/msigdb/cards/KEGG_LEUKOCYTE_TRANSENDOTHELIAL_MIGRATION	1003	83700	4301	100418883	7294	3683	3684	3676	6494	6093	4313	5747	58498	4689	4318	4688	49861	5175	7409	7408	7412	3688	10627	7070	7410	3689	1495	58494	23533	51208	1432	6300	7414	26285	2770	4633	2771	1500	4636	5829	10411	93408	394	9564	2773	10686	137075	7430	6387	5335	5336	2185	399	100506658	998	88	89	5781	5579	5578	9071	9073	9075	9074	10398	7122	9076	3383	387	7852	90952	81	5582	87	29895	50848	27035	149461	5880	5600	646821	5603	24146	4267	53842	2909	71	5879	3702	1496	83593	1499	5010	1366	103910	1364	1365	60	9475	5906	8503	5908	23562	5290	9080	4478	5291	5293	653361	29119	50508	11069	1535	5294	10451	1536	5295	5296
KEGG_INTESTINAL_IMMUNE_NETWORK_FOR_IGA_PRODUCTION	http://www.broadinstitute.org/gsea/msigdb/cards/KEGG_INTESTINAL_IMMUNE_NETWORK_FOR_IGA_PRODUCTION	3126	115650	3127	3111	3112	3125	941	942	940	8741	10673	10850	3601	3600	23308	3676	7040	29851	10803	9020	7852	6370	608	3109	3108	56477	4055	5284	3558	959	3113	958	57379	3115	3117	3118	3119	23495	3695	6387	2826	8174	3565	3567	3586	3569	3123	3122
KEGG_CIRCADIAN_RHYTHM_MAMMAL	http://www.broadinstitute.org/gsea/msigdb/cards/KEGG_CIRCADIAN_RHYTHM_MAMMAL	4862	8863	8864	1453	1407	79365	8553	9572	1408	1454	5187	9575	406
KEGG_LONG_TERM_POTENTIATION	http://www.broadinstitute.org/gsea/msigdb/cards/KEGG_LONG_TERM_POTENTIATION	2915	5330	114	805	23236	5894	5579	5331	5578	801	5332	27330	5535	2911	5533	5534	1387	4659	5582	2902	2903	2904	5605	2905	673	2906	3710	775	5604	2891	2890	6196	6197	4893	63928	5502	5501	5499	5500	5595	6195	5594	3265	3708	2033	3709	3845	5613	369	51806	107	5906	10411	814	815	5908	816	817	818	5566	2776	5567	5568	5532	810	5530	468	808	11261	163688
KEGG_NEUROTROPHIN_SIGNALING_PATHWAY	http://www.broadinstitute.org/gsea/msigdb/cards/KEGG_NEUROTROPHIN_SIGNALING_PATHWAY	3725	10818	805	801	5170	27330	7161	4217	9252	673	4214	4215	3551	25	207	399694	208	4893	10000	25970	4790	4793	4792	4794	23533	1432	27018	6300	5970	3845	53358	7189	4803	51806	627	4804	10019	1445	814	7529	596	815	816	817	2309	818	8660	6272	810	1398	10603	1399	5335	5336	7534	396	808	7533	397	7532	7531	998	6655	5781	5894	6464	8767	387	572	51135	5580	5601	5602	9500	5600	5605	5603	5604	581	5609	5607	6196	2889	6197	2885	5595	8986	5598	57498	5879	6654	5594	6195	10971	3265	5599	11108	9261	2932	5663	4909	3656	4908	3654	5906	8503	5908	11213	7157	5290	5291	5293	2549	356	25759	468	3667	10782	4915	5294	8471	4914	5295	5296	163688	4916
KEGG_LONG_TERM_DEPRESSION	http://www.broadinstitute.org/gsea/msigdb/cards/KEGG_LONG_TERM_DEPRESSION	2915	5330	6261	23236	5894	5579	5578	5331	5332	3479	1394	2911	1392	3480	50487	2895	5582	8681	773	8398	30814	8399	5605	5320	673	5321	3710	5322	84647	5604	4842	2892	2891	2890	100137049	64600	4893	5595	2983	2982	5592	5593	5594	5319	3265	3708	3709	2768	10672	2767	3845	2770	2771	2977	5516	369	5515	5518	5519	123745	2776	2778	10842	2773	2775	2781	391013	26279	81579	4067
KEGG_OLFACTORY_TRANSDUCTION	http://www.broadinstitute.org/gsea/msigdb/cards/KEGG_OLFACTORY_TRANSDUCTION	805	801	390442	120787	390445	157	391194	391196	391195	79501	22802	390036	390037	390038	26707	120586	120776	120775	390433	390431	391191	390437	391192	390436	391190	409	390439	391189	120065	120066	390321	390323	282770	390326	390327	282775	23538	390538	119692	390429	2979	119695	2978	119694	347468	441639	815	816	817	818	282763	127385	810	26716	808	390882	390883	341276	390201	5132	390892	138799	283189	284433	81300	4993	4992	4991	283297	441608	162998	196335	138805	138804	138803	127077	138802	127074	340980	4994	341152	4995	390649	390648	26188	81309	26189	283694	387748	346528	10798	346525	125958	130075	392391	122740	392390	122742	127062	127064	127066	122748	127068	127069	343172	343173	343171	346517	219952	219954	392376	8390	8392	158131	79290	3000	79295	343169	127059	283160	219428	219429	9626	8387	8388	653166	8386	8383	338674	338675	126541	283159	119749	219432	9635	219431	389090	219438	219437	219436	219417	283365	119765	119764	338662	390113	2774	403282	403284	283162	119678	119679	390144	79544	219983	219982	390142	219981	79541	119774	219986	119772	393046	219453	150681	119687	401665	401666	401667	390275	119682	219447	347169	347168	390265	390264	390168	390167	390261	390260	219865	81797	390162	219965	138881	219960	138882	138883	219477	283111	219958	219959	219956	219479	219957	219858	219473	390157	219874	219873	392392	219875	442361	390151	390152	219870	390155	390154	219464	120793	219968	120796	219469	256892	219869	163688	79473	219484	219482	219487	402135	79339	286365	390054	390059	390199	390058	390197	390195	81099	81282	219493	81392	81285	81399	390061	79324	284383	390063	390064	390066	390067	81696	81697	1179	126370	390081	5613	390077	390078	390075	442186	442184	390072	441911	390079	390174	392309	81168	390191	390083	390084	79345	390181	338751	338755	143496	26692	128360	26696	81442	128367	81448	128368	81050	401993	401994	401992	390093	254973	144124	144125	128371	128372	442194	442191	81327	81469	125963	125962	392138	79317	81318	79310	403239	403257	81470	81472	403253	286362	81061	81328	26659	26658	343406	26664	143503	143502	7932	256148	254879	283092	283093	254783	254786	121364	284532	26534	26532	343563	26533	26538	26539	256144	26737	26531	109	51806	26735	5137	1261	1262	341568	255725	26686	26338	26339	284521	26689	5566	5567	5568	26740	26476	26683	402317	285659	26682	1258	26333	441933	134083	341799	135924	26212	26211	441670	26529	127623	26492	26493	26494	124538	441669	26496	5592	26219	5593	8590	26245	56656	121130	391107	391109	135941	26248	135948	26246	135946	401427	341418	341416	26648	391211	391114	391112	121275	504189	81127
KEGG_TASTE_TRANSDUCTION	http://www.broadinstitute.org/gsea/msigdb/cards/KEGG_TASTE_TRANSDUCTION	338398	2914	5330	114	112	353164	80834	80835	29850	40	5136	773	3710	774	54429	196883	346562	51764	50831	50835	83756	50834	3745	50833	50832	6340	2784	5613	2785	6338	6337	259289	259286	259287	259285	50840	5566	5567	5568	2778	5726	2782	259295	259296	259291	50836	259292	50837	50838	259294	50839	259290
KEGG_REGULATION_OF_ACTIN_CYTOSKELETON	http://www.broadinstitute.org/gsea/msigdb/cards/KEGG_REGULATION_OF_ACTIN_CYTOSKELETON	100418883	55845	2335	55740	1729	85464	22800	22801	6093	5747	58498	8874	10093	929	89846	10092	10627	4893	10095	10094	7074	85477	56924	5216	5217	23533	128239	3845	1073	1072	4633	4638	623	4636	23396	624	1445	93408	324	79837	4627	81873	4628	50649	2254	2253	2252	2251	2250	7454	80310	2248	2249	2246	2247	2245	4659	26291	81	87	5605	646821	5604	23365	2263	2264	2261	2260	2259	8822	8823	2255	2256	8826	2257	5501	2258	5500	71	8515	3265	8516	345456	8074	3985	3984	8817	103910	5305	60	653888	9475	4342	8503	9087	28964	4478	10552	10458	10788	10787	10451	10152	2147	2149	9459	3680	3683	3684	3681	3682	10298	3676	3675	3674	10297	3679	3678	79784	5159	8396	10163	673	6548	81624	7409	8936	3690	200576	3691	3693	1793	3694	8394	3695	8395	3685	3688	3687	7410	3689	26281	375189	2768	56034	7414	10672	1128	1129	23191	1132	1131	3696	5962	5829	26999	57144	5154	27006	5155	5156	7114	9564	5058	1398	7430	1399	998	88	89	6655	5063	5894	5062	10398	387	7117	3630	29895	5880	8976	1133	5881	85366	54961	5499	5595	2909	3645	10109	9965	5879	6654	5594	2934	1956	1950	54434	3071	6237	369	55970	22808	3655	1730	3673	3672	26230	5290	5291	5293	9138	91807	5294	5295	5296
KEGG_INSULIN_SIGNALING_PATHWAY	http://www.broadinstitute.org/gsea/msigdb/cards/KEGG_INSULIN_SIGNALING_PATHWAY	2645	805	10891	2002	801	1977	1978	51422	2203	3099	3098	6009	673	5170	3551	23265	207	399694	208	4893	10000	5834	5837	32	51763	5836	31	23533	5140	5257	5256	5255	2319	3845	53358	8651	5613	5565	51806	5564	5563	5562	5139	9021	2308	5566	5567	57818	5568	8660	23624	810	10211	1398	10603	1399	23433	5571	5573	5576	5575	808	5770	6655	5894	6464	5577	7249	10580	6517	2475	8569	8835	2194	5260	572	3630	5261	5584	2997	2998	3635	5601	3101	5602	5605	5792	5604	53632	57521	5507	2889	5506	6198	6199	5590	7248	2885	5501	5499	5500	5595	5313	3643	6654	6194	5509	5594	3265	5599	5106	5105	2932	868	867	253314	8789	3991	2872	9470	369	9322	79660	8503	122809	5290	5291	5293	25759	2538	6720	3667	5294	8471	5295	5296	163688
KEGG_GNRH_SIGNALING_PATHWAY	http://www.broadinstitute.org/gsea/msigdb/cards/KEGG_GNRH_SIGNALING_PATHWAY	3725	805	2002	801	6416	8681	4313	30814	8398	8399	4214	4215	3710	4216	100137049	1081	64600	4893	1432	6300	3845	2767	5613	51806	109	108	107	123745	815	816	817	818	5566	2776	5567	5568	2798	2778	2797	2796	810	26279	5337	81579	5338	1839	808	2185	10746	998	5330	114	6655	115	23236	112	113	5579	5894	5331	5578	111	5332	50487	5580	5601	5602	5600	5320	5605	776	5321	5606	5322	5603	84647	5604	775	5609	778	5608	779	196883	2885	5595	5598	6654	5319	5594	3265	5599	3708	1956	3709	4323	6714	2488	3972	391013	468	163688
KEGG_PROGESTERONE_MEDIATED_OOCYTE_MATURATION	http://www.broadinstitute.org/gsea/msigdb/cards/KEGG_PROGESTERONE_MEDIATED_OOCYTE_MATURATION	8881	114	115	112	5894	113	111	245711	3479	27330	983	10393	3480	64682	3630	51529	387778	5601	5602	5600	673	5603	5604	196883	207	208	6196	6197	10000	64506	5595	51434	51433	29882	29945	4085	6195	5594	23533	5140	5599	8697	1432	6300	3845	5613	2770	8900	2771	51343	109	3320	369	650621	108	5347	107	5139	25847	4342	8503	5241	890	699	9088	5566	1017	5567	5568	246184	2773	3326	996	5290	5291	994	995	9133	5293	993	10459	891	5294	5295	85417	5296
KEGG_MELANOGENESIS	http://www.broadinstitute.org/gsea/msigdb/cards/KEGG_MELANOGENESIS	805	801	7299	90993	8321	8322	8323	8324	51176	1387	10488	8325	8326	5443	7484	7483	1385	7482	7481	1906	7480	4893	1910	652799	3845	5613	2770	2771	51806	109	108	107	84699	81029	815	816	817	818	5566	2776	5567	5568	2778	2773	51384	2775	810	1638	808	5330	114	115	23236	112	113	5579	5894	5331	5578	5332	111	148327	434	4254	5582	4157	89780	1857	1856	5605	5604	3815	7976	1855	196883	7306	54361	80326	5595	6932	5594	6934	3265	7471	2033	2932	7476	7477	7478	7479	7472	7473	7474	1499	7475	11211	64764	7855	83439	4286	2535	163688
KEGG_ADIPOCYTOKINE_SIGNALING_PATHWAY	http://www.broadinstitute.org/gsea/msigdb/cards/KEGG_ADIPOCYTOKINE_SIGNALING_PATHWAY	6774	1147	5781	10891	4852	7124	6517	948	6513	2475	79602	51422	23305	5443	5601	5602	5588	6257	6258	3551	53632	6256	7133	51094	207	208	7132	3717	3953	10000	1375	3952	32	4790	4793	4792	4794	8517	5599	1374	5106	126129	5105	5970	6794	5465	7186	5565	5564	5563	5562	9021	8717	51703	9370	57818	8660	2180	181	5571	2538	3667	84254	10645	8471	2181	2182
KEGG_TYPE_II_DIABETES_MELLITUS	http://www.broadinstitute.org/gsea/msigdb/cards/KEGG_TYPE_II_DIABETES_MELLITUS	23533	2645	5599	7124	389692	8651	6517	6514	2475	8835	9021	3630	5580	5581	5601	3099	773	5602	3101	3098	8503	776	777	774	3651	775	9370	3551	8660	6833	122809	5290	8913	5291	5293	5590	3767	5595	3667	5313	3643	5315	5294	8471	5295	5296	5594
KEGG_TYPE_I_DIABETES_MELLITUS	http://www.broadinstitute.org/gsea/msigdb/cards/KEGG_TYPE_I_DIABETES_MELLITUS	3126	3127	4049	3111	3112	3125	941	942	940	7124	3382	3458	652614	5799	3107	3106	3630	3553	3109	5798	3108	3134	3133	3105	3558	3113	3593	3115	2571	3117	3135	3118	3592	1363	3119	2572	3552	3329	5551	355	356	3002	3123	3122
KEGG_MATURITY_ONSET_DIABETES_OF_THE_YOUNG	http://www.broadinstitute.org/gsea/msigdb/cards/KEGG_MATURITY_ONSET_DIABETES_OF_THE_YOUNG	3110	50674	2645	3087	3280	389692	5080	6514	168620	6928	3174	4825	6927	3171	3172	4821	3175	4760	3630	3170	5078	3651	3375	2494	5313
KEGG_ALDOSTERONE_REGULATED_SODIUM_REABSORPTION	http://www.broadinstitute.org/gsea/msigdb/cards/KEGG_ALDOSTERONE_REGULATED_SODIUM_REABSORPTION	23533	2810	4306	5579	5578	53828	3845	486	3479	6340	6338	6337	482	3758	483	480	481	23327	3630	5582	8503	3291	3290	9351	5170	476	8660	478	477	5290	5291	5293	5595	3667	6446	23439	3643	5294	8471	5295	5296	5594
KEGG_VASOPRESSIN_REGULATED_WATER_REABSORPTION	http://www.broadinstitute.org/gsea/msigdb/cards/KEGG_VASOPRESSIN_REGULATED_WATER_REABSORPTION	115	112	140735	1783	6844	10671	148327	361	5613	8766	8655	10540	360	90993	109	10488	5869	554	5868	84699	4905	84516	551	64764	9230	6810	5566	5567	5568	1385	2778	79659	1778	51164	1781	1639	1780	9586	359	51626	396	397	51143	5878
KEGG_PROXIMAL_TUBULE_BICARBONATE_RECLAMATION	http://www.broadinstitute.org/gsea/msigdb/cards/KEGG_PROXIMAL_TUBULE_BICARBONATE_RECLAMATION	1468	2747	5106	760	762	5105	27165	486	4190	10991	476	2746	478	8671	477	2744	482	483	480	481	358	23439	6550
KEGG_ALZHEIMERS_DISEASE	http://www.broadinstitute.org/gsea/msigdb/cards/KEGG_ALZHEIMERS_DISEASE	29796	8883	805	4698	4697	100130247	801	487	5535	9451	5533	489	5534	488	374291	4519	6868	25825	539	4513	4512	341947	4311	4514	1329	3710	55851	4035	1327	348	4508	4509	63928	10476	4695	4696	4694	824	4023	823	100133737	317	390424	3028	51107	27089	513	51806	2597	22926	9167	3416	518	517	102	516	515	514	9377	8851	2081	2776	440567	498	23621	810	322	522	54205	6389	808	56901	23385	842	5330	1351	841	1350	840	23236	5331	5332	7124	642502	6263	8772	6392	6390	6391	1349	572	1346	1347	1345	506	2902	2903	2904	1340	776	637	509	2905	2906	644310	775	4842	778	779	170712	836	7132	7381	1339	5595	1337	7388	7386	7385	7384	5594	4709	4707	4708	3708	4705	3709	4706	5664	2932	5663	4704	4701	4702	10975	4700	4731	727947	125965	84701	3553	6622	4137	4716	4728	4717	4718	4719	4729	4712	4724	4713	4723	4714	4726	4715	4725	4720	5532	4710	4722	5530	351	4711	1020	355	1537	11261	163688
KEGG_PARKINSONS_DISEASE	http://www.broadinstitute.org/gsea/msigdb/cards/KEGG_PARKINSONS_DISEASE	29796	4698	4697	100130247	9246	374291	4519	4513	539	4512	341947	4514	729317	1329	1327	4508	7345	4509	10476	4695	4696	4694	100133737	9627	317	5413	7327	7326	390424	7416	7417	7419	118424	27089	513	7332	9167	518	517	516	515	514	9377	7318	7317	293	440567	292	498	291	522	54205	6389	6570	6571	56901	7054	83447	842	1351	1350	642502	5481	6392	6390	6391	65018	1349	1346	1347	1345	51465	506	1340	509	644310	7314	170712	5071	836	7381	1339	1337	7388	7386	7385	7384	4709	4707	4708	4705	4706	4541	4704	4540	4701	4702	10975	27429	4700	4731	4538	4539	727947	4536	125965	4537	84701	4535	6622	4716	4728	4717	4718	4719	4729	4712	4724	4713	4723	4714	4726	4715	4725	4720	4710	4722	4711	11315	1537	2861	6531	120892
KEGG_AMYOTROPHIC_LATERAL_SCLEROSIS_ALS	http://www.broadinstitute.org/gsea/msigdb/cards/KEGG_AMYOTROPHIC_LATERAL_SCLEROSIS_ALS	842	7124	847	5535	5533	5534	57679	572	9973	4217	84134	2902	2903	5600	2904	6647	2905	637	2906	5606	5603	4842	581	4741	2891	6506	4744	2890	5608	7133	834	836	4747	7132	1616	63928	5879	1432	6300	317	2876	5868	596	598	5961	5532	7157	5530	5630	79139	54205	10452	11261
KEGG_HUNTINGTONS_DISEASE	http://www.broadinstitute.org/gsea/msigdb/cards/KEGG_HUNTINGTONS_DISEASE	5436	5437	5434	29796	5435	4698	10891	4697	5438	100130247	5439	6874	4899	10540	90993	374291	4519	1387	10488	5440	539	4513	4512	7350	8218	341947	7802	5441	4514	729317	1329	1327	1385	3092	161	4508	163	51164	4509	6875	10476	160	4695	4696	4694	27019	100133737	317	390424	7416	7417	7419	27089	513	25981	27113	627	9167	518	517	84699	516	515	514	9377	2776	146754	293	6667	440567	498	292	291	522	23186	54205	7052	6389	1639	5431	83544	5430	56901	5433	5432	10126	83447	842	5330	1351	2915	841	1350	23236	5331	5332	64446	642502	55081	148327	5481	6392	6390	6391	7019	9001	1349	1346	1347	1345	246721	506	2902	6647	2904	1340	6648	509	644310	581	170712	836	5978	7381	548644	1339	9586	1337	7388	7386	7385	7384	25942	4709	4707	1742	387332	4708	2033	3708	4705	4706	4704	4701	4702	55567	10975	4700	4731	727947	125965	84701	2876	6908	1175	1173	64764	4728	4716	4717	4718	4729	4719	4724	4712	4723	4713	4726	4714	4725	4715	5468	4720	7157	4710	4722	4711	1537	1211	1212	1213	3065	3066	9519	3064
KEGG_PRION_DISEASES	http://www.broadinstitute.org/gsea/msigdb/cards/KEGG_PRION_DISEASES	4685	1958	4684	2002	4851	5613	729	6352	727	3553	6647	10963	5605	3303	5604	581	5566	5567	5568	3552	3309	5621	735	713	712	3915	714	5595	2534	731	730	3569	733	732	5594
KEGG_VIBRIO_CHOLERAE_INFECTION	http://www.broadinstitute.org/gsea/msigdb/cards/KEGG_VIBRIO_CHOLERAE_INFECTION	100418883	9550	9601	115	5579	6558	10952	5578	9414	11015	535	534	11014	533	127124	537	5582	1080	646821	9296	30001	50617	23545	9114	3784	375	71	155066	23480	51606	5613	90423	4583	10945	109	245972	8992	245973	60	7082	10312	5566	5567	5568	2778	51382	55176	523	5335	5336	529	526	525	29927	528	527
KEGG_EPITHELIAL_CELL_SIGNALING_IN_HELICOBACTER_PYLORI_INFECTION	http://www.broadinstitute.org/gsea/msigdb/cards/KEGG_EPITHELIAL_CELL_SIGNALING_IN_HELICOBACTER_PYLORI_INFECTION	3725	83700	9550	1147	5781	2919	6416	6352	10392	6868	535	534	533	127124	3579	537	3577	3576	50848	5601	5602	5600	5603	3551	9296	50617	836	23545	9114	4790	5879	4792	58494	8517	5599	1432	6300	1956	5970	155066	51606	90423	5803	245972	9020	8992	245973	102	7082	4233	1445	6714	10312	150084	5058	28964	51382	523	5335	5336	1839	529	526	4067	525	998	528	527
KEGG_PATHOGENIC_ESCHERICHIA_COLI_INFECTION	http://www.broadinstitute.org/gsea/msigdb/cards/KEGG_PATHOGENIC_ESCHERICHIA_COLI_INFECTION	100418883	7846	5578	3875	7454	9076	10382	10383	10381	387	2017	6093	7280	8976	646821	23643	25	10376	10093	929	10092	3688	10095	10094	71	10109	4691	56604	113457	4690	10971	7100	347733	79861	1499	7278	347688	51807	7277	8440	84790	60	653888	9475	81027	3059	7430	9181	10552	7099	84617	81873	203068	7534	2534	100506658	998	999	112714
KEGG_LEISHMANIA_INFECTION	http://www.broadinstitute.org/gsea/msigdb/cards/KEGG_LEISHMANIA_INFECTION	3725	3111	3112	5579	6772	2002	7124	3684	3676	4615	9103	2209	3109	3108	5777	51135	3593	5600	4689	4688	5743	5603	3592	4843	6885	3552	3716	3717	3688	3689	1378	5595	2215	4790	2212	3586	4793	4792	2214	65108	5594	3126	3127	3125	1432	6300	5970	3460	7189	7042	7040	3458	3459	23118	3553	3654	7043	3113	3115	3117	3118	3119	718	653361	7099	10454	3565	7097	2353	1535	3123	3122
KEGG_PATHWAYS_IN_CANCER	http://www.broadinstitute.org/gsea/msigdb/cards/KEGG_PATHWAYS_IN_CANCER	3725	6774	10342	6772	3082	332	2335	330	3479	331	5371	3728	64399	3480	8321	8322	2950	8323	8324	8325	51176	8326	2956	5228	1488	1487	7484	5747	7483	5743	3091	2322	2323	25	7482	3716	7481	207	7480	208	3918	6608	4893	3913	405	7175	3914	8312	3915	8313	6777	6776	3910	3911	4791	3912	4790	1495	4792	7170	4609	23533	1436	6469	22798	8030	8031	3845	1438	7189	7042	7188	7187	7040	7186	9978	7048	7185	7046	7184	4233	7043	5899	5898	2308	1441	329	324	51684	51588	10319	23624	51384	5335	5336	5337	613	7849	842	4149	841	5915	2254	5914	2253	2252	2251	2250	2475	2248	2249	4254	2246	8643	2247	26291	572	5601	5602	89780	5605	2122	4843	581	5604	2263	7976	3815	5925	836	2261	9063	2260	2259	8822	8823	2255	8453	2885	2256	2257	80326	2258	54361	4088	2113	4089	4087	861	8517	3265	7471	862	7476	868	7477	867	7478	652346	7479	7472	1496	8074	7473	83593	7474	7475	1499	8900	8817	6789	27148	11211	7855	5728	8503	83439	5900	5727	4286	29119	2353	284217	10401	4824	3675	10297	3674	1387	1288	5159	4313	675	1282	4312	673	1284	4318	4292	1286	6688	3551	4193	9915	3685	3688	10000	652671	112398	1613	112399	1612	8554	26281	652799	5970	26060	2271	7422	3320	7424	7423	81029	595	9618	596	5154	27006	5155	598	5156	4436	7428	2277	10928	3326	4437	1398	54205	1399	898	1630	998	999	6655	1869	1147	7704	5894	5579	5578	6513	1050	8772	387	5888	6921	5582	6923	3576	5880	1857	2064	1856	637	7039	5881	6257	6258	6256	11186	1855	6502	5979	5595	6932	23604	9965	5879	6654	6934	5594	5599	1956	2033	2034	2932	1029	1027	1026	1950	3909	3908	1030	369	367	3655	3673	2735	54583	1017	652	1019	650	2736	5468	2737	5467	7157	1871	1870	5290	5291	9134	1021	355	354	5293	356	2535	3065	3066	5294	1163	3569	4914	5295	5296
KEGG_COLORECTAL_CANCER	http://www.broadinstitute.org/gsea/msigdb/cards/KEGG_COLORECTAL_CANCER	3725	842	5894	332	10297	387	51176	2956	572	5601	5602	5880	5881	673	4292	5604	581	207	836	208	10000	8312	8313	4088	5595	4089	6932	5879	4609	6934	4087	5594	23533	5599	26060	2932	3845	1499	7042	7040	369	7048	7046	7043	595	8503	596	83439	4436	324	5900	7157	4437	5290	5291	54205	5293	2353	5294	1630	5295	5296
KEGG_RENAL_CELL_CARCINOMA	http://www.broadinstitute.org/gsea/msigdb/cards/KEGG_RENAL_CELL_CARCINOMA	3725	6655	5063	5781	5894	3082	5062	6513	10298	1387	6921	6923	5228	5605	7039	673	201163	5604	3091	207	9915	208	2889	10000	4893	405	8453	2885	5595	2113	112398	112399	56924	5879	6654	5594	23533	3265	2033	2034	3845	7042	7040	2271	7422	369	7424	7423	9978	4233	7043	57144	5906	8503	5908	5155	54583	7428	5058	2277	1398	5290	5291	1399	5293	2549	5294	5295	998	5296
KEGG_PANCREATIC_CANCER	http://www.broadinstitute.org/gsea/msigdb/cards/KEGG_PANCREATIC_CANCER	842	1869	6774	1147	5894	9459	6772	5888	572	5228	5601	5602	2064	5880	675	7039	673	5881	5604	3551	5925	3716	207	208	10000	4088	5595	4089	4790	5879	4087	5594	23533	8517	5599	1956	5970	3845	1029	1950	7042	7040	7422	369	7424	7423	7048	7046	7043	595	8503	5899	598	5898	1019	2277	10928	5900	7157	1871	1870	5290	5291	1021	5293	5337	5294	5295	998	5296
KEGG_ENDOMETRIAL_CANCER	http://www.broadinstitute.org/gsea/msigdb/cards/KEGG_ENDOMETRIAL_CANCER	842	6655	5894	2002	10297	51176	572	2064	5605	673	4292	5604	5170	3611	207	208	4893	10000	2885	8312	8313	5595	6932	1495	4609	6654	5594	6934	23533	3265	1956	2932	3845	1496	1950	1499	369	595	5728	8503	83439	2309	324	7157	5290	5291	5293	29119	5294	5295	5296	999
KEGG_GLIOMA	http://www.broadinstitute.org/gsea/msigdb/cards/KEGG_GLIOMA	6655	805	1869	5579	5894	6464	5578	801	3479	2475	3480	5582	5159	5605	7039	673	5604	4193	5925	207	399694	208	4893	10000	2885	5595	6654	5594	23533	3265	1956	3845	1029	53358	1026	1950	369	51806	595	5728	8503	5154	815	5155	816	5156	817	818	1019	7157	1871	810	1870	5290	5291	1021	5293	5335	25759	5336	808	5294	5295	5296	163688
KEGG_PROSTATE_CANCER	http://www.broadinstitute.org/gsea/msigdb/cards/KEGG_PROSTATE_CANCER	842	6655	1869	1147	5894	3479	148327	2475	90993	80310	4824	3480	2950	10488	1387	51176	572	3630	5159	2064	5605	7039	673	5604	2263	5170	3551	4193	5925	1385	207	208	2260	10000	4893	2885	9586	5595	6932	4790	3645	4792	6654	6934	5594	23533	8517	3265	2033	1956	5970	56034	2932	3845	1027	1950	1026	1499	3320	369	367	84699	7184	6716	64764	595	5728	8503	596	5154	5155	83439	2308	5156	1017	3326	7157	1871	1870	5290	5291	9134	5293	354	468	5294	898	5295	5296
KEGG_THYROID_CANCER	http://www.broadinstitute.org/gsea/msigdb/cards/KEGG_THYROID_CANCER	7849	3265	8030	10342	8031	3845	1499	51176	595	5605	83439	673	5604	6257	6258	6256	5468	7157	5979	4893	7175	5595	6932	4914	4609	7170	999	5594	6934
KEGG_BASAL_CELL_CARCINOMA	http://www.broadinstitute.org/gsea/msigdb/cards/KEGG_BASAL_CELL_CARCINOMA	64399	8321	10297	8322	8323	8643	8324	8325	51176	8326	89780	1857	7484	1856	7483	7976	1855	7482	7481	7480	6608	8312	54361	80326	8313	6932	6934	6469	7471	2932	7476	7477	7478	7479	7472	7473	7474	1499	7475	27148	11211	81029	7855	2735	83439	652	51684	324	650	2736	5727	2737	51384	7157	2535
KEGG_MELANOMA	http://www.broadinstitute.org/gsea/msigdb/cards/KEGG_MELANOMA	1869	5894	2254	3082	2253	2252	3479	2251	2250	80310	3480	2248	2249	2246	2247	26291	572	5159	5605	673	5604	4193	5925	207	208	2260	2259	8822	8823	10000	4893	2255	2256	2257	2258	5595	9965	5594	23533	26281	3265	1956	56034	1029	3845	1026	1950	8074	8817	369	4233	595	5728	8503	5154	27006	5155	5156	1019	7157	1871	1870	5290	5291	1021	5293	4286	5294	5295	5296	999
KEGG_BLADDER_CANCER	http://www.broadinstitute.org/gsea/msigdb/cards/KEGG_BLADDER_CANCER	3265	1869	5894	1956	1029	3845	1950	1026	1890	7422	369	7424	7423	5228	3576	595	2064	4313	4312	5605	9252	673	4318	5604	1019	4193	5925	2277	11186	7157	1871	2261	1870	4893	5595	1613	23604	1612	7057	4609	999	5594
KEGG_CHRONIC_MYELOID_LEUKEMIA	http://www.broadinstitute.org/gsea/msigdb/cards/KEGG_CHRONIC_MYELOID_LEUKEMIA	6655	1869	1147	5781	5894	6464	572	1488	1487	5605	673	2122	5604	3551	4193	5925	25	207	208	399694	10000	4893	2885	6777	4088	5595	6776	4089	4790	4792	6654	4609	5594	861	23533	8517	3265	5970	9846	868	1029	3845	867	53358	1027	1026	7042	7040	369	7048	7046	7043	595	8503	598	1019	23624	7157	1871	1870	1398	5290	5291	1021	1399	5293	25759	3065	613	3066	5294	5295	5296
KEGG_ACUTE_MYELOID_LEUKEMIA	http://www.broadinstitute.org/gsea/msigdb/cards/KEGG_ACUTE_MYELOID_LEUKEMIA	6655	1147	6774	7704	5894	5914	5371	3728	2475	1050	51176	1978	572	11040	5605	673	5604	3815	2322	6688	3551	207	208	6198	4893	10000	6199	652671	2885	6777	5595	6932	6776	4790	4609	6654	6934	5594	861	23533	8517	3265	652799	862	5970	3845	652346	8900	369	595	8503	83439	5467	5290	5291	5292	5293	5294	5295	5296
KEGG_SMALL_CELL_LUNG_CANCER	http://www.broadinstitute.org/gsea/msigdb/cards/KEGG_SMALL_CELL_LUNG_CANCER	842	4149	1869	1147	284217	5915	10401	2335	330	331	3675	3674	1288	5747	1282	1284	5743	4843	1286	6257	6258	3551	6256	5925	6502	207	208	9063	3685	3918	3688	10000	3913	3914	3915	3910	3911	3912	4790	4792	4609	23533	8554	8517	22798	5970	317	1027	3909	3908	7189	7188	7187	1030	7186	2272	7185	3655	595	5728	3673	9618	8503	596	598	329	1017	51588	1019	10319	7157	1871	1870	5290	5291	9134	54205	1021	5293	5294	898	5295	1163	5296
KEGG_NON_SMALL_CELL_LUNG_CANCER	http://www.broadinstitute.org/gsea/msigdb/cards/KEGG_NON_SMALL_CELL_LUNG_CANCER	842	6655	1869	5579	5894	5578	5915	572	5582	2064	5605	7039	673	5604	6257	5170	6258	5925	6256	11186	207	208	4893	10000	2885	5595	6654	5594	23533	3265	1956	3845	1029	1950	83593	2272	6789	369	595	8503	2309	1019	7157	1871	1870	5290	5291	1021	5293	5335	5336	5294	5295	5296
KEGG_ASTHMA	http://www.broadinstitute.org/gsea/msigdb/cards/KEGG_ASTHMA	3126	3127	3111	3112	3125	3562	7124	6356	8288	2207	2206	3109	2205	3108	3578	959	3113	958	3115	3596	3117	3118	3119	5553	6037	3565	3567	3586	3123	3122
KEGG_AUTOIMMUNE_THYROID_DISEASE	http://www.broadinstitute.org/gsea/msigdb/cards/KEGG_AUTOIMMUNE_THYROID_DISEASE	3111	3112	941	942	940	3442	3441	3440	7253	7252	3439	3107	3106	3109	3108	3105	3135	7038	1081	3451	3452	3443	3444	5551	3445	3446	3447	3448	3002	3449	7173	3586	1493	3126	3127	3125	652614	3134	3133	3558	959	3113	958	3115	3117	3118	3119	355	356	3565	3567	3123	3122
KEGG_SYSTEMIC_LUPUS_ERYTHEMATOSUS	http://www.broadinstitute.org/gsea/msigdb/cards/KEGG_SYSTEMIC_LUPUS_ERYTHEMATOSUS	941	942	128312	940	9555	340096	221613	3013	92815	3012	2209	317772	126961	723790	735	1511	391769	8294	2215	2212	731	8290	730	2214	733	2213	732	3126	3127	3125	729	727	1991	121504	721	720	554313	3113	83740	3115	3117	3118	3119	8370	3018	3014	3015	3017	717	3021	716	718	713	85235	712	3020	715	714	85236	88	3123	89	3122	8969	3111	3112	8968	7124	8360	9103	8362	55506	8361	94239	8364	8363	8366	3109	8365	3108	81	8368	8970	87	8367	8369	158983	8349	2903	2904	6738	6737	8351	8350	440689	8355	8354	8353	8352	8359	3586	8358	6741	8357	333932	8356	286436	474382	440093	8338	8339	474381	55766	6634	100509927	3458	8340	8346	8345	8348	8347	8342	8341	8344	8343	959	958	6628	8329	653604	8337	8336	6632	8335	644950	8334	8332	8331	255626	8330
KEGG_ALLOGRAFT_REJECTION	http://www.broadinstitute.org/gsea/msigdb/cards/KEGG_ALLOGRAFT_REJECTION	3126	3127	3111	3112	3125	941	942	940	7124	3458	652614	3107	3106	3109	3108	3134	3133	3105	3558	959	3113	958	3593	3115	3117	3135	3118	3592	3119	5551	355	356	3002	3565	3567	3586	3123	3122
KEGG_GRAFT_VERSUS_HOST_DISEASE	http://www.broadinstitute.org/gsea/msigdb/cards/KEGG_GRAFT_VERSUS_HOST_DISEASE	3126	3802	3127	3111	3112	3125	941	942	3824	3821	940	7124	3803	3804	3458	652614	3107	3106	3109	3553	3108	3134	3133	3105	3558	3113	3115	3117	3135	3811	3118	3812	3119	3552	5551	355	356	3002	57292	3569	3123	3122
KEGG_PRIMARY_IMMUNODEFICIENCY	http://www.broadinstitute.org/gsea/msigdb/cards/KEGG_PRIMARY_IMMUNODEFICIENCY	7535	920	115650	8517	3561	5994	6891	5993	925	926	6890	29851	7374	3575	100	959	958	57379	695	29760	930	5897	5896	915	916	8625	326	973	23495	3718	3543	4261	3932	5788	64421
KEGG_HYPERTROPHIC_CARDIOMYOPATHY_HCM	http://www.broadinstitute.org/gsea/msigdb/cards/KEGG_HYPERTROPHIC_CARDIOMYOPATHY_HCM	781	782	100418883	783	784	785	786	7124	3680	3479	6262	59283	4000	59285	488	59284	3676	7169	3675	7168	3674	3679	3678	2010	22801	51422	1756	55799	776	6546	646821	775	7137	778	3690	9254	779	3691	53632	7134	3693	3694	3695	3685	3688	7171	70	71	93589	4607	7170	8515	6444	6445	6442	8516	6443	10369	1605	10368	3908	7042	4634	7139	4633	7040	5565	5564	5563	3696	5562	7273	60	3655	7043	3673	3672	27091	27092	5571	1674	4625	4624	1636	3569
KEGG_ARRHYTHMOGENIC_RIGHT_VENTRICULAR_CARDIOMYOPATHY_ARVC	http://www.broadinstitute.org/gsea/msigdb/cards/KEGG_ARRHYTHMOGENIC_RIGHT_VENTRICULAR_CARDIOMYOPATHY_ARVC	781	782	100418883	783	784	785	786	3680	59283	6262	3728	4000	59285	488	59284	3676	3675	3674	3679	51176	3678	2010	81	22801	1824	1829	87	1756	55799	776	6546	646821	775	778	3690	9254	779	3691	3693	3694	3695	3685	3688	6932	71	93589	5318	1495	1000	6934	8515	6444	6445	6442	8516	6443	10369	1496	1605	10368	1499	3908	2697	3696	60	3655	3673	3672	27091	27092	83439	1832	1674	29119	88	89
KEGG_DILATED_CARDIOMYOPATHY	http://www.broadinstitute.org/gsea/msigdb/cards/KEGG_DILATED_CARDIOMYOPATHY	781	782	100418883	783	114	784	115	785	112	786	113	111	7124	3680	3479	6262	59283	59285	4000	59284	488	153	3676	7169	3675	7168	3674	3679	3678	2010	22801	1756	55799	776	6546	646821	775	7137	778	3690	9254	779	3691	196883	7134	3693	3694	3695	3685	3688	7171	70	71	93589	4607	7170	8515	6444	6445	6442	8516	6443	10369	1605	10368	5613	5350	3908	7042	4634	7139	4633	7040	109	108	107	3696	7273	60	3655	7043	3673	3672	27091	27092	5566	5567	5568	2778	1674	4625	4624
KEGG_VIRAL_MYOCARDITIS	http://www.broadinstitute.org/gsea/msigdb/cards/KEGG_VIRAL_MYOCARDITIS	842	100418883	841	3111	3112	941	942	940	8672	3683	3383	1525	8735	3107	3106	79784	3109	3108	4619	3105	1756	22989	5880	646821	637	3135	5881	25	27	836	1982	5551	1981	3689	71	5879	6444	3126	6445	3127	6442	6443	3125	1605	1604	3908	652614	60	3134	3133	959	595	3113	958	3115	57644	3117	3118	3119	857	4621	4620	54205	4622	4625	4624	4627	4626	4629	2534	4628	3123	3122
BIOCARTA_RELA_PATHWAY	http://www.broadinstitute.org/gsea/msigdb/cards/BIOCARTA_RELA_PATHWAY	8517	1147	2033	5970	7124	3551	7133	8841	7132	7189	8772	1387	8737	4790	4792	8717
BIOCARTA_NO1_PATHWAY	http://www.broadinstitute.org/gsea/msigdb/cards/BIOCARTA_NO1_PATHWAY	5140	805	58	124827	801	5577	3827	6262	1128	7422	3320	6541	5139	5138	624	147908	121916	4846	1134	2321	3791	5567	7135	5568	2324	857	207	5573	5576	5575	808	5592	5593
BIOCARTA_CSK_PATHWAY	http://www.broadinstitute.org/gsea/msigdb/cards/BIOCARTA_CSK_PATHWAY	7535	1445	920	5577	5567	915	5568	916	917	2778	2792	6957	2782	6955	5573	5576	919	1387	5575	107	3932	5788	3123	3122
BIOCARTA_SRCRPTP_PATHWAY	http://www.broadinstitute.org/gsea/msigdb/cards/BIOCARTA_SRCRPTP_PATHWAY	1445	6714	994	995	5579	2885	993	5578	891	5786	983
BIOCARTA_AMI_PATHWAY	http://www.broadinstitute.org/gsea/msigdb/cards/BIOCARTA_AMI_PATHWAY	2159	7035	2147	1282	2149	1284	1285	1286	5627	2266	5624	2243	5340	462	2244	5327	1288	51327	1287	2155
BIOCARTA_GRANULOCYTES_PATHWAY	http://www.broadinstitute.org/gsea/msigdb/cards/BIOCARTA_GRANULOCYTES_PATHWAY	5175	7124	3552	3683	3684	3383	6402	6403	3458	6404	727	3689	1440	3576
BIOCARTA_LYM_PATHWAY	http://www.broadinstitute.org/gsea/msigdb/cards/BIOCARTA_LYM_PATHWAY	6402	7412	3676	3688	3689	5175	3552	3683	947	3576	3383
BIOCARTA_ARAP_PATHWAY	http://www.broadinstitute.org/gsea/msigdb/cards/BIOCARTA_ARAP_PATHWAY	8853	9265	9266	9267	55738	26286	1314	1313	27128	11015	8729	10945	375	10564	1212	11014	10565	2822
BIOCARTA_AGR_PATHWAY	http://www.broadinstitute.org/gsea/msigdb/cards/BIOCARTA_AGR_PATHWAY	3725	5599	5063	58	1956	3084	5913	1605	1128	5062	3909	3908	10298	7402	5829	10718	57144	1756	2017	6714	5747	3672	1134	5058	6667	9815	1855	9542	4593	3688	5595	3910	5879	56924	998	5594
BIOCARTA_AKAP95_PATHWAY	http://www.broadinstitute.org/gsea/msigdb/cards/BIOCARTA_AKAP95_PATHWAY	5571	5515	5576	5499	5577	1655	5567	5568	891	10270	9918	983
BIOCARTA_AKT_PATHWAY	http://www.broadinstitute.org/gsea/msigdb/cards/BIOCARTA_AKT_PATHWAY	842	8517	4303	1147	2308	2309	5970	5170	2690	3551	207	5290	2688	5515	356	3320	7533	572	4790	5294	5295	4792
BIOCARTA_ALK_PATHWAY	http://www.broadinstitute.org/gsea/msigdb/cards/BIOCARTA_ALK_PATHWAY	4208	7471	4879	4878	9241	2932	2626	1499	7042	8646	6927	4633	7040	8321	1386	4090	7049	7048	7046	1482	7043	4091	659	657	90	5981	652	324	650	6885	655	1855	653	27302	8312	4089	4086
BIOCARTA_AT1R_PATHWAY	http://www.broadinstitute.org/gsea/msigdb/cards/BIOCARTA_AT1R_PATHWAY	3725	4208	4209	3265	805	5599	4207	5894	124827	5579	4205	6464	1956	2002	5578	801	6416	1386	147908	121916	6714	5747	5605	4214	5604	2776	5058	183	2885	185	5595	808	2185	5879	6654	5594
BIOCARTA_ACE2_PATHWAY	http://www.broadinstitute.org/gsea/msigdb/cards/BIOCARTA_ACE2_PATHWAY	59272	1282	1284	5972	1285	1286	1215	183	185	1636	186	1288	1287
BIOCARTA_ASBCELL_PATHWAY	http://www.broadinstitute.org/gsea/msigdb/cards/BIOCARTA_ASBCELL_PATHWAY	959	958	920	355	941	356	940	3565	3586	3123	3122	3558
BIOCARTA_DNAFRAGMENT_PATHWAY	http://www.broadinstitute.org/gsea/msigdb/cards/BIOCARTA_DNAFRAGMENT_PATHWAY	1676	1677	840	3148	3146	3002	7155	2021	7153	836
BIOCARTA_CHEMICAL_PATHWAY	http://www.broadinstitute.org/gsea/msigdb/cards/BIOCARTA_CHEMICAL_PATHWAY	842	5747	596	840	637	5579	598	6772	5578	317	581	1965	839	207	7157	836	54205	472	7094	572	5829	142
BIOCARTA_SPPA_PATHWAY	http://www.broadinstitute.org/gsea/msigdb/cards/BIOCARTA_SPPA_PATHWAY	6714	3265	5747	2147	3672	23236	5894	5579	2149	5321	5578	5742	5604	2770	2792	3688	2782	6850	6916	9002	5595	5594
BIOCARTA_ATM_PATHWAY	http://www.broadinstitute.org/gsea/msigdb/cards/BIOCARTA_ATM_PATHWAY	3725	11200	5599	4361	672	4683	5970	1111	4193	25	1026	7157	1647	472	5888	7161	10111	4790	4792	5932
BIOCARTA_AGPCR_PATHWAY	http://www.broadinstitute.org/gsea/msigdb/cards/BIOCARTA_AGPCR_PATHWAY	5579	5578	5577	5567	5568	2778	408	2792	2782	5573	5576	5575	2868
BIOCARTA_BCELLSURVIVAL_PATHWAY	http://www.broadinstitute.org/gsea/msigdb/cards/BIOCARTA_BCELLSURVIVAL_PATHWAY	840	3672	332	331	207	836	3727	2475	10575	5977	5290	3688	51341	2353	5294	5295
BIOCARTA_BLYMPHOCYTE_PATHWAY	http://www.broadinstitute.org/gsea/msigdb/cards/BIOCARTA_BLYMPHOCYTE_PATHWAY	958	941	3689	1378	3683	5788	3123	1380	3122	3383	2213
BIOCARTA_BCR_PATHWAY	http://www.broadinstitute.org/gsea/msigdb/cards/BIOCARTA_BCR_PATHWAY	3725	3265	805	5599	4776	5894	124827	1432	5579	6464	2002	5578	801	4775	5533	6850	147908	121916	695	29760	4214	5604	7409	973	5532	974	5530	5335	2885	5595	808	4773	2353	4772	4067	5879	6654
BIOCARTA_BIOPEPTIDES_PATHWAY	http://www.broadinstitute.org/gsea/msigdb/cards/BIOCARTA_BIOPEPTIDES_PATHWAY	3265	2147	805	5599	6774	5894	124827	6775	5579	1432	6772	6464	5578	6773	801	3827	2767	2770	2792	4638	147908	121916	5605	815	4137	816	817	5604	818	3717	1020	2782	5335	183	2885	186	6777	5595	6776	2534	808	2185	6778	6654	5594
BIOCARTA_NEUROTRANSMITTERS_PATHWAY	http://www.broadinstitute.org/gsea/msigdb/cards/BIOCARTA_NEUROTRANSMITTERS_PATHWAY	2571	7054	3067	1621	5409	7166
BIOCARTA_RANKL_PATHWAY	http://www.broadinstitute.org/gsea/msigdb/cards/BIOCARTA_RANKL_PATHWAY	5599	2355	5970	10379	5610	8061	7189	3456	8792	3454	3455	4790	2353	8600
BIOCARTA_CACAM_PATHWAY	http://www.broadinstitute.org/gsea/msigdb/cards/BIOCARTA_CACAM_PATHWAY	57172	814	805	815	124827	816	817	818	801	1385	808	8536	84254	10645	147908	121916
BIOCARTA_CDMAC_PATHWAY	http://www.broadinstitute.org/gsea/msigdb/cards/BIOCARTA_CDMAC_PATHWAY	3725	3265	23236	5894	5579	5578	5970	5604	7124	50624	5595	4790	2353	4792	4609	5594
BIOCARTA_CARM_ER_PATHWAY	http://www.broadinstitute.org/gsea/msigdb/cards/BIOCARTA_CARM_ER_PATHWAY	4208	27043	10891	2033	2071	2099	8841	190	8204	55869	10014	23013	79885	10011	23426	6908	1387	10013	2957	595	51564	9612	126961	672	9734	9759	5469	10498	2962	2960	3065	5430	3066	11331	83933
BIOCARTA_CASPASE_PATHWAY	http://www.broadinstitute.org/gsea/msigdb/cards/BIOCARTA_CASPASE_PATHWAY	843	842	841	840	329	317	837	330	331	839	834	4000	836	4001	835	5551	1676	54205	1677	3002	397	84823	142
BIOCARTA_CBL_PATHWAY	http://www.broadinstitute.org/gsea/msigdb/cards/BIOCARTA_CBL_PATHWAY	1436	6714	5156	5579	1956	5578	51100	867	1950	30011	2885	4233	56904
BIOCARTA_CCR3_PATHWAY	http://www.broadinstitute.org/gsea/msigdb/cards/BIOCARTA_CCR3_PATHWAY	27035	3265	5747	4660	23236	5894	5579	5578	5604	2776	2778	1072	1232	3984	4633	2792	2782	387	6356	5595	5288	9475	5594
BIOCARTA_CD40_PATHWAY	http://www.broadinstitute.org/gsea/msigdb/cards/BIOCARTA_CD40_PATHWAY	959	958	8517	1147	8518	4214	5970	3551	1843	7189	7187	7128	9020	4790	4792
BIOCARTA_MCM_PATHWAY	http://www.broadinstitute.org/gsea/msigdb/cards/BIOCARTA_MCM_PATHWAY	23594	4173	4172	4175	81620	4174	4176	1017	1027	4171	4998	4999	5000	4254	5001	990	898	23595
BIOCARTA_G1_PATHWAY	http://www.broadinstitute.org/gsea/msigdb/cards/BIOCARTA_G1_PATHWAY	1869	7027	2932	1029	1027	1026	983	7042	8900	1030	7040	7043	595	1017	1019	25	5925	6502	7157	1021	1719	993	472	545	3065	4088	4089	898
BIOCARTA_G2_PATHWAY	http://www.broadinstitute.org/gsea/msigdb/cards/BIOCARTA_G2_PATHWAY	10971	4661	11200	2033	672	1111	7465	4193	1026	7157	983	1032	997	994	995	1647	993	5347	545	472	7533	891	5591	6195
BIOCARTA_CELL2CELL_PATHWAY	http://www.broadinstitute.org/gsea/msigdb/cards/BIOCARTA_CELL2CELL_PATHWAY	1445	5747	6714	5175	7414	9564	1496	1499	29119	87	1495	5829	88	89
BIOCARTA_LAIR_PATHWAY	http://www.broadinstitute.org/gsea/msigdb/cards/BIOCARTA_LAIR_PATHWAY	7124	3827	3552	3683	3383	7412	6403	729	3676	6404	3688	718	727	3689	730	3569	3576
BIOCARTA_CERAMIDE_PATHWAY	http://www.broadinstitute.org/gsea/msigdb/cards/BIOCARTA_CERAMIDE_PATHWAY	841	8439	596	5599	5894	4214	5970	581	5604	7132	6416	6609	54205	7186	8772	8737	5595	572	4790	8717	9131	5594
BIOCARTA_TID_PATHWAY	http://www.broadinstitute.org/gsea/msigdb/cards/BIOCARTA_TID_PATHWAY	3303	5970	7124	3551	5925	7133	9093	3460	7490	7157	7132	3717	30851	10083	8825	3458	3459	4790	4792
BIOCARTA_CLASSIC_PATHWAY	http://www.broadinstitute.org/gsea/msigdb/cards/BIOCARTA_CLASSIC_PATHWAY	735	717	716	729	718	727	713	712	715	714	721	720	731	730
BIOCARTA_COMP_PATHWAY	http://www.broadinstitute.org/gsea/msigdb/cards/BIOCARTA_COMP_PATHWAY	5648	735	717	716	729	718	727	713	1675	712	715	714	4153	721	720	10747	731	730	629
BIOCARTA_VDR_PATHWAY	http://www.broadinstitute.org/gsea/msigdb/cards/BIOCARTA_VDR_PATHWAY	10499	10498	8648	9611	8850	2033	1387	7249	3065	6256	8202	5469
BIOCARTA_HDAC_PATHWAY	http://www.broadinstitute.org/gsea/msigdb/cards/BIOCARTA_HDAC_PATHWAY	4208	4209	805	57172	4207	124827	1432	4205	801	3479	5533	10014	3480	3630	147908	121916	4654	23523	5608	207	5532	5530	5290	7533	808	3643	8536	4773	5598	4772	5294	5295
BIOCARTA_GCR_PATHWAY	http://www.broadinstitute.org/gsea/msigdb/cards/BIOCARTA_GCR_PATHWAY	805	4846	124827	301	4878	5970	2908	801	10699	2778	207	154	5290	2792	2782	3320	808	4790	5294	147908	5295	121916
BIOCARTA_CTCF_PATHWAY	http://www.broadinstitute.org/gsea/msigdb/cards/BIOCARTA_CTCF_PATHWAY	5728	1029	4193	1027	973	7157	974	2475	7042	5290	7040	6198	5515	4090	7049	4089	7048	7046	5294	5295	4609	4086	7043
BIOCARTA_CTL_PATHWAY	http://www.broadinstitute.org/gsea/msigdb/cards/BIOCARTA_CTL_PATHWAY	915	916	917	3683	3383	5551	355	6957	6955	356	3689	919	3002	567	3105
BIOCARTA_CXCR4_PATHWAY	http://www.broadinstitute.org/gsea/msigdb/cards/BIOCARTA_CXCR4_PATHWAY	3265	5747	5894	5579	5578	5970	5604	9564	2776	1398	2770	5290	6387	2792	2782	5335	5595	7852	2185	5288	4790	5295	5829	5594
BIOCARTA_CELLCYCLE_PATHWAY	http://www.broadinstitute.org/gsea/msigdb/cards/BIOCARTA_CELLCYCLE_PATHWAY	595	1869	7027	1017	1029	1019	5925	1027	1026	983	1032	8900	1030	1021	1031	1022	993	5933	894	891	898	902	896
BIOCARTA_CFTR_PATHWAY	http://www.broadinstitute.org/gsea/msigdb/cards/BIOCARTA_CFTR_PATHWAY	7430	1080	9368	5573	5576	5577	5575	107	5567	5568	2778	154
BIOCARTA_CYTOKINE_PATHWAY	http://www.broadinstitute.org/gsea/msigdb/cards/BIOCARTA_CYTOKINE_PATHWAY	3593	4049	3596	3599	3562	3592	3605	3606	7124	3603	3552	3600	3458	3456	3439	3565	3567	3586	3578	3569	3576	3558
BIOCARTA_INFLAM_PATHWAY	http://www.broadinstitute.org/gsea/msigdb/cards/BIOCARTA_INFLAM_PATHWAY	1437	920	1435	4049	3562	7124	3600	7042	7040	3458	3456	3439	1440	7043	3558	3576	3593	3596	5154	3592	3574	3552	3565	3567	3586	3569	3123	3589	3122
BIOCARTA_D4GDI_PATHWAY	http://www.broadinstitute.org/gsea/msigdb/cards/BIOCARTA_D4GDI_PATHWAY	843	3725	842	841	317	394	834	836	5551	54205	3002	397	142
BIOCARTA_DC_PATHWAY	http://www.broadinstitute.org/gsea/msigdb/cards/BIOCARTA_DC_PATHWAY	1437	3593	958	3596	3562	3592	914	945	54106	290	924	921	3458	3687	3456	7099	3439	3565	51284	7097	3567	3586
BIOCARTA_P35ALZHEIMERS_PATHWAY	http://www.broadinstitute.org/gsea/msigdb/cards/BIOCARTA_P35ALZHEIMERS_PATHWAY	1020	8851	823	4137	1453	5515	1452	826	2932	84290	351
BIOCARTA_RNA_PATHWAY	http://www.broadinstitute.org/gsea/msigdb/cards/BIOCARTA_RNA_PATHWAY	1147	5970	9020	8894	1965	4790	5611	4792	5610	7157
BIOCARTA_MTA3_PATHWAY	http://www.broadinstitute.org/gsea/msigdb/cards/BIOCARTA_MTA3_PATHWAY	80086	7846	5174	226	2099	6591	57504	53615	3315	3316	7278	7277	2597	9112	3065	84790	1509	6615	999
BIOCARTA_SKP2E2F_PATHWAY	http://www.broadinstitute.org/gsea/msigdb/cards/BIOCARTA_SKP2E2F_PATHWAY	8900	997	1869	8454	7027	1017	5925	6502	898	6500
BIOCARTA_CALCINEURIN_PATHWAY	http://www.broadinstitute.org/gsea/msigdb/cards/BIOCARTA_CALCINEURIN_PATHWAY	805	4776	124827	5579	5578	801	4775	2776	6667	1026	5532	5533	5530	4082	5335	6670	808	4773	4772	147908	121916
BIOCARTA_EGF_PATHWAY	http://www.broadinstitute.org/gsea/msigdb/cards/BIOCARTA_EGF_PATHWAY	3725	1457	6722	3265	5599	6774	5894	5579	6775	1956	2002	5578	6464	6772	6773	1950	6416	4214	5604	3716	5921	5290	5335	2885	6777	5595	6776	2353	6778	5295	6654
BIOCARTA_ETC_PATHWAY	http://www.broadinstitute.org/gsea/msigdb/cards/BIOCARTA_ETC_PATHWAY	54205	6389	6392	6390	6391	293	4512	4694	498	7384	291	2820
BIOCARTA_NDKDYNAMIN_PATHWAY	http://www.broadinstitute.org/gsea/msigdb/cards/BIOCARTA_NDKDYNAMIN_PATHWAY	8871	805	124827	2060	801	5532	1759	5533	274	5530	273	8301	4830	4831	160	808	8867	147908	121916	1173	29924
BIOCARTA_EPHA4_PATHWAY	http://www.broadinstitute.org/gsea/msigdb/cards/BIOCARTA_EPHA4_PATHWAY	6403	3688	3672	5908	58	2043	2534	2047	4067	3897
BIOCARTA_EPO_PATHWAY	http://www.broadinstitute.org/gsea/msigdb/cards/BIOCARTA_EPO_PATHWAY	1457	3725	3265	2056	5599	5894	2002	6464	5604	3717	5335	2885	6777	5595	6776	2353	5777	6654	2057
BIOCARTA_ECM_PATHWAY	http://www.broadinstitute.org/gsea/msigdb/cards/BIOCARTA_ECM_PATHWAY	6093	6714	3265	5747	3672	5894	6464	2934	394	5604	5290	4633	3688	1729	4638	387	7094	5595	2534	5294	5295	5829	5216	5594
BIOCARTA_ERK_PATHWAY	http://www.broadinstitute.org/gsea/msigdb/cards/BIOCARTA_ERK_PATHWAY	3265	6774	5894	1956	2002	6464	2872	8569	3480	5801	2792	4803	5515	4804	6714	5605	5156	9252	5604	2778	3688	2782	2885	5595	4609	6654	5594	6195
BIOCARTA_ERYTH_PATHWAY	http://www.broadinstitute.org/gsea/msigdb/cards/BIOCARTA_ERYTH_PATHWAY	1437	2056	3562	2322	3479	6348	3552	7042	7040	4254	1440	3569	3578	7043	3589
BIOCARTA_EPONFKB_PATHWAY	http://www.broadinstitute.org/gsea/msigdb/cards/BIOCARTA_EPONFKB_PATHWAY	2902	2056	6648	405	5970	3091	4790	1026	4792	3717	2057
BIOCARTA_EIF_PATHWAY	http://www.broadinstitute.org/gsea/msigdb/cards/BIOCARTA_EIF_PATHWAY	1938	10209	1968	1965	8661	1964	3692	8672	1982	1983	29904	1981	1973	1974	1977	8894
BIOCARTA_EXTRINSIC_PATHWAY	http://www.broadinstitute.org/gsea/msigdb/cards/BIOCARTA_EXTRINSIC_PATHWAY	2159	7035	2147	2149	2266	5627	5624	2243	462	2244	2152	2153	2155
BIOCARTA_FAS_PATHWAY	http://www.broadinstitute.org/gsea/msigdb/cards/BIOCARTA_FAS_PATHWAY	843	3725	5783	841	840	5599	8767	5062	6709	4000	4001	6416	8772	8837	84823	4214	5058	5925	839	6885	836	1616	355	1676	1677	356	397	11124	5591	142
BIOCARTA_FCER1_PATHWAY	http://www.broadinstitute.org/gsea/msigdb/cards/BIOCARTA_FCER1_PATHWAY	3725	3265	5599	805	4776	5894	124827	5579	6464	2002	801	4775	5062	5533	6416	6850	2207	2205	147908	121916	695	5321	4214	5604	7409	5609	5532	5530	5290	5335	2885	5595	808	4773	2353	4772	5294	4067	5295	6654	5594
BIOCARTA_FEEDER_PATHWAY	http://www.broadinstitute.org/gsea/msigdb/cards/BIOCARTA_FEEDER_PATHWAY	4351	3098	3795	11181	5236	3938	7167	5837	5836
BIOCARTA_FIBRINOLYSIS_PATHWAY	http://www.broadinstitute.org/gsea/msigdb/cards/BIOCARTA_FIBRINOLYSIS_PATHWAY	2147	1361	2149	2244	5327	2266	2162	5054	2243	5055	5328	5340
BIOCARTA_FMLP_PATHWAY	http://www.broadinstitute.org/gsea/msigdb/cards/BIOCARTA_FMLP_PATHWAY	3265	23236	805	57172	2357	4776	5894	124827	1432	2002	5970	2769	801	4775	5533	2792	5288	147908	121916	5605	5606	4214	4688	5604	654817	5058	5608	5532	5530	2782	5595	808	8536	4773	4790	4772	5879	4792	5594
BIOCARTA_FREE_PATHWAY	http://www.broadinstitute.org/gsea/msigdb/cards/BIOCARTA_FREE_PATHWAY	27035	6647	2936	7498	2937	2876	5970	7124	4790	3576
BIOCARTA_GABA_PATHWAY	http://www.broadinstitute.org/gsea/msigdb/cards/BIOCARTA_GABA_PATHWAY	10243	6714	2558	2559	2556	2557	2554	2555	11337	1759
BIOCARTA_GATA3_PATHWAY	http://www.broadinstitute.org/gsea/msigdb/cards/BIOCARTA_GATA3_PATHWAY	3596	2625	1432	5606	5577	5567	5568	3726	5573	5576	5575	3565	4773	3567	4772	4094
BIOCARTA_GLYCOLYSIS_PATHWAY	http://www.broadinstitute.org/gsea/msigdb/cards/BIOCARTA_GLYCOLYSIS_PATHWAY	3098	5223	7167	5230	2597	5313	229	2023	2821	5211
BIOCARTA_SET_PATHWAY	http://www.broadinstitute.org/gsea/msigdb/cards/BIOCARTA_SET_PATHWAY	5551	1676	1677	3148	4830	328	3002	1387	6418	3001	8125
BIOCARTA_GH_PATHWAY	http://www.broadinstitute.org/gsea/msigdb/cards/BIOCARTA_GH_PATHWAY	6722	3265	5894	5579	5578	6464	6517	8651	6927	3630	5777	5604	2690	3717	5290	2688	5335	2885	5595	3667	6777	6776	3643	5294	5295	6654	5594	6195
BIOCARTA_AHSP_PATHWAY	http://www.broadinstitute.org/gsea/msigdb/cards/BIOCARTA_AHSP_PATHWAY	211	212	3039	210	2623	1371	2235	7390	3040	51327	3145	7389	3043
BIOCARTA_TCAPOPTOSIS_PATHWAY	http://www.broadinstitute.org/gsea/msigdb/cards/BIOCARTA_TCAPOPTOSIS_PATHWAY	920	355	1234	6957	6955	356	919	940	915	916	917
BIOCARTA_HIVNEF_PATHWAY	http://www.broadinstitute.org/gsea/msigdb/cards/BIOCARTA_HIVNEF_PATHWAY	842	841	840	1147	7124	330	331	5062	984	4000	4001	8738	8772	4926	8837	8737	84823	5580	4217	5747	637	4214	5609	4193	839	5925	7133	836	7132	835	5921	1616	71	4790	5591	4792	9530	5599	2934	5970	317	5664	5663	6709	7186	9020	7185	8717	596	329	355	1676	54205	1677	356	397	728642	142
BIOCARTA_SALMONELLA_PATHWAY	http://www.broadinstitute.org/gsea/msigdb/cards/BIOCARTA_SALMONELLA_PATHWAY	58	8976	8936	10093	10092	10552	10097	10096	10095	10094	10109	5879	998
BIOCARTA_MPR_PATHWAY	http://www.broadinstitute.org/gsea/msigdb/cards/BIOCARTA_MPR_PATHWAY	3265	4661	58	5577	983	2770	2792	10487	107	54852	6714	5300	5241	5567	5568	2778	164091	10093	10092	995	10552	2782	10097	5573	10096	5576	10095	5575	10094	5595	891	10109	6195	5594
BIOCARTA_HCMV_PATHWAY	http://www.broadinstitute.org/gsea/msigdb/cards/BIOCARTA_HCMV_PATHWAY	5605	1432	5606	4214	5970	5604	5925	1385	5608	6667	207	5290	5595	4790	5294	5295	5594
BIOCARTA_P53HYPOXIA_PATHWAY	http://www.broadinstitute.org/gsea/msigdb/cards/BIOCARTA_P53HYPOXIA_PATHWAY	5599	1453	5243	1452	2033	3303	581	171221	3091	3090	4193	6872	1026	207	7157	1728	2274	1647	3320	3486	472	6117	4793
BIOCARTA_HIF_PATHWAY	http://www.broadinstitute.org/gsea/msigdb/cards/BIOCARTA_HIF_PATHWAY	3725	2056	4846	2033	3091	7428	1385	5034	10987	1906	444	7422	405	3939	3320
BIOCARTA_IGF1_PATHWAY	http://www.broadinstitute.org/gsea/msigdb/cards/BIOCARTA_IGF1_PATHWAY	1457	3725	6722	3265	5599	5781	5894	6464	2002	5604	3479	5921	5290	3480	2885	3667	5595	2353	5294	5295	6654
BIOCARTA_IL17_PATHWAY	http://www.broadinstitute.org/gsea/msigdb/cards/BIOCARTA_IL17_PATHWAY	920	3562	3605	965	914	915	916	925	917	947	6957	4254	6955	919	1440	3569	3576
BIOCARTA_IL2_PATHWAY	http://www.broadinstitute.org/gsea/msigdb/cards/BIOCARTA_IL2_PATHWAY	1457	3725	3265	5599	5894	6464	2002	3561	5604	3560	3716	3718	6850	2885	6777	5595	6776	2353	3559	3932	6654	3558
BIOCARTA_IL3_PATHWAY	http://www.broadinstitute.org/gsea/msigdb/cards/BIOCARTA_IL3_PATHWAY	3265	3563	5894	3562	6464	5604	1439	3717	2885	5595	6777	6776	2353	5777	6654
BIOCARTA_IL4_PATHWAY	http://www.broadinstitute.org/gsea/msigdb/cards/BIOCARTA_IL4_PATHWAY	6198	2885	6464	3561	3667	3565	3566	6778	3716	207	3718
BIOCARTA_IL5_PATHWAY	http://www.broadinstitute.org/gsea/msigdb/cards/BIOCARTA_IL5_PATHWAY	1232	920	6356	3565	3553	3567	3568	3569	3123	3122
BIOCARTA_IL6_PATHWAY	http://www.broadinstitute.org/gsea/msigdb/cards/BIOCARTA_IL6_PATHWAY	1457	3725	6722	3265	3570	6774	5781	3572	5894	6464	2002	5604	7297	3716	3718	3717	1051	2885	5595	2353	3569	6654
BIOCARTA_IL10_PATHWAY	http://www.broadinstitute.org/gsea/msigdb/cards/BIOCARTA_IL10_PATHWAY	6774	6775	6772	6773	7124	644	645	3552	3716	3162	6777	6776	6778	3586	3587	3569	3588
BIOCARTA_IL12_PATHWAY	http://www.broadinstitute.org/gsea/msigdb/cards/BIOCARTA_IL12_PATHWAY	3725	3594	3593	5599	3595	6775	1432	3592	3606	915	916	7297	5608	917	3717	1234	3458	6957	6955	919	8809	2833	2119
BIOCARTA_IL2RB_PATHWAY	http://www.broadinstitute.org/gsea/msigdb/cards/BIOCARTA_IL2RB_PATHWAY	3265	1869	5894	6464	3561	3560	867	8651	5478	6850	8837	9021	572	3559	22806	5777	596	598	3716	207	3718	5290	355	6198	1399	2885	356	9111	6777	3667	5595	6776	2353	5294	5295	4609	6654	5594
BIOCARTA_IL22BP_PATHWAY	http://www.broadinstitute.org/gsea/msigdb/cards/BIOCARTA_IL22BP_PATHWAY	116379	6774	6775	6772	6773	7297	50616	3716	3718	3717	6777	6776	9021	6778	3587	58985
BIOCARTA_IL7_PATHWAY	http://www.broadinstitute.org/gsea/msigdb/cards/BIOCARTA_IL7_PATHWAY	596	2033	3561	3574	3716	3718	5290	1387	9111	6777	6776	2534	2185	5294	5295	3932	3575
BIOCARTA_GSK3_PATHWAY	http://www.broadinstitute.org/gsea/msigdb/cards/BIOCARTA_GSK3_PATHWAY	7471	114609	5970	2932	5610	1499	2770	2697	4615	8321	3929	54472	5515	51176	3654	595	324	5170	23643	1855	207	5290	929	7099	8312	4790	5295
BIOCARTA_DEATH_PATHWAY	http://www.broadinstitute.org/gsea/msigdb/cards/BIOCARTA_DEATH_PATHWAY	843	842	2620	841	840	1147	5970	317	8742	8743	330	331	4000	6709	8797	7186	8772	8837	8795	8737	9020	8717	8718	596	637	329	839	836	54205	1676	1677	4790	4792
BIOCARTA_RACCYCD_PATHWAY	http://www.broadinstitute.org/gsea/msigdb/cards/BIOCARTA_RACCYCD_PATHWAY	8517	3265	1869	1147	5894	7027	5970	1027	1026	387	595	1017	3551	1019	5058	5925	207	5290	1021	5595	4790	898	4792	5295	5879	5594
BIOCARTA_GLEEVEC_PATHWAY	http://www.broadinstitute.org/gsea/msigdb/cards/BIOCARTA_GLEEVEC_PATHWAY	3725	3265	5599	5894	4214	6772	5604	207	3717	5290	6416	1399	2885	6777	5595	6776	613	572	2353	5294	5295	4609	6654
BIOCARTA_INSULIN_PATHWAY	http://www.broadinstitute.org/gsea/msigdb/cards/BIOCARTA_INSULIN_PATHWAY	1457	3725	6722	3265	5599	5781	5894	6464	2002	5604	6517	5921	5290	2885	3667	5595	3630	3643	2353	5294	5295	6654
BIOCARTA_INTEGRIN_PATHWAY	http://www.broadinstitute.org/gsea/msigdb/cards/BIOCARTA_INTEGRIN_PATHWAY	3725	3265	823	5599	4660	58	5894	6464	826	7414	7791	7145	387	84290	87	5829	6093	1445	6714	5906	5747	3672	5605	5604	9564	857	2889	3688	1399	2885	7094	5595	2534	613	6654	88	89	5594
BIOCARTA_INTRINSIC_PATHWAY	http://www.broadinstitute.org/gsea/msigdb/cards/BIOCARTA_INTRINSIC_PATHWAY	2159	2158	2157	2147	1282	2149	1284	1285	1286	3827	5627	2266	5624	3818	2243	462	2244	2161	1288	710	2160	1287	2153
BIOCARTA_KERATINOCYTE_PATHWAY	http://www.broadinstitute.org/gsea/msigdb/cards/BIOCARTA_KERATINOCYTE_PATHWAY	3725	3265	5599	1147	5894	5579	1432	5578	1956	5970	7124	1950	1050	6416	7186	5515	8737	9020	5582	5583	5580	5581	4217	3204	596	5588	5606	4214	5603	5604	5609	3551	5608	7133	6667	7132	1616	355	356	5595	2113	2114	2353	4790	4792	5594
BIOCARTA_TCRA_PATHWAY	http://www.broadinstitute.org/gsea/msigdb/cards/BIOCARTA_TCRA_PATHWAY	7535	920	915	916	917	6957	6955	919	2534	3932	3123	5788	3122
BIOCARTA_LECTIN_PATHWAY	http://www.broadinstitute.org/gsea/msigdb/cards/BIOCARTA_LECTIN_PATHWAY	735	717	729	727	718	4153	721	720	10747	731	730	5648
BIOCARTA_PYK2_PATHWAY	http://www.broadinstitute.org/gsea/msigdb/cards/BIOCARTA_PYK2_PATHWAY	3725	3265	5599	805	5894	1432	5579	124827	5578	6464	801	6416	147908	121916	6714	5605	5606	4214	5604	2776	9564	5058	1399	5335	2885	5595	808	2185	5879	6654	5594
BIOCARTA_EGFR_SMRTE_PATHWAY	http://www.broadinstitute.org/gsea/msigdb/cards/BIOCARTA_EGFR_SMRTE_PATHWAY	9612	7704	4214	1432	1956	5604	7068	7067	5914	6256	1950
BIOCARTA_MAPK_PATHWAY	http://www.broadinstitute.org/gsea/msigdb/cards/BIOCARTA_MAPK_PATHWAY	4208	3725	4209	4149	4207	1147	5894	4205	6772	6464	2002	5062	1050	8569	6416	8737	1386	9693	5601	4217	8491	5602	5600	5605	9448	673	9252	5606	4214	5603	4215	5604	4216	5609	4294	4293	3551	5607	4296	1385	5608	6885	1326	7786	9064	11184	11183	6196	6197	1616	6198	6199	2885	5595	5596	8986	5597	4790	5598	5879	4792	4609	6195	5594	7867	3265	5871	5599	8550	1432	6300	5970	9261	7042	2872	7040	7186	369	9020	7046	8717	7043	5058	6667	9175	2353	10746
BIOCARTA_MCALPAIN_PATHWAY	http://www.broadinstitute.org/gsea/msigdb/cards/BIOCARTA_MCALPAIN_PATHWAY	824	3265	823	58	1956	826	5577	1950	4633	4638	84290	5829	2833	5747	3672	5567	5568	7430	3688	5573	5576	5575	5595	7094	5594
BIOCARTA_PPARA_PATHWAY	http://www.broadinstitute.org/gsea/msigdb/cards/BIOCARTA_PPARA_PATHWAY	3725	7025	10891	5579	5578	5577	7124	336	335	948	2195	1387	3630	10062	4199	9612	9611	4843	3303	5743	3295	6256	5925	1854	10370	1375	65003	6777	5595	6776	4792	4609	5594	2419	4023	2168	2033	5970	8204	1843	5465	8648	10011	3320	5154	1962	5567	5568	6667	5469	5290	5573	5576	5575	51	8431	5294	5295
BIOCARTA_ETS_PATHWAY	http://www.broadinstitute.org/gsea/msigdb/cards/BIOCARTA_ETS_PATHWAY	3725	1436	9612	3265	1435	25942	1869	11218	1874	10014	23309	5934	2113	3066	5933	2114	2353	2117
BIOCARTA_MONOCYTE_PATHWAY	http://www.broadinstitute.org/gsea/msigdb/cards/BIOCARTA_MONOCYTE_PATHWAY	6402	6403	3676	3688	3689	5175	6401	3683	960	3684	3383
BIOCARTA_MTOR_PATHWAY	http://www.broadinstitute.org/gsea/msigdb/cards/BIOCARTA_MTOR_PATHWAY	5728	5164	7249	5170	8661	8672	207	2475	5290	1982	8569	6198	2280	1981	7248	1973	5515	1974	1975	1977	1978	5295	6194
BIOCARTA_IGF1R_PATHWAY	http://www.broadinstitute.org/gsea/msigdb/cards/BIOCARTA_IGF1R_PATHWAY	3265	5894	6464	5577	5604	5567	5568	207	5290	3480	2885	5573	5576	5575	107	3667	5595	7533	572	5295	6654	6195	5594
BIOCARTA_PITX2_PATHWAY	http://www.broadinstitute.org/gsea/msigdb/cards/BIOCARTA_PITX2_PATHWAY	7471	2033	8861	2932	324	1855	1499	5469	8321	8312	1387	51176	3065	5308	8295
BIOCARTA_NGF_PATHWAY	http://www.broadinstitute.org/gsea/msigdb/cards/BIOCARTA_NGF_PATHWAY	1457	3725	3265	5599	5894	6464	2002	5604	5290	5335	2885	4803	5595	4804	2353	5294	5295	6654
BIOCARTA_VIP_PATHWAY	http://www.broadinstitute.org/gsea/msigdb/cards/BIOCARTA_VIP_PATHWAY	1959	805	1147	124827	5970	801	5577	5533	121916	147908	4214	2776	5567	5568	5532	1960	5530	5335	7434	5573	5576	7432	5575	808	4773	4790	4772	4792	4609
BIOCARTA_NFAT_PATHWAY	http://www.broadinstitute.org/gsea/msigdb/cards/BIOCARTA_NFAT_PATHWAY	4208	57172	805	2147	5894	124827	801	5577	3479	5533	2247	1387	147908	121916	1482	1489	5604	207	1906	6198	5595	8536	5594	3265	5599	58	4776	1452	1432	4878	4775	2932	2626	811	814	9421	5567	5568	64100	5532	5530	5290	4620	2280	3976	183	5573	5576	5575	1839	808	4773	4772	5294	9464	5295
BIOCARTA_NTHI_PATHWAY	http://www.broadinstitute.org/gsea/msigdb/cards/BIOCARTA_NTHI_PATHWAY	5600	1147	1432	5606	2033	5970	2908	7124	3551	5608	6885	1843	4615	1387	4088	4089	9020	7048	3553	7097	4790	7046	4792	3576
BIOCARTA_NFKB_PATHWAY	http://www.broadinstitute.org/gsea/msigdb/cards/BIOCARTA_NFKB_PATHWAY	8517	1147	4214	5970	7124	3551	3552	6885	7133	7132	7189	4615	8772	7099	8737	7128	10454	9020	3554	4790	3654	8717	4792
BIOCARTA_NOS1_PATHWAY	http://www.broadinstitute.org/gsea/msigdb/cards/BIOCARTA_NOS1_PATHWAY	2902	2903	805	2904	2905	124827	1742	2906	5579	5578	5577	801	4842	5567	5568	5532	5533	5530	5573	5576	5575	808	147908	121916
BIOCARTA_NO2IL12_PATHWAY	http://www.broadinstitute.org/gsea/msigdb/cards/BIOCARTA_NO2IL12_PATHWAY	3594	920	3593	3595	6775	4843	3592	914	915	916	7297	917	3717	1234	3458	919	2833
BIOCARTA_RARRXR_PATHWAY	http://www.broadinstitute.org/gsea/msigdb/cards/BIOCARTA_RARRXR_PATHWAY	9612	8850	2071	5914	6256	8841	8202	10499	8648	2962	6908	2960	2957	5430	2959
BIOCARTA_NUCLEARRS_PATHWAY	http://www.broadinstitute.org/gsea/msigdb/cards/BIOCARTA_NUCLEARRS_PATHWAY	1571	5244	5243	5914	5468	5467	5465	8647	8431	9970	8714	9971	1544	10062	3410
BIOCARTA_ARENRF2_PATHWAY	http://www.broadinstitute.org/gsea/msigdb/cards/BIOCARTA_ARENRF2_PATHWAY	3725	5599	1432	5579	5578	7975	486	9817	1385	4097	23764	2353	5594
BIOCARTA_P38MAPK_PATHWAY	http://www.broadinstitute.org/gsea/msigdb/cards/BIOCARTA_P38MAPK_PATHWAY	4208	4149	4209	3265	4207	1432	8550	4205	6772	6464	2002	9261	3315	3316	7042	6416	8569	7040	7186	8737	1649	1386	7046	8717	9693	3150	7043	4217	9252	5321	4214	4293	1385	5608	6885	1616	2885	5879	4609	998
BIOCARTA_P53_PATHWAY	http://www.broadinstitute.org/gsea/msigdb/cards/BIOCARTA_P53_PATHWAY	595	596	1869	317	581	1017	1019	4193	5925	1026	7157	1647	472	7078	5111	898
BIOCARTA_PDGF_PATHWAY	http://www.broadinstitute.org/gsea/msigdb/cards/BIOCARTA_PDGF_PATHWAY	3725	1457	6722	3265	5599	6774	5894	5579	6775	2002	5578	6464	6772	6773	6416	5154	4214	5156	5604	3716	5921	5290	5335	2885	6777	5595	6776	2353	6778	5294	5295	6654
BIOCARTA_CCR5_PATHWAY	http://www.broadinstitute.org/gsea/msigdb/cards/BIOCARTA_CCR5_PATHWAY	3725	805	5599	124827	5579	1432	5578	801	2776	6347	6387	6351	1234	5335	808	7852	2185	2353	147908	121916
BIOCARTA_PTDINS_PATHWAY	http://www.broadinstitute.org/gsea/msigdb/cards/BIOCARTA_PTDINS_PATHWAY	695	2932	5170	2931	207	5213	5211	6198	9181	7410	5590	182	5335	375	160	572	8411	5868	5214	4067	5879	1173	5581
BIOCARTA_PLCE_PATHWAY	http://www.broadinstitute.org/gsea/msigdb/cards/BIOCARTA_PLCE_PATHWAY	51196	5573	5731	5576	5577	5575	107	5567	5568	5912	2778	154
BIOCARTA_EDG1_PATHWAY	http://www.broadinstitute.org/gsea/msigdb/cards/BIOCARTA_EDG1_PATHWAY	23236	5579	5578	80309	2770	2792	387	107	8877	6714	5747	5154	5156	6610	1901	3690	207	5290	427	3685	6609	2782	5595	5294	5295	5879	5594
BIOCARTA_CDK5_PATHWAY	http://www.broadinstitute.org/gsea/msigdb/cards/BIOCARTA_CDK5_PATHWAY	1020	3265	8851	5605	1958	5894	4803	5604	5595	4804	5594
BIOCARTA_MYOSIN_PATHWAY	http://www.broadinstitute.org/gsea/msigdb/cards/BIOCARTA_MYOSIN_PATHWAY	23236	4660	5579	5578	9459	50649	2768	9828	10672	9826	50650	23370	4633	22899	2792	27237	4638	5585	6093	9639	58498	8874	394	23365	2776	23229	9181	2782	9138	7984	128272
BIOCARTA_PLATELETAPP_PATHWAY	http://www.broadinstitute.org/gsea/msigdb/cards/BIOCARTA_PLATELETAPP_PATHWAY	2158	2147	1282	1284	1285	1286	5054	351	5340	5327	1288	2160	1287	5328
BIOCARTA_PS1_PATHWAY	http://www.broadinstitute.org/gsea/msigdb/cards/BIOCARTA_PS1_PATHWAY	7471	4851	2932	324	8945	5663	1855	1499	6927	28514	8321	6868	3516	8312
BIOCARTA_PROTEASOME_PATHWAY	http://www.broadinstitute.org/gsea/msigdb/cards/BIOCARTA_PROTEASOME_PATHWAY	10213	6184	5702	5718	5682	9861	5686	6185	5685	5684	5683	5701	5691	7317	5690	5693	5692	5717	5695	5694	7319	7337	5687	5688	5689	5714	5704	5706
BIOCARTA_AKAPCENTROSOME_PATHWAY	http://www.broadinstitute.org/gsea/msigdb/cards/BIOCARTA_AKAPCENTROSOME_PATHWAY	5116	5577	5567	5568	79902	983	5571	387	5515	5576	5499	4133	5585	10142	5581
BIOCARTA_PTEN_PATHWAY	http://www.broadinstitute.org/gsea/msigdb/cards/BIOCARTA_PTEN_PATHWAY	5747	5728	5164	6464	2309	5170	9564	1027	3611	207	5290	3688	356	2885	5595	5295	6654	5594
BIOCARTA_RAB_PATHWAY	http://www.broadinstitute.org/gsea/msigdb/cards/BIOCARTA_RAB_PATHWAY	5873	4218	9367	5862	5870	5861	58	5867	5868	7879	5864	8766
BIOCARTA_RAC1_PATHWAY	http://www.broadinstitute.org/gsea/msigdb/cards/BIOCARTA_RAC1_PATHWAY	8851	4660	5156	4214	4688	23647	7409	8936	5058	10928	1123	1072	5290	1020	3984	4633	6198	4638	5337	5294	7204	5879	5295
BIOCARTA_RAS_PATHWAY	http://www.broadinstitute.org/gsea/msigdb/cards/BIOCARTA_RAS_PATHWAY	842	3265	4303	1147	5898	5894	598	2002	5970	5604	10928	5900	207	5290	387	5337	5595	572	4790	5294	5879	5295	998
BIOCARTA_NKCELLS_PATHWAY	http://www.broadinstitute.org/gsea/msigdb/cards/BIOCARTA_NKCELLS_PATHWAY	3823	3824	3821	3606	3822	5604	7409	5058	27040	5290	8302	3688	6850	5595	2185	567	5777	5879	5295	3105
BIOCARTA_RB_PATHWAY	http://www.broadinstitute.org/gsea/msigdb/cards/BIOCARTA_RB_PATHWAY	4661	1432	1111	1017	1019	7465	5925	7157	983	994	995	472	7533
BIOCARTA_CHREBP2_PATHWAY	http://www.broadinstitute.org/gsea/msigdb/cards/BIOCARTA_CHREBP2_PATHWAY	10971	2645	5577	55844	5520	5521	6945	51085	2194	5565	5516	5564	5515	5563	5518	5562	5519	51422	7529	5566	5567	5568	53632	5525	5524	5523	5522	5571	5529	5528	5573	5527	5576	5526	31	5575	28227	7534	7533	5313	7532	7531
BIOCARTA_BAD_PATHWAY	http://www.broadinstitute.org/gsea/msigdb/cards/BIOCARTA_BAD_PATHWAY	3563	3562	5577	3479	1439	3480	4254	107	572	596	598	581	3815	5567	5568	207	5290	5573	5576	5575	5595	7533	5294	5295	5594	6195
BIOCARTA_CK1_PATHWAY	http://www.broadinstitute.org/gsea/msigdb/cards/BIOCARTA_CK1_PATHWAY	8851	23236	1453	5577	5567	5568	2911	5530	1020	5515	5573	5576	5499	5575	1812	1813	84152
BIOCARTA_EIF2_PATHWAY	http://www.broadinstitute.org/gsea/msigdb/cards/BIOCARTA_EIF2_PATHWAY	1983	27102	5499	1968	2932	8894	1965	8893	5610	9451	440275
BIOCARTA_EIF4_PATHWAY	http://www.broadinstitute.org/gsea/msigdb/cards/BIOCARTA_EIF4_PATHWAY	5728	5164	5579	1432	5578	5170	2690	8672	207	2475	5290	1982	8569	6198	1981	1973	1974	5595	1977	3667	1978	5295	26986	5594
BIOCARTA_STEM_PATHWAY	http://www.broadinstitute.org/gsea/msigdb/cards/BIOCARTA_STEM_PATHWAY	1437	920	1435	2056	3562	3574	925	1440	3565	3567	3578	3569	3576	3589	3558
BIOCARTA_P27_PATHWAY	http://www.broadinstitute.org/gsea/msigdb/cards/BIOCARTA_P27_PATHWAY	1869	7027	4738	1017	1027	5925	6502	6500	8454	9978	9040	1163	898
BIOCARTA_PGC1A_PATHWAY	http://www.broadinstitute.org/gsea/msigdb/cards/BIOCARTA_PGC1A_PATHWAY	4208	4209	805	57172	4207	4205	10891	124827	801	6517	5533	10014	5465	2101	121916	147908	814	815	816	817	818	5532	5530	7533	808	8536
BIOCARTA_PML_PATHWAY	http://www.broadinstitute.org/gsea/msigdb/cards/BIOCARTA_PML_PATHWAY	3265	5077	84106	7124	5914	5371	5925	7133	7157	7132	1616	355	356	1387	7341	6672	23411
BIOCARTA_DREAM_PATHWAY	http://www.broadinstitute.org/gsea/msigdb/cards/BIOCARTA_DREAM_PATHWAY	3725	5577	5567	5568	1385	1390	4986	5573	5576	5575	5595	5430	2353	30818
BIOCARTA_LEPTIN_PATHWAY	http://www.broadinstitute.org/gsea/msigdb/cards/BIOCARTA_LEPTIN_PATHWAY	3953	5571	5565	1374	5564	5563	3952	5562	31	53632	51422
BIOCARTA_RHO_PATHWAY	http://www.broadinstitute.org/gsea/msigdb/cards/BIOCARTA_RHO_PATHWAY	4660	2934	7414	9826	1072	3984	4633	1729	4638	387	4983	6093	6714	393	392	395	394	8394	8395	10093	10092	10552	10458	10097	10096	9138	10095	7984	10094	7094	10109	5216
BIOCARTA_AKAP13_PATHWAY	http://www.broadinstitute.org/gsea/msigdb/cards/BIOCARTA_AKAP13_PATHWAY	5571	9170	387	5576	5577	11214	2768	5567	10672	5568	1902	23566
BIOCARTA_ATRBRCA_PATHWAY	http://www.broadinstitute.org/gsea/msigdb/cards/BIOCARTA_ATRBRCA_PATHWAY	11200	11277	675	4361	5884	4683	672	5883	2178	1111	2189	7157	3364	5810	545	472	5888	2188	10111	2176	2177
BIOCARTA_CARDIACEGF_PATHWAY	http://www.broadinstitute.org/gsea/msigdb/cards/BIOCARTA_CARDIACEGF_PATHWAY	3725	1910	3265	5579	1956	5578	5970	8038	1950	1906	1909	183	5335	387	185	2353	4790	4609
BIOCARTA_HER2_PATHWAY	http://www.broadinstitute.org/gsea/msigdb/cards/BIOCARTA_HER2_PATHWAY	2066	3265	3570	2065	6774	3572	5894	6464	2033	1956	5604	2099	5290	10498	23426	2885	5595	5294	5295	3569	6654	5594
BIOCARTA_ERK5_PATHWAY	http://www.broadinstitute.org/gsea/msigdb/cards/BIOCARTA_ERK5_PATHWAY	4208	4209	3265	4207	4205	6464	1385	207	5290	5335	2885	5595	5598	5294	4914	5295	6195	5594
BIOCARTA_MAL_PATHWAY	http://www.broadinstitute.org/gsea/msigdb/cards/BIOCARTA_MAL_PATHWAY	6093	6722	3265	5871	5599	58	5605	5894	4214	5604	4118	6927	3984	1729	387	5595	5879	998	5594
BIOCARTA_MEF2D_PATHWAY	http://www.broadinstitute.org/gsea/msigdb/cards/BIOCARTA_MEF2D_PATHWAY	824	4209	23523	805	124827	5579	5578	826	2033	801	5532	5533	5530	6957	6955	3065	808	3066	4773	4772	84290	147908	121916
BIOCARTA_MITOCHONDRIA_PATHWAY	http://www.broadinstitute.org/gsea/msigdb/cards/BIOCARTA_MITOCHONDRIA_PATHWAY	842	841	840	596	637	638	598	329	317	581	330	331	839	836	1676	56616	54205	1677	2021	578	9131
BIOCARTA_ACH_PATHWAY	http://www.broadinstitute.org/gsea/msigdb/cards/BIOCARTA_ACH_PATHWAY	6714	5747	7015	1146	2309	5913	207	5290	4593	356	1140	7533	572	2185	5294	5295
BIOCARTA_PARKIN_PATHWAY	http://www.broadinstitute.org/gsea/msigdb/cards/BIOCARTA_PARKIN_PATHWAY	93486	6622	5413	9627	7327	7326	9246	5071	2861	7332	7325	7341	140739
BIOCARTA_CDC42RAC_PATHWAY	http://www.broadinstitute.org/gsea/msigdb/cards/BIOCARTA_CDC42RAC_PATHWAY	8976	5156	5058	10093	5290	10092	10552	10097	387	10096	10095	10094	10109	5879	5295	998
BIOCARTA_RANMS_PATHWAY	http://www.broadinstitute.org/gsea/msigdb/cards/BIOCARTA_RANMS_PATHWAY	5905	56992	4926	3837	3838	1104	22974	5901	5902	6790
BIOCARTA_BARR_MAPK_PATHWAY	http://www.broadinstitute.org/gsea/msigdb/cards/BIOCARTA_BARR_MAPK_PATHWAY	408	2792	23236	2782	5605	5894	5604	107	5595	2778	1759	5594
BIOCARTA_TOB1_PATHWAY	http://www.broadinstitute.org/gsea/msigdb/cards/BIOCARTA_TOB1_PATHWAY	10140	940	915	916	917	7042	7040	10766	3458	6957	6955	919	4088	7049	3565	4089	7048	7046	3559	7043	3558
BIOCARTA_BARRESTIN_SRC_PATHWAY	http://www.broadinstitute.org/gsea/msigdb/cards/BIOCARTA_BARRESTIN_SRC_PATHWAY	6714	3265	23236	5605	5894	5604	2778	1759	408	2792	2782	107	5595	3055	5594
BIOCARTA_NKT_PATHWAY	http://www.broadinstitute.org/gsea/msigdb/cards/BIOCARTA_NKT_PATHWAY	1437	920	940	729230	1230	6348	3460	7042	7040	6351	3458	3459	7852	7043	2833	3558	959	3594	3593	3595	3592	1232	1233	1234	1236	3565	3566	3567	8809
BIOCARTA_IL1R_PATHWAY	http://www.broadinstitute.org/gsea/msigdb/cards/BIOCARTA_IL1R_PATHWAY	3725	5599	1147	1432	5970	7124	7042	7189	4615	7040	54472	3456	3439	51295	3556	9020	3656	3553	3554	3654	3557	7043	5606	4214	11213	3551	3552	5608	6885	10454	4790	4792	3569
BIOCARTA_MET_PATHWAY	http://www.broadinstitute.org/gsea/msigdb/cards/BIOCARTA_MET_PATHWAY	3725	3265	5599	6774	58	5781	5894	2002	3082	4233	5829	6714	5906	5728	5747	3672	5908	5605	5604	5058	1793	11184	5921	1398	5290	2889	3688	1399	2549	2885	5595	2185	2353	5294	5295	6654	5594
BIOCARTA_GPCR_PATHWAY	http://www.broadinstitute.org/gsea/msigdb/cards/BIOCARTA_GPCR_PATHWAY	3725	3265	805	4776	5894	124827	5579	2002	5578	5577	801	4775	5533	2770	2792	107	147908	121916	5604	2776	5567	5568	2778	1385	5532	5530	6197	2782	5335	5573	5576	5575	5595	808	4773	2353	4772
BIOCARTA_IGF1MTOR_PATHWAY	http://www.broadinstitute.org/gsea/msigdb/cards/BIOCARTA_IGF1MTOR_PATHWAY	5728	5164	1968	2932	5170	1965	3479	207	2475	5290	3480	6198	5515	1977	1978	8894	8893	3636	5295	6194
BIOCARTA_SODD_PATHWAY	http://www.broadinstitute.org/gsea/msigdb/cards/BIOCARTA_SODD_PATHWAY	9530	841	7186	8772	8737	7124	330	7133	8717	7132
BIOCARTA_SHH_PATHWAY	http://www.broadinstitute.org/gsea/msigdb/cards/BIOCARTA_SHH_PATHWAY	1859	6469	2735	5577	2932	51684	5567	5568	2736	2737	5727	6608	5573	5576	5575	9149
BIOCARTA_PTC1_PATHWAY	http://www.broadinstitute.org/gsea/msigdb/cards/BIOCARTA_PTC1_PATHWAY	4331	994	6469	1022	995	7514	993	891	5727	902	983
BIOCARTA_SPRY_PATHWAY	http://www.broadinstitute.org/gsea/msigdb/cards/BIOCARTA_SPRY_PATHWAY	6714	3265	10253	5894	10252	1956	6464	5604	867	81848	1950	5921	2885	5595	10251	5787	6654	5594
BIOCARTA_BARRESTIN_PATHWAY	http://www.broadinstitute.org/gsea/msigdb/cards/BIOCARTA_BARRESTIN_PATHWAY	5465	408	2792	23236	2782	107	160	2778	1759	1173
BIOCARTA_STATHMIN_PATHWAY	http://www.broadinstitute.org/gsea/msigdb/cards/BIOCARTA_STATHMIN_PATHWAY	814	815	816	817	5603	5577	818	914	5567	915	5568	916	917	983	5573	5576	919	5575	891
BIOCARTA_HSP27_PATHWAY	http://www.broadinstitute.org/gsea/msigdb/cards/BIOCARTA_HSP27_PATHWAY	7867	842	596	58	317	7124	9261	3552	836	3315	3316	1616	54205	355	356
BIOCARTA_TCR_PATHWAY	http://www.broadinstitute.org/gsea/msigdb/cards/BIOCARTA_TCR_PATHWAY	3725	7535	805	5579	124827	5894	2002	5578	6464	801	5533	6416	121916	5778	147908	4214	5604	7409	5921	2885	5595	4790	4792	5879	6654	3265	5599	4776	4775	5970	27040	919	915	916	917	5532	5530	5290	6957	5335	6955	808	2534	4773	4772	2353	5294	3932	5295
BIOCARTA_TCYTOTOXIC_PATHWAY	http://www.broadinstitute.org/gsea/msigdb/cards/BIOCARTA_TCYTOTOXIC_PATHWAY	940	914	915	916	925	917	3683	3383	7070	6957	3689	6955	919	5788
BIOCARTA_THELPER_PATHWAY	http://www.broadinstitute.org/gsea/msigdb/cards/BIOCARTA_THELPER_PATHWAY	920	940	914	915	916	917	3683	3383	7070	6957	3689	6955	919	5788
BIOCARTA_TALL1_PATHWAY	http://www.broadinstitute.org/gsea/msigdb/cards/BIOCARTA_TALL1_PATHWAY	115650	5599	1147	1432	5970	8741	10673	23495	7189	7188	7187	7186	608	9020	4790
BIOCARTA_TEL_PATHWAY	http://www.broadinstitute.org/gsea/msigdb/cards/BIOCARTA_TEL_PATHWAY	596	7015	7013	1956	5578	7011	3845	5925	207	7157	3480	8658	3320	5515	7520	5430	2547	4609
BIOCARTA_TGFB_PATHWAY	http://www.broadinstitute.org/gsea/msigdb/cards/BIOCARTA_TGFB_PATHWAY	2033	5604	324	6885	9372	7042	7040	1387	5595	10454	4088	4089	7048	6498	7046	4092	7043	999	4087
BIOCARTA_TH1TH2_PATHWAY	http://www.broadinstitute.org/gsea/msigdb/cards/BIOCARTA_TH1TH2_PATHWAY	959	3594	958	3593	3595	942	3592	940	3606	3460	3458	3459	3565	3566	3559	3123	3122	3558	8809
BIOCARTA_41BB_PATHWAY	http://www.broadinstitute.org/gsea/msigdb/cards/BIOCARTA_41BB_PATHWAY	3725	4217	5599	1147	1432	4214	5970	3604	3551	11183	3458	7186	1386	3565	4790	4792	3558
BIOCARTA_KREB_PATHWAY	http://www.broadinstitute.org/gsea/msigdb/cards/BIOCARTA_KREB_PATHWAY	2271	6389	4967	8803	1431	50	3418	4190
BIOCARTA_CTLA4_PATHWAY	http://www.broadinstitute.org/gsea/msigdb/cards/BIOCARTA_CTLA4_PATHWAY	5781	941	942	940	915	916	917	3702	5290	23308	6957	6955	2885	919	29851	5295	3932	3123	3122	1493	3558
BIOCARTA_LONGEVITY_PATHWAY	http://www.broadinstitute.org/gsea/msigdb/cards/BIOCARTA_LONGEVITY_PATHWAY	3265	6647	6648	6649	2309	6464	2690	3479	847	207	5290	3480	2688	5294	5295
BIOCARTA_SARS_PATHWAY	http://www.broadinstitute.org/gsea/msigdb/cards/BIOCARTA_SARS_PATHWAY	3948	1158	2091	3939	2875	1432	1977	4691	290	3945
BIOCARTA_PAR1_PATHWAY	http://www.broadinstitute.org/gsea/msigdb/cards/BIOCARTA_PAR1_PATHWAY	2147	23236	4660	2149	5579	5578	9459	50649	9828	2768	10672	9826	50650	2770	23370	22899	2792	27237	387	107	9002	6093	9639	8874	23365	2776	6885	23229	5290	9181	2782	9138	7984	128272	2185	5294	5295
BIOCARTA_STRESS_PATHWAY	http://www.broadinstitute.org/gsea/msigdb/cards/BIOCARTA_STRESS_PATHWAY	3725	4049	8517	5871	5599	1147	1432	5970	7124	6416	8738	7186	10010	8737	9020	8717	5606	4214	3551	5608	835	7132	466	4790	4792
BIOCARTA_TNFR1_PATHWAY	http://www.broadinstitute.org/gsea/msigdb/cards/BIOCARTA_TNFR1_PATHWAY	3725	9530	841	5599	7124	5062	4000	6709	4001	8738	6416	7186	8772	8737	8717	84823	8567	4214	5058	6885	5925	836	7132	835	1676	1677	397	5591	142
BIOCARTA_TNFR2_PATHWAY	http://www.broadinstitute.org/gsea/msigdb/cards/BIOCARTA_TNFR2_PATHWAY	8517	4049	1147	8518	4214	5970	3551	7133	1843	7187	7186	10010	8737	7128	9020	4790	7185	4792
BIOCARTA_TOLL_PATHWAY	http://www.broadinstitute.org/gsea/msigdb/cards/BIOCARTA_TOLL_PATHWAY	3725	8517	81793	5599	114609	1147	1432	2002	5970	54106	5610	7189	5465	6416	4615	54472	51295	23118	8993	9020	3654	10333	5606	4214	23643	3551	5608	6885	929	7098	7099	10454	51284	2353	7097	4790	4792
BIOCARTA_TPO_PATHWAY	http://www.broadinstitute.org/gsea/msigdb/cards/BIOCARTA_TPO_PATHWAY	1457	3725	3265	6774	5894	5579	6772	6464	5578	5604	4352	5921	3717	5290	5335	2885	6777	5595	6776	7066	2353	5294	5295	6654
BIOCARTA_CREB_PATHWAY	http://www.broadinstitute.org/gsea/msigdb/cards/BIOCARTA_CREB_PATHWAY	3265	1432	5579	5578	5577	107	815	816	9252	817	818	5567	5568	2778	1385	207	5290	2885	5573	5576	5575	5595	5295	5879	6654	5594	6195
BIOCARTA_CARM1_PATHWAY	http://www.broadinstitute.org/gsea/msigdb/cards/BIOCARTA_CARM1_PATHWAY	2033	5577	5567	5914	5568	1385	6256	8202	10498	5573	1387	5576	5575
BIOCARTA_TFF_PATHWAY	http://www.broadinstitute.org/gsea/msigdb/cards/BIOCARTA_TFF_PATHWAY	842	3265	5747	6464	1956	317	2690	207	1499	5290	54205	3688	2688	387	2885	5595	572	5294	5295	6654	5594
BIOCARTA_TRKA_PATHWAY	http://www.broadinstitute.org/gsea/msigdb/cards/BIOCARTA_TRKA_PATHWAY	5290	3265	5335	5579	4803	2885	6464	5578	207	5295	4914	6654
BIOCARTA_ARF_PATHWAY	http://www.broadinstitute.org/gsea/msigdb/cards/BIOCARTA_ARF_PATHWAY	7291	1869	9533	1029	4193	25	5925	7157	51082	5290	6909	25885	84172	5294	5295	5879	4609
BIOCARTA_UCALPAIN_PATHWAY	http://www.broadinstitute.org/gsea/msigdb/cards/BIOCARTA_UCALPAIN_PATHWAY	6714	5747	823	3672	58	826	3690	6709	7430	3688	387	7094	84290	5879	87	5829	88	89
BIOCARTA_VEGF_PATHWAY	http://www.broadinstitute.org/gsea/msigdb/cards/BIOCARTA_VEGF_PATHWAY	3265	5579	6464	10209	5578	7422	8890	1994	8892	8891	8894	8893	5829	5747	4846	1967	1968	2321	3091	7428	3791	1965	1964	2324	5290	405	5335	5294	5295
BIOCARTA_VITCB_PATHWAY	http://www.broadinstitute.org/gsea/msigdb/cards/BIOCARTA_VITCB_PATHWAY	1282	1284	1285	1286	1288	1287	5034	6515	9962	9963	6513
BIOCARTA_WNT_PATHWAY	http://www.broadinstitute.org/gsea/msigdb/cards/BIOCARTA_WNT_PATHWAY	1457	7471	1453	1452	2932	8945	11197	1499	8321	5515	1387	51176	7088	595	1487	51701	324	6885	1855	5467	10023	8312	3065	10454	4089	4609
BIOCARTA_ACTINY_PATHWAY	http://www.broadinstitute.org/gsea/msigdb/cards/BIOCARTA_ACTINY_PATHWAY	10152	10163	8976	58	8544	8936	10093	5688	10092	10552	10097	10096	10095	10094	10787	10810	10109	5879	4914	4690
ST_INTERFERON_GAMMA_PATHWAY	http://www.broadinstitute.org/gsea/msigdb/cards/ST_INTERFERON_GAMMA_PATHWAY	6772	5320	3458	3717	1154	5967	10076	3459	55250	3716
ST_WNT_CA2_CYCLIC_GMP_PATHWAY	http://www.broadinstitute.org/gsea/msigdb/cards/ST_WNT_CA2_CYCLIC_GMP_PATHWAY	3708	5149	817	5147	818	815	5146	629	5158	7018	816	10725	3709	5145	3706	5148	6540	3710	1605	3707
ST_DIFFERENTIATION_PATHWAY_IN_PC12_CELLS	http://www.broadinstitute.org/gsea/msigdb/cards/ST_DIFFERENTIATION_PATHWAY_IN_PC12_CELLS	1960	5781	4914	7846	6197	4131	10488	5595	3725	23542	207	9479	5295	1958	5293	9586	54386	6464	5609	7054	5288	2776	6416	23162	820	1399	673	5601	10818	427	1961	5290	5602	466	1385	6714	5594	2520	5924	1605	2002	5599	1959	5956	1387
ST_TUMOR_NECROSIS_FACTOR_PATHWAY	http://www.broadinstitute.org/gsea/msigdb/cards/ST_TUMOR_NECROSIS_FACTOR_PATHWAY	4792	6885	7132	4215	3725	7133	4793	836	7182	9530	8737	8837	329	841	4791	7124	6416	330	7186	8717	8517	4796	8772	4794	3267	7128	4790	10928	4795
SA_B_CELL_RECEPTOR_COMPLEXES	http://www.broadinstitute.org/gsea/msigdb/cards/SA_B_CELL_RECEPTOR_COMPLEXES	7409	5069	4214	6654	23162	3265	4067	2885	5879	6197	3725	5595	1386	10451	6195	5594	5604	2353	29760	6464	6850	2002	7410	613
ST_ERK1_ERK2_MAPK_PATHWAY	http://www.broadinstitute.org/gsea/msigdb/cards/ST_ERK1_ERK2_MAPK_PATHWAY	6654	6197	7187	10488	5595	1977	6655	1326	6196	29904	9586	5604	6464	1316	5906	369	1846	8569	2885	1852	673	10524	2872	572	5605	466	4790	1385	6195	5594	4342	1848
SIG_CD40PATHWAYMAP	http://www.broadinstitute.org/gsea/msigdb/cards/SIG_CD40PATHWAYMAP	4792	1432	7187	5595	23542	5600	4793	9479	5295	5293	958	6857	4791	7189	5609	8550	1843	5603	6416	7186	7188	8517	6300	4796	23162	4794	5601	5290	5602	64689	4790	5594	4795	5599
SIG_PIP3_SIGNALING_IN_CARDIAC_MYOCTES	http://www.broadinstitute.org/gsea/msigdb/cards/SIG_PIP3_SIGNALING_IN_CARDIAC_MYOCTES	7534	6517	9265	6197	10488	5063	4233	56924	6196	9586	7533	3429	3667	4609	6198	2066	57580	5170	2932	208	3484	998	5747	1017	2885	10971	9221	3479	5290	1029	6195	598	10298	23368	6654	2549	56288	7531	207	2475	6655	1647	5770	10000	2931	5293	5058	6464	2309	7248	1027	10682	2151	3636	7249	8471	57144	7529	50855	8660	23533	572	2810	1385	5062	7532	5728
SA_CASPASE_CASCADE	http://www.broadinstitute.org/gsea/msigdb/cards/SA_CASPASE_CASCADE	842	330	6720	5551	3002	1677	840	836	331	142	355	22937	329	841	356	1676	843	317	6721
ST_GA12_PATHWAY	http://www.broadinstitute.org/gsea/msigdb/cards/ST_GA12_PATHWAY	5337	5894	2048	7409	5747	2151	5598	695	3725	23646	629	9002	2147	1742	50804	5338	8437	8013	6714	5594	5607	5599	2150
ST_G_ALPHA_S_PATHWAY	http://www.broadinstitute.org/gsea/msigdb/cards/ST_G_ALPHA_S_PATHWAY	5894	10411	820	673	51283	10488	629	427	23161	9586	1385	5594	6714	54386	2520	5924
ST_G_ALPHA_I_PATHWAY	http://www.broadinstitute.org/gsea/msigdb/cards/ST_G_ALPHA_I_PATHWAY	1956	5330	6654	207	6655	10000	3709	5291	54386	6464	1813	6774	3707	3708	5894	2048	208	3765	2885	5308	673	3762	629	23236	427	8601	5266	3706	5332	6714	5594	3760	3710	1605	5331
SIG_CHEMOTAXIS	http://www.broadinstitute.org/gsea/msigdb/cards/SIG_CHEMOTAXIS	23452	8976	10298	23368	6010	2664	207	5063	3984	4638	56924	10000	3709	5295	5293	5058	10097	3708	10096	5170	208	29127	998	3636	5308	8936	1073	2665	85366	695	1072	57144	6191	6295	9475	9826	6093	5290	393	23533	392	5062	3710	5294	5728
ST_IL_13_PATHWAY	http://www.broadinstitute.org/gsea/msigdb/cards/ST_IL_13_PATHWAY	3596	3598	3717	3597	7297	3566	3716
ST_P38_MAPK_PATHWAY	http://www.broadinstitute.org/gsea/msigdb/cards/ST_P38_MAPK_PATHWAY	4294	6885	1432	10488	5608	207	1977	5600	1647	10454	29904	9586	7182	7189	8550	1843	5603	6416	11221	998	3315	6722	8569	6300	5606	2872	23118	4217	4216	50804	466	4790	9261	1385	5594	3554	2002
SIG_IL4RECEPTOR_IN_B_LYPHOCYTES	http://www.broadinstitute.org/gsea/msigdb/cards/SIG_IL4RECEPTOR_IN_B_LYPHOCYTES	23368	6654	5595	207	6655	11184	10000	5295	2931	5293	6464	3566	8651	3667	5894	5170	2932	208	596	2885	6778	3716	3718	5290	8660	572	5594
WNT_SIGNALING	http://www.broadinstitute.org/gsea/msigdb/cards/WNT_SIGNALING	166	324	8312	607	8945	7855	595	894	896	1452	1453	53944	1457	1487	1488	1499	56998	80319	23002	85458	22943	1855	1856	2033	23291	26190	2249	8061	8456	10023	2487	2488	8321	2535	7976	8322	8323	8324	8325	2931	2932	3725	83999	51176	4041	4040	4609	85407	51701	5308	64840	5515	5518	26108	58480	59343	6422	6424	6468	9368	64321	6862	6932	83439	7088	7089	11197	8840	7471	80326	7481	51384	7472	7482	7473	89780	54361	7474	81029	7475	7476	7477	7478	7483	567	3251	23521	2597	60
ST_JAK_STAT_PATHWAY	http://www.broadinstitute.org/gsea/msigdb/cards/ST_JAK_STAT_PATHWAY	8554	3718	3717	1154	5967	10076	10401	3716	6646
SIG_REGULATION_OF_THE_ACTIN_CYTOSKELETON_BY_RHO_GTPASES	http://www.broadinstitute.org/gsea/msigdb/cards/SIG_REGULATION_OF_THE_ACTIN_CYTOSKELETON_BY_RHO_GTPASES	23452	8976	25794	10298	2316	5217	6010	2664	207	5063	3984	4638	56924	5058	6624	5216	10097	10096	998	71	1073	8936	2665	85366	1072	57144	6191	29999	9475	6093	7408	4620	5062	72	2318
ST_GRANULE_CELL_SURVIVAL_PATHWAY	http://www.broadinstitute.org/gsea/msigdb/cards/ST_GRANULE_CELL_SURVIVAL_PATHWAY	3579	10488	23542	3725	9479	836	142	9586	324	5609	3707	2776	2048	6416	2920	23162	820	64781	5601	427	5602	3706	1385	5594	2353	1605	5599
ST_ADRENERGIC	http://www.broadinstitute.org/gsea/msigdb/cards/ST_ADRENERGIC	2769	1956	1432	207	6357	5295	3709	5293	6359	324	3707	3708	5894	2767	2776	2770	3765	820	5308	673	3762	367	629	5806	427	5290	5602	3706	6714	5594	3760	2520	3710	1605	6360	5256
ST_INTEGRIN_SIGNALING_PATHWAY	http://www.broadinstitute.org/gsea/msigdb/cards/ST_INTEGRIN_SIGNALING_PATHWAY	23452	5063	2909	3676	3611	22808	56924	4296	3678	54386	10097	5609	3655	2048	25	208	998	5747	8515	23162	2885	3675	6093	857	5290	5336	5313	10188	1029	5602	7094	6714	3672	2534	5034	5599	10298	8874	3673	23421	5898	8516	6654	9564	1398	6010	23542	207	87	6655	4638	10000	9479	5335	3679	5058	5291	1434	6464	9459	23092	22801	10096	50807	5894	6416	673	85366	57144	5601	7791	7454	9475	1793	7408	2886	5062	5594	5924	83660	3680	5728
ST_GAQ_PATHWAY	http://www.broadinstitute.org/gsea/msigdb/cards/ST_GAQ_PATHWAY	4792	207	57191	4793	10000	3709	5291	4791	3707	3708	5337	2776	5170	208	8517	4796	4794	5308	156	629	23646	4790	5338	3706	4795	3710	1605	5256
ST_GA13_PATHWAY	http://www.broadinstitute.org/gsea/msigdb/cards/ST_GA13_PATHWAY	5962	4792	207	6915	4793	10000	5291	4791	5337	5170	6416	208	998	6722	596	4214	5747	8517	5267	4796	4794	629	23646	9826	9475	4018	1742	6093	10672	4217	5266	5587	4790	5338	4795	5599	5256
ST_STAT3_PATHWAY	http://www.broadinstitute.org/gsea/msigdb/cards/ST_STAT3_PATHWAY	3718	3717	1154	6714	5967	10076	3569	6774	10401	3570	3716
SA_FAS_SIGNALING	http://www.broadinstitute.org/gsea/msigdb/cards/SA_FAS_SIGNALING	5147	596	836	8909	8837	355	841	356	1072
SA_G1_AND_S_PHASES	http://www.broadinstitute.org/gsea/msigdb/cards/SA_G1_AND_S_PHASES	1870	1027	1869	1017	1072	5542	4193	7157	375	595	1029	1019	377	29107	1026
SIG_INSULIN_RECEPTOR_PATHWAY_IN_CARDIAC_MYOCYTES	http://www.broadinstitute.org/gsea/msigdb/cards/SIG_INSULIN_RECEPTOR_PATHWAY_IN_CARDIAC_MYOCYTES	7534	4012	6517	2319	9265	6197	6196	5295	5540	7533	3667	6198	5269	5170	2932	208	998	3484	2885	10580	10971	5290	1029	6195	6654	5595	7531	56288	207	23476	6655	5770	10000	10211	2931	5293	6464	2308	5894	867	2151	3636	10487	8471	7529	50855	8660	2810	5594	5728	7532
ST_T_CELL_SIGNAL_TRANSDUCTION	http://www.broadinstitute.org/gsea/msigdb/cards/ST_T_CELL_SIGNAL_TRANSDUCTION	10298	27040	7535	7409	4792	6654	1493	9402	3932	3937	5052	5063	5788	1445	6655	10725	4793	56924	4690	5335	5058	3702	915	4791	3707	5894	2048	25780	867	4796	4794	2885	10235	57144	10125	4790	3706	5062	115727	5594	1841	55294	4795	1605	940
ST_TYPE_I_INTERFERON_PATHWAY	http://www.broadinstitute.org/gsea/msigdb/cards/ST_TYPE_I_INTERFERON_PATHWAY	6772	10379	6773	5967	3456	10076	7297	3454	3716
ST_PAC1_RECEPTOR_PATHWAY	http://www.broadinstitute.org/gsea/msigdb/cards/ST_PAC1_RECEPTOR_PATHWAY	2776	3706	820	2520	1605	3707	427
SIG_PIP3_SIGNALING_IN_B_LYMPHOCYTES	http://www.broadinstitute.org/gsea/msigdb/cards/SIG_PIP3_SIGNALING_IN_B_LYMPHOCYTES	930	23368	7409	2319	9265	6197	2549	207	5788	6196	10000	10211	3709	8431	2309	613	6198	57580	3708	5170	208	4067	5308	695	6295	5336	5290	23533	1029	8013	6195	51131	6850	27071	3710	5728
SIG_BCR_SIGNALING_PATHWAY	http://www.broadinstitute.org/gsea/msigdb/cards/SIG_BCR_SIGNALING_PATHWAY	930	23368	7409	3635	6654	2319	5533	5595	207	1445	5788	11184	6655	3709	10211	10000	5295	2931	5293	8431	4773	6464	29760	975	613	5530	5894	3708	5532	4772	5170	2932	208	596	4067	2885	695	5290	5336	572	933	1380	5594	6850	1605	3710
SA_G2_AND_M_PHASES	http://www.broadinstitute.org/gsea/msigdb/cards/SA_G2_AND_M_PHASES	983	7465	993	1022	994	1111	1026	4750
ST_B_CELL_ANTIGEN_RECEPTOR	http://www.broadinstitute.org/gsea/msigdb/cards/ST_B_CELL_ANTIGEN_RECEPTOR	930	23368	7409	4792	6654	5052	207	1445	6655	4793	10725	5295	10000	5293	5604	6464	29760	4791	3707	613	5894	2048	208	5267	4796	4794	4067	2885	695	5290	5336	572	5266	5605	4790	3706	5594	4795	6850	1605
ST_INTERLEUKIN_4_PATHWAY	http://www.broadinstitute.org/gsea/msigdb/cards/ST_INTERLEUKIN_4_PATHWAY	23368	3635	3717	6654	3565	207	3561	6655	10000	8431	6464	3376	3566	6198	208	5267	2885	3597	6778	7297	3716	3718	5290	5266	1154	6714
ST_WNT_BETA_CATENIN_PATHWAY	http://www.broadinstitute.org/gsea/msigdb/cards/ST_WNT_BETA_CATENIN_PATHWAY	5663	9350	27121	85407	6422	3921	207	85409	22881	10000	2931	9961	7252	80319	324	1499	10023	11167	2932	208	25776	8312	27122	11197	27123	5300	8313	1452	59343	22943	1855	5786	4035	51339
SA_MMP_CYTOKINE_CONNECTION	http://www.broadinstitute.org/gsea/msigdb/cards/SA_MMP_CYTOKINE_CONNECTION	6402	7124	7042	3553	944	960	7132	943	2214	3570	7133	1636	6693	1435	7040
ST_JNK_MAPK_PATHWAY	http://www.broadinstitute.org/gsea/msigdb/cards/ST_JNK_MAPK_PATHWAY	1850	4294	5069	6885	4215	2549	3725	1386	207	9175	1647	10454	4775	7182	4296	6464	7189	5609	1738	6416	2645	11221	1846	998	4214	5598	5601	10746	23118	4293	51776	4217	4216	7157	5602	50804	7786	5607	3554	5599
SA_PROGRAMMED_CELL_DEATH	http://www.broadinstitute.org/gsea/msigdb/cards/SA_PROGRAMMED_CELL_DEATH	10018	8915	842	572	596	1066	581	9994	598	578	637	317
ST_FAS_SIGNALING_PATHWAY	http://www.broadinstitute.org/gsea/msigdb/cards/ST_FAS_SIGNALING_PATHWAY	7284	7430	6609	4233	4793	836	142	8431	5216	790	5609	2048	7186	4214	3315	23162	4796	3267	578	6093	4217	7157	5602	355	1616	56616	5599	1956	4792	162989	5217	51283	3552	23542	22974	23017	10725	9479	5783	331	581	8737	841	4791	843	8099	6416	11124	85365	924	4794	3576	8772	8771	5601	695	9191	1452	4790	10928	9994	5594	23413	4795	1676
ST_MYOCYTE_AD_PATHWAY	http://www.broadinstitute.org/gsea/msigdb/cards/ST_MYOCYTE_AD_PATHWAY	5879	6010	207	3709	324	153	3708	2776	2048	2770	3765	820	5308	5350	3762	629	10524	5806	427	859	1742	6261	5594	3760	2520	3710	1605
SA_PTEN_PATHWAY	http://www.broadinstitute.org/gsea/msigdb/cards/SA_PTEN_PATHWAY	10380	5170	208	6654	2885	5934	5595	207	3611	5290	10000	2185	5293	5594	6464	26034	5728
SA_REG_CASCADE_OF_CYCLIN_EXPR	http://www.broadinstitute.org/gsea/msigdb/cards/SA_REG_CASCADE_OF_CYCLIN_EXPR	1870	1027	1869	1017	890	5542	8900	898	1874	595	1029	1019	9134
SA_TRKA_RECEPTOR	http://www.broadinstitute.org/gsea/msigdb/cards/SA_TRKA_RECEPTOR	4803	208	4914	6654	2885	3265	207	5290	4804	10000	5293	5605	5604	6464	1026	2002	387
ST_PHOSPHOINOSITIDE_3_KINASE_PATHWAY	http://www.broadinstitute.org/gsea/msigdb/cards/ST_PHOSPHOINOSITIDE_3_KINASE_PATHWAY	1	7534	23368	3635	6654	9265	6197	7531	207	6655	6196	10000	51013	2931	7533	6464	3376	6198	2308	5170	2932	208	1604	3484	2885	695	7529	10971	5290	572	1029	2810	8013	6195	27071	7532	5728
PID_FANCONI_PATHWAY	http://www.broadinstitute.org/gsea/msigdb/cards/PID_FANCONI_PATHWAY	79728	29089	23145	3364	6118	55120	57697	23291	80233	672	5884	91442	5883	2177	11073	84126	2189	2176	1111	378708	4361	675	5983	7517	2178	55215	2188	22909	7156	2175	2187	5810	472	83990	5984	3014	10111	545	6117	4683	641	5985	80010	3280	7398	57599	5982
PID_SMAD2_3NUCLEAR_PATHWAY	http://www.broadinstitute.org/gsea/msigdb/cards/PID_SMAD2_3NUCLEAR_PATHWAY	4089	3567	1385	1387	23309	10499	6667	5928	1874	6929	55802	6497	5933	51586	4303	2625	6670	3172	2309	3665	4435	8928	4208	7050	4092	865	2908	367	1875	1487	861	2033	864	8819	2308	467	145258	1386	4088	5054	2099	2648	1017	8850	860	4609	1019	1030	4149	51588	4087	79753	25942	7027	9611	1482	2353	7030	60436	6498	3493	3915	1278	1745	3065	2290	207	7421	3066	3312	7709	3693	3456	4654	10284	3586	5931	10401	3725	1026	8648	1051
PID_FCER1_PATHWAY	http://www.broadinstitute.org/gsea/msigdb/cards/PID_FCER1_PATHWAY	6654	3725	2885	8611	1796	5295	4067	3265	5921	5604	5783	207	5595	5321	5894	5062	5319	5579	2213	695	7462	3059	2534	5594	5970	9846	1843	8877	3497	1147	3635	868	1901	4214	5781	3937	10219	3551	2205	2206	2207	6850	7409	2241	7456	3702	5290	5609	867	4773	6464	5605	5599	5747	27040	5338	6416	4790	2353	5829	8517	5335
PID_ENDOTHELIN_PATHWAY	http://www.broadinstitute.org/gsea/msigdb/cards/PID_ENDOTHELIN_PATHWAY	5331	1432	4312	115	6548	2774	2353	1910	6714	2185	1281	57105	5588	114	196883	2775	1908	5321	9564	2781	113	1278	2768	2776	207	10800	1909	5604	5582	2767	2769	1398	5605	9630	2770	5581	6550	5894	387	3725	3717	111	5583	5580	998	112	108	2771	109	5599	7225	1907	5879	23236	2773	5594	3265	5579	5330	1906	107	5595	5578
PID_BCR_5PATHWAY	http://www.broadinstitute.org/gsea/msigdb/cards/PID_BCR_5PATHWAY	8517	8915	29760	5788	3265	55824	5530	930	7410	4793	27071	5921	597	5170	2885	1796	973	5777	6654	5728	5595	207	1147	971	5599	5290	5533	11184	118788	7189	3551	4067	6885	84433	4790	4772	1457	5295	5532	818	3635	933	2213	2113	9467	4214	5594	5604	5970	3725	25998	1445	4792	6850	2002	10892	6464	5336	2353	5452	1432	974	5879	5894	695
PID_PRL_SIGNALING_EVENTS_PATHWAY	http://www.broadinstitute.org/gsea/msigdb/cards/PID_PRL_SIGNALING_EVENTS_PATHWAY	3672	5875	898	5595	5876	1017	10376	389	22809	8073	6093	6714	9564	1958	387	3688	11156	5594	7803	890	1026	5879	183
PID_RHOA_PATHWAY	http://www.broadinstitute.org/gsea/msigdb/cards/PID_RHOA_PATHWAY	5608	57591	5585	5586	8394	6416	9475	387	5337	6550	7430	5606	11113	3688	5590	7414	5728	1027	2151	2353	1072	6548	1729	286205	1386	4478	5599	6456	8395	6093	6722	7094	23396	50855	3491	3725	5962	6300	998	4659	58	5338	3984	4633	3985
PID_ERBB4_PATHWAY	http://www.broadinstitute.org/gsea/msigdb/cards/PID_ERBB4_PATHWAY	26018	4734	2534	6776	83737	1742	4193	23118	10413	9542	5295	2066	685	5296	2069	8503	6777	11059	5290	51741	863	5595	1839	3717	5617	5594	5293	5618	3084	9611	5291	2885	2904	6868	6464	2064	145957	10718
PID_AURORA_B_PATHWAY	http://www.broadinstitute.org/gsea/msigdb/cards/PID_AURORA_B_PATHWAY	5501	9493	23397	151648	3925	6795	4638	10592	387	332	11004	4691	23468	55143	1731	7431	1674	55958	29127	6790	3619	5684	54888	9918	5921	90293	699	10403	10051	64151	9212	10112	6867	5528	5037	1058	7813	8452	4869
PID_LYSOPHOSPHOLIPID_PATHWAY	http://www.broadinstitute.org/gsea/msigdb/cards/PID_LYSOPHOSPHOLIPID_PATHWAY	9564	5331	2773	2932	5970	5747	107	4067	113	5338	2768	2775	3265	196883	108	4792	4790	114	1956	23566	1902	260425	2846	147	2782	1398	5580	3569	207	5335	7074	9138	9630	2767	9170	115	387	4318	2781	5291	4313	5295	2770	2185	5581	5829	5587	2353	3576	2549	112	3725	5879	2771	111	10672	2776	4137	109	1839	836	2769	6714	54331	7205	9351
PID_INSULIN_PATHWAY	http://www.broadinstitute.org/gsea/msigdb/cards/PID_INSULIN_PATHWAY	50855	54536	2887	5584	3635	10640	11336	55763	5921	6464	23265	10603	867	10580	5170	3630	208	1978	8440	9322	6654	3265	2889	3643	4690	5770	55770	3667	5295	5781	1796	2309	60412	857	2885	207	6446	2888	6198	2151	1398	5590	23433	5786	5290
PID_NOTCH_PATHWAY	http://www.broadinstitute.org/gsea/msigdb/cards/PID_NOTCH_PATHWAY	9611	4851	1840	5045	23145	28514	1759	171558	8766	9148	1487	55294	8650	867	4237	26292	54567	9794	23013	4609	6502	27255	4853	5663	84441	7528	2625	2023	83737	3565	83464	84708	9612	3516	1026	3714	8038	8788	2060	92737	6500	4854	5932	4855	182	51107	10683	55851	8076	23385	595	2033	3065	2011	57534	102	8454	1272	23028
PID_INTEGRIN1_PATHWAY	http://www.broadinstitute.org/gsea/msigdb/cards/PID_INTEGRIN1_PATHWAY	3675	3680	1286	93185	1289	1301	3679	975	4811	7448	7045	5328	3912	1282	3688	1294	3910	284217	3678	1292	7058	5329	1280	1287	8515	1277	3908	1290	6696	80781	3915	3676	1285	7412	929	1281	7057	22801	1278	3918	3909	1464	2243	1291	3914	2200	4192	2335	3672	7422	3685	1288	3911	2244	1293	7052	2162	3673	3913	58494	2266	3655	1302	3371	8516	255743
PID_P73PATHWAY	http://www.broadinstitute.org/gsea/msigdb/cards/PID_P73PATHWAY	9540	100	355	5371	23151	27065	5204	7490	2033	8611	2623	10413	274	9518	200933	25898	581	3566	4193	2319	1263	891	6273	174	54894	5600	7161	10524	1021	5054	51741	675	890	10399	23411	5300	9184	4609	64782	983	1432	9191	27113	9635	3714	25	5567	1017	196513	10018	5347	2810	23493	3716	5970	4720	83737	23327	8682	6667	3029	63970	5925	4914	5888	8626	2194	1111	578	3556	3297	10277	5265	9134	699	2309	7846	1026	835
PID_P38_MKK3_6PATHWAY	http://www.broadinstitute.org/gsea/msigdb/cards/PID_P38_MKK3_6PATHWAY	57551	4616	10454	4217	4294	7295	4215	6885	23118	9064	7186	7189	5608	4216	51347	83605	5600	5606	816	5879	10912	1647	4214	1432	472	9344
PID_GMCSF_PATHWAY	http://www.broadinstitute.org/gsea/msigdb/cards/PID_GMCSF_PATHWAY	1438	7534	5295	4893	1439	5595	5605	5594	2353	9846	5567	6347	6777	5008	2885	5292	4067	1154	1437	3551	3845	6772	3265	6774	5566	5894	6464	6776	5290	3717	5568	5781	3635	6850	5604	6654	3394
PID_WNT_NONCANONICAL_PATHWAY	http://www.broadinstitute.org/gsea/msigdb/cards/PID_WNT_NONCANONICAL_PATHWAY	7525	5590	6885	23118	2316	1452	998	23002	8324	7474	4920	4773	9869	51701	6093	5879	409	7855	5599	55636	5601	5468	815	1855	387	8323	115908	1856	1857	2535	10454	5602
PID_NFKAPPAB_ATYPICAL_PATHWAY	http://www.broadinstitute.org/gsea/msigdb/cards/PID_NFKAPPAB_ATYPICAL_PATHWAY	5290	4790	1460	6850	1457	5295	23145	1432	3932	4792	5970	6714	602	3551	409	5966	1459
PID_IL4_2PATHWAY	http://www.broadinstitute.org/gsea/msigdb/cards/PID_IL4_2PATHWAY	1051	1277	6403	4602	867	246	3662	2475	3597	3598	57379	3716	3717	2242	3500	7033	6777	5295	7070	4603	6776	3635	6361	3561	1432	5284	4049	6688	1278	207	2208	3497	6356	383	4988	5777	959	54625	9655	3718	598	1959	8660	2885	3565	3667	3567	6198	6778	8651	3690	84666	2113	6667	6464	604	3159	10344	3566	3502	5290	3586	9046	9021	2971
PID_HDAC_CLASSII_PATHWAY	http://www.broadinstitute.org/gsea/msigdb/cards/PID_HDAC_CLASSII_PATHWAY	7280	5905	9612	9734	10014	7529	2624	54880	54331	7531	51564	5903	8841	57763	2099	2908	79885	2782	5901	2623	7341	604	4208	6722	7329	10013	3320	83933	8625	156	7514	814	9759	10376
PID_BETA_CATENIN_DEG_PATHWAY	http://www.broadinstitute.org/gsea/msigdb/cards/PID_BETA_CATENIN_DEG_PATHWAY	4040	89780	8313	6500	8312	2932	23145	1856	1453	1855	8454	324	1499	2931	1454	1452	7855	1857
PID_HDAC_CLASSIII_PATHWAY	http://www.broadinstitute.org/gsea/msigdb/cards/PID_HDAC_CLASSIII_PATHWAY	23410	3206	4654	2308	51547	4303	10891	1387	9759	581	7157	4209	84532	2547	2274	23411	2309	2033	55902	22933	8850	1026	3008	7280	10376
PID_GLYPICAN_1PATHWAY	http://www.broadinstitute.org/gsea/msigdb/cards/PID_GLYPICAN_1PATHWAY	640	6714	7043	3084	2268	2247	5320	3055	7042	7422	7046	7525	2260	7040	4067	284217	351	7048	3932	4087	9353	2534	462	2817	6997	5621	2321
PID_TCR_PATHWAY	http://www.broadinstitute.org/gsea/msigdb/cards/PID_TCR_PATHWAY	6464	10125	207	915	3123	3265	3551	5578	942	10235	6452	7189	8517	7535	5777	4893	867	84876	7454	2534	5579	916	4690	1147	55824	1445	2316	8915	84174	3122	9846	5335	5906	3845	3932	83593	3937	2885	941	9402	9020	917	5788	27040	5588	5781	940	2533	920	27347	5728	3702	84433	1326	5581	11184	7409	55503	998	28988	5170	919	6654	3635	10892	6786
PID_IL27_PATHWAY	http://www.broadinstitute.org/gsea/msigdb/cards/PID_IL27_PATHWAY	3595	10148	3553	3593	6772	6775	6774	2625	7297	6776	30009	3569	7124	3558	7040	3716	3592	9466	3458	3605	3717	3594	246778	6773	3606	3572
PID_NFKAPPAB_CANONICAL_PATHWAY	http://www.broadinstitute.org/gsea/msigdb/cards/PID_NFKAPPAB_CANONICAL_PATHWAY	1540	7323	7128	4792	7514	10892	329	7189	64127	5578	5970	5901	7124	8517	4790	23145	3551	8767	8915	1147	472	23085	7132
PID_E2F_PATHWAY	http://www.broadinstitute.org/gsea/msigdb/cards/PID_E2F_PATHWAY	1869	5928	472	1050	23468	1387	7528	4609	5422	144455	3090	23429	6241	8850	8409	5925	1017	8936	3065	4170	990	1875	5933	221223	983	5328	2033	2648	26959	6822	1870	5934	1066	898	4605	23491	11073	6595	1871	283848	8824	10155	51716	993	1876	896	1026	5902	672	7161	7515	5054	6240	1031	4998	1027	9134	7029	1719	7083	317	890	840	6667	23411	8295	10419	7030	1029	7298	4172	5932	1874	7027
PID_ER_NONGENOMIC_PATHWAY	http://www.broadinstitute.org/gsea/msigdb/cards/PID_ER_NONGENOMIC_PATHWAY	4846	9475	2782	2776	10672	2099	4893	2100	9564	3479	6714	207	2885	3845	2774	54331	2767	27043	2773	2775	2769	5600	6654	6801	3480	1839	387	4313	5330	5290	5295	4318	9630	2771	2781	6464	5331	23236	4478	2770	3265
PID_DNA_PK_PATHWAY	http://www.broadinstitute.org/gsea/msigdb/cards/PID_DNA_PK_PATHWAY	5591	2547	200558	1457	7520	27343	54840	1459	7518	1791	3981	64421	79840	11284	1460	27434
PID_HIF2PATHWAY	http://www.broadinstitute.org/gsea/msigdb/cards/PID_HIF2PATHWAY	23411	1387	112398	2395	3646	5054	10370	54583	6667	3791	4891	2033	5460	2034	5230	7422	1942	2002	6923	7291	9429	2056	8553	328	6513	112399	4323	2321	2113	55662	6921	405	7428	135
PID_CD40_PATHWAY	http://www.broadinstitute.org/gsea/msigdb/cards/PID_CD40_PATHWAY	7187	3718	5970	4214	83953	959	6776	7185	1432	3725	330	5601	5600	3565	958	5602	4609	207	5599	4790	722	598	7186	4792	51567	868	7128	7189	9020	329	6416
PID_ATR_PATHWAY	http://www.broadinstitute.org/gsea/msigdb/cards/PID_ATR_PATHWAY	3364	23145	995	23291	4176	5518	6118	63967	990	84126	5884	2177	5985	4171	4193	7534	50485	5883	993	6117	8914	5347	5983	7529	11073	4683	5521	1017	5888	545	5810	5984	675	1111	890	5515	54962	5982	22897
PID_INTEGRIN_CS_PATHWAY	http://www.broadinstitute.org/gsea/msigdb/cards/PID_INTEGRIN_CS_PATHWAY	3674	3679	3675	8516	3678	3688	3682	3683	3684	3693	3696	22801	3691	3676	3655	3673	8515	3681	3672	3689	3690	3685	3694	3695	3680	3687
PID_MET_PATHWAY	http://www.broadinstitute.org/gsea/msigdb/cards/PID_MET_PATHWAY	999	4690	3265	5594	10048	5604	867	10298	5335	5770	200958	57610	5062	2885	4214	5170	64798	6416	1958	5295	50649	5584	2060	5058	5781	5868	1398	998	387	572	64223	3725	8650	2475	3082	6464	208	207	5747	3837	6714	1977	8440	3636	5595	382	6456	2889	1499	5599	1399	3635	5605	5906	9846	5290	5879	5908	8976	324	5771	5795	6654	5590	4233	57521	6615	9564	84335	9146	54453	1495	2151	1978	5894	2549	2113	5829	30011	50855
PID_PTP1B_PATHWAY	http://www.broadinstitute.org/gsea/msigdb/cards/PID_PTP1B_PATHWAY	3953	5159	7295	10253	3674	6714	3630	1796	6774	387	857	1398	1447	3717	823	6777	2241	5770	207	3952	7297	4067	27040	4904	1436	6776	5155	3690	55503	5295	9021	9564	1000	7525	3643	640	1435	1950	3055	50507	5617	5618	6464	1445	2885	2212	3667	2268	2534	3932	5290	1956
PID_INTEGRIN3_PATHWAY	http://www.broadinstitute.org/gsea/msigdb/cards/PID_INTEGRIN3_PATHWAY	1287	7422	3912	3897	3674	3491	1288	2266	3910	1282	10085	50848	3381	5155	2200	5159	2244	2335	1285	8877	7048	3690	6696	1277	1278	3915	7045	3371	5175	5329	7448	5328	3791	3685	1286	961	3146	2243	7070	7057	6385	5817	6382
PID_IL12_2PATHWAY	http://www.broadinstitute.org/gsea/msigdb/cards/PID_IL12_2PATHWAY	5608	917	3594	7879	3932	3002	3565	3606	6772	3717	1386	6774	3123	4790	920	7297	8807	4843	8767	3553	8651	8320	3560	6351	3592	5971	919	567	3593	3122	915	1234	3595	2475	3001	10912	4616	3561	4791	30009	5532	2353	3105	5606	6776	925	5970	6775	3554	916	5530	926	1432	6778	3558	3559	356	5534	56848	8809	6348	3142	3458
PID_S1P_S1P3_PATHWAY	http://www.broadinstitute.org/gsea/msigdb/cards/PID_S1P_S1P3_PATHWAY	5155	2771	9630	2775	2769	2768	207	6714	7422	3685	5594	5159	2321	10000	3690	1903	2776	7852	9294	2767	3717	2773	5595	10672	1901	2781	2770	5879	387
PID_LPA4_PATHWAY	http://www.broadinstitute.org/gsea/msigdb/cards/PID_LPA4_PATHWAY	2846	5566	107	9252	109	5581	114	196883	1385	113	2774	108	112	115	111
PID_AR_PATHWAY	http://www.broadinstitute.org/gsea/msigdb/cards/PID_AR_PATHWAY	207	5074	3178	2185	8031	1021	2274	58190	2934	354	3817	672	8204	6840	10451	1499	841	10106	10048	10498	984	26060	3092	9039	7113	4824	10499	1029	6197	51588	55818	5036	23081	5469	2288	595	7337	7110	5052	8554	2547	896	26524	7329	7050	24149	7520	27043	146225	23028	5591	6722	8926	7041	57178	23598	367	4117	10401	23054	6925
PID_NFAT_TFPATHWAY	http://www.broadinstitute.org/gsea/msigdb/cards/PID_NFAT_TFPATHWAY	1390	1493	5743	5588	836	1958	3458	8061	3576	1959	5468	4773	4775	1960	7091	3567	3725	2635	3565	5451	30009	1019	2353	1437	6520	3558	4772	3662	55509	356	7124	50943	3559	5796	1961	1606	3726	1869	79589	10320	3562	5770	4094	2625	83737	868	959
PID_EPHB_FWD_PATHWAY	http://www.broadinstitute.org/gsea/msigdb/cards/PID_EPHB_FWD_PATHWAY	2048	2050	1946	5594	6714	2885	5604	5829	1398	998	3265	4690	3845	1949	6237	5058	5595	2886	5747	8867	2049	1947	1759	9448	5290	2890	2047	6093	4893	6453	5906	5879	5908	1948	5295	6464	8976	7018	8997	5921
PID_AVB3_OPN_PATHWAY	http://www.broadinstitute.org/gsea/msigdb/cards/PID_AVB3_OPN_PATHWAY	10451	6850	5328	5599	3690	4318	9475	5595	5970	2185	1147	4313	3685	5295	6696	9564	960	4214	4790	2353	998	9020	5594	3725	4792	387	5879	2934	8394	5290	3611
PID_S1P_S1P4_PATHWAY	http://www.broadinstitute.org/gsea/msigdb/cards/PID_S1P_S1P4_PATHWAY	2768	2781	2771	5595	998	5335	10672	5594	2775	2770	387	8698	2773	53637
PID_FRA_PATHWAY	http://www.broadinstitute.org/gsea/msigdb/cards/PID_FRA_PATHWAY	4318	4313	468	632	3726	3725	2033	4256	1029	3713	2697	1634	5329	55787	6667	3909	3162	2355	3691	890	4773	1278	5328	8061	4846	3727	3976	6347	9988	3576	595	7056	3569	7392	4312	4772	4775
PID_MYC_ACTIV_PATHWAY	http://www.broadinstitute.org/gsea/msigdb/cards/PID_MYC_ACTIV_PATHWAY	4609	581	7083	4088	6880	10856	3159	4691	8886	10524	2023	5213	993	1871	10935	4953	5757	6615	2648	5274	3320	4318	4149	389421	4869	4830	7015	6135	5292	6881	3329	8607	648	6513	6883	332	586	3811	9913	6875	3939	8295	3658	7157	790	92140	8061	57678	4089	2597	3308	8464	1019	2033	661	6470	1387	894	23089	3398	1981	4683	80177	11235	84864	91942	5366	10075	86	1104	4831	891	83879	7343	7037	1973	1977	9112	1965
PID_ARF6_TRAFFICKING_PATHWAY	http://www.broadinstitute.org/gsea/msigdb/cards/PID_ARF6_TRAFFICKING_PATHWAY	23396	6517	1785	382	3673	3672	4830	54536	23162	3559	3688	3676	9341	9043	55770	8516	1363	1499	8853	60412	5338	3655	3678	5898	1495	3685	5337	11336	1500	3630	7253	185	1910	10066	154	3675	9744	3680	1213	55763	8515	22801	3679	23265	10640	554	3831	999	274
PID_RHOA_REG_PATHWAY	http://www.broadinstitute.org/gsea/msigdb/cards/PID_RHOA_REG_PATHWAY	57522	64333	4983	7984	396	10160	64283	1027	10276	4168	7204	23365	55200	395	55160	22899	4650	9639	29	23263	50650	387	398	9138	7409	613	7410	50619	84033	11214	64411	115557	10395	9828	2909	116985	9181	393	9826	25791	23779	397	394	1894	23370	10451
PID_REELIN_PATHWAY	http://www.broadinstitute.org/gsea/msigdb/cards/PID_REELIN_PATHWAY	7804	3675	867	5599	4131	5609	8440	4137	5295	1399	9181	4043	2932	7436	2889	1600	8851	207	4296	3688	5649	5906	5290	1020	9479	2534	2904	5048	2903
PID_PS1_PATHWAY	http://www.broadinstitute.org/gsea/msigdb/cards/PID_PS1_PATHWAY	7088	22943	5528	51107	3725	28514	79412	23145	6927	166	23291	1840	1452	4040	6885	5663	1499	23385	7471	4851	27123	85407	4734	10023	5595	4609	8321	1855	8312	2353	10454	83464	55851	1457	11197	5467	102	3516	2932	1487	5594	1387	595	51701	3065	324
PID_ILK_PATHWAY	http://www.broadinstitute.org/gsea/msigdb/cards/PID_ILK_PATHWAY	94274	5879	10856	6935	10460	26472	998	63916	391	142	4666	55679	2932	3987	7791	7514	9815	253260	4659	64098	3611	9459	10398	55742	11140	6790	3320	595	7145	1385	80895	29780	8607	87	3725	81706	1499	6615	207	8874	8440	5829	8826	9793	1729
PID_NECTIN_PATHWAY	http://www.broadinstitute.org/gsea/msigdb/cards/PID_NECTIN_PATHWAY	4301	5797	5879	1495	3685	9076	7094	5906	5908	2889	5155	5818	50848	23396	7410	5817	999	5747	1499	5159	3690	9855	5819	25945	5295	6714	998	5290	1398	8826
PID_P38_ALPHA_BETA_PATHWAY	http://www.broadinstitute.org/gsea/msigdb/cards/PID_P38_ALPHA_BETA_PATHWAY	3932	5063	5879	3055	5062	7525	5606	2268	11221	5899	4067	998	1850	10454	6714	80824	83605	1843	5608	1432	5058	5600	7189	5898	4215	640	2534	6416	5592	7786	8737
PID_WNT_SIGNALING_PATHWAY	http://www.broadinstitute.org/gsea/msigdb/cards/PID_WNT_SIGNALING_PATHWAY	22943	89780	8326	7472	7476	3487	7471	8325	8321	79412	4040	83999	2535	4041	8323	284654	7477	8322	115908	7474	6259	7855	10159	7473	4920	11197	11211	8324
PID_TRAIL_PATHWAY	http://www.broadinstitute.org/gsea/msigdb/cards/PID_TRAIL_PATHWAY	8837	8503	8517	5594	6416	5291	5599	8797	8793	5595	8772	8794	8795	7818	8743	8717	843	3551	8737	841	6609	1147	4214	5296	5295	7186	5293	5290
PID_CDC42_PATHWAY	http://www.broadinstitute.org/gsea/msigdb/cards/PID_CDC42_PATHWAY	396	5337	81624	5599	2151	324	10188	2475	5606	5290	2059	5581	5062	7074	8476	7410	1495	388585	6198	5594	55740	4633	6714	3984	5601	10097	9564	9459	128239	8874	5595	10092	5590	1386	10298	6416	10095	8976	10094	5608	5058	3725	5879	2932	4296	999	7525	673	5923	4214	50855	10109	1739	10096	1499	5894	5080	3985	5295	10093	5609	3265	998	1072	1432	10458	8826	4735	867	23265
PID_RET_PATHWAY	http://www.broadinstitute.org/gsea/msigdb/cards/PID_RET_PATHWAY	5566	5829	2549	2885	55715	1385	6464	5295	4690	9260	5578	5979	9564	5595	3667	5747	387	55816	1398	5781	6654	10818	5879	5599	1796	2886	6714	5594	5906	5290	2674	3725	2887	220164	2668	8660	85358	5921	3265
PID_CDC42_REG_PATHWAY	http://www.broadinstitute.org/gsea/msigdb/cards/PID_CDC42_REG_PATHWAY	55619	23263	9855	8874	139818	23348	23268	23229	9459	28964	7410	29127	2245	5335	396	392	8412	4830	324	25791	50618	4168	6453	10451	10928	57572	55114	115557	998	221178
PID_ATM_PATHWAY	http://www.broadinstitute.org/gsea/msigdb/cards/PID_ATM_PATHWAY	472	3014	993	25	7014	7156	1487	9656	64326	4193	995	51720	641	5884	9025	672	10524	4361	9126	10111	7334	5932	2177	637	7518	7529	4683	64421	8243	7158	84142	11200	10155	5883
PID_ARF6_PATHWAY	http://www.broadinstitute.org/gsea/msigdb/cards/PID_ARF6_PATHWAY	9265	1950	7253	116984	3674	3082	2767	1942	23303	6714	382	408	409	26269	9744	1969	2769	2776	9630	11033	154	9266	185	4233	9098	51454	1956	4690	9922	28964	23527	3690	3973	5829	26034
PID_LKB1_PATHWAY	http://www.broadinstitute.org/gsea/msigdb/cards/PID_LKB1_PATHWAY	64223	84446	5571	10971	92335	2011	57787	51765	1385	150094	4137	2099	7531	200186	4089	3320	7249	51719	2810	11140	5566	55437	1509	7529	2475	5564	57521	114790	7430	5562	23387	84335	7532	7157	5664	4609	5563	6794	23235	2932	7534	2118	6604	9024	7533	7248	4133
PID_CD8_TCR_PATHWAY	http://www.broadinstitute.org/gsea/msigdb/cards/PID_CD8_TCR_PATHWAY	84876	3845	1445	8517	5906	3937	2534	941	9020	27040	867	7409	5170	942	3105	7535	55824	207	10892	925	7189	1147	917	5335	84433	1326	926	5777	4893	3551	919	3932	6464	5579	567	10235	83593	916	940	6654	5551	10125	9402	8915	3265	5581	5588	55503	6786	5578	915	5788	2885
PID_WNT_CANONICAL_PATHWAY	http://www.broadinstitute.org/gsea/msigdb/cards/PID_WNT_CANONICAL_PATHWAY	4040	2931	8312	8452	89780	1857	2932	7855	5525	53944	1855	55361	1499	1856	324	85409	8395	8498	59349	857
PID_TCPTP_PATHWAY	http://www.broadinstitute.org/gsea/msigdb/cards/PID_TCPTP_PATHWAY	3082	1387	3838	5296	5290	5770	2885	5159	5293	3791	1436	5610	5771	5295	5155	1435	3718	1950	8554	3672	5867	3630	6464	6774	3998	6714	7422	5291	2549	3688	3716	6772	3837	6776	3643	6654	4233	6778	6777	1956	8503	83939	545
PID_ANGIOPOIETIN_RECEPTOR_PATHWAY	http://www.broadinstitute.org/gsea/msigdb/cards/PID_ANGIOPOIETIN_RECEPTOR_PATHWAY	185	5599	5747	285	7124	1026	6464	5594	2885	4690	5338	3678	51378	5829	5921	5595	5340	1432	5781	2534	5879	207	3688	4846	7010	1398	6776	2335	2247	9046	1997	5295	6777	5970	2886	2888	660	284	1998	2147	2002	79155	6198	4790	4313	2242	2113	5058	5290	2308
PID_FAS_PATHWAY	http://www.broadinstitute.org/gsea/msigdb/cards/PID_FAS_PATHWAY	1432	1213	5602	5601	5290	5296	5170	329	841	8772	5291	637	4214	843	207	5981	23017	356	8837	6714	695	8737	7430	5600	5295	1147	836	5293	8517	5599	6850	8503	5609	6609	330	355	3551	5608
PID_CIRCADIAN_PATHWAY	http://www.broadinstitute.org/gsea/msigdb/cards/PID_CIRCADIAN_PATHWAY	545	4862	8864	1454	8914	406	8553	1111	1408	9572	11091	1407	50514	9575	4841	5187
PID_TXA2PATHWAY	http://www.broadinstitute.org/gsea/msigdb/cards/PID_TXA2PATHWAY	6915	5578	156	8766	2782	9630	9138	4067	5581	2268	387	5879	640	7412	5588	5580	2776	1956	5590	5566	5729	6401	1432	2768	207	2771	7052	4846	6093	23533	9368	5330	5294	6714	6850	7525	146850	1759	3383	3932	407	5583	54331	2534	5579	5592	3055	5600	157	2767	5739	10681	2769	10672	5582	409	1950
PID_SHP2_PATHWAY	http://www.broadinstitute.org/gsea/msigdb/cards/PID_SHP2_PATHWAY	1956	4915	387	2773	3558	4909	3559	3570	3667	6654	284	1950	3458	4893	4846	5566	10818	7010	3561	4916	4914	3459	6772	5159	3479	2770	627	2909	5290	5781	3717	2885	5604	3560	4301	5155	3845	10817	55824	5295	6383	9846	3716	3480	5894	8543	3932	3572	6464	3569	7422	3791	5605	2549	3265	3718	4908	4803
PID_HDAC_CLASSI_PATHWAY	http://www.broadinstitute.org/gsea/msigdb/cards/PID_HDAC_CLASSI_PATHWAY	53615	1387	25942	1107	4092	6774	7132	5566	4084	22933	79084	2287	5901	7341	23408	7528	9612	10013	125997	5905	3065	5903	5970	7181	9734	5928	5931	8841	9611	57154	23381	8850	161882	83933	9759	8932	10419	9219	4790	4792	7024	7329	5468	4149	1108	7124	57459	23410	23409	3066	2624	10284	79885	23309	7514	8819	51548	23411	2623	51564	51547	54815	23145	2033	55869	10014
PID_S1P_S1P1_PATHWAY	http://www.broadinstitute.org/gsea/msigdb/cards/PID_S1P_S1P1_PATHWAY	5335	387	3791	2775	5743	5594	1901	7422	3685	8877	5879	3690	2781	5330	5159	4363	2771	5155	2773	5595	2770
PID_TELOMERASE_PATHWAY	http://www.broadinstitute.org/gsea/msigdb/cards/PID_TELOMERASE_PATHWAY	5810	6198	2099	3659	1027	1956	5594	80119	23381	7014	472	7531	4683	3558	2353	7015	7337	57169	7486	7490	3066	5931	1869	10111	4790	4609	10728	5928	5595	4361	7026	23309	1950	6670	3725	4084	3364	4088	4149	3320	595	25913	8658	54984	4691	2475	7013	641	10284	1736	65057	26277	7520	6667	207	3458	3065	2547	3183	3455	7040	25	5883	25942	10038	54386	23293	8819
PID_HNF3B_PATHWAY	http://www.broadinstitute.org/gsea/msigdb/cards/PID_HNF3B_PATHWAY	213	5105	622	6927	4763	7351	2908	2147	3172	2538	6833	6514	2645	3157	5313	1050	37	3630	3169	7276	229	3767	7037	207	1052	1385	211	1051	3033	3484	1375	6667	174	3171	6928	335	126129	7080	3170	1374	8788	34	2294	6898	3651
PID_NETRIN_PATHWAY	http://www.broadinstitute.org/gsea/msigdb/cards/PID_NETRIN_PATHWAY	9423	5747	8976	998	116986	7204	5335	2534	4690	8633	5058	9564	219699	5595	5306	7525	5879	4651	815	5605	5295	1630	1793	387	5290	4131	9844	5604	1612	5594	90249	6714
PID_IL1_PATHWAY	http://www.broadinstitute.org/gsea/msigdb/cards/PID_IL1_PATHWAY	7334	5608	5290	1147	4790	8517	7189	7850	4215	5970	6885	8878	5584	3551	23118	4615	5590	3556	7335	3654	3725	3553	5599	353376	23085	51135	10454	5295	834	3554	3557	3552	54472	11213
PID_NFAT_3PATHWAY	http://www.broadinstitute.org/gsea/msigdb/cards/PID_NFAT_3PATHWAY	5581	5292	11261	5578	5588	1432	8021	581	1387	5534	7532	7533	2810	814	5590	3164	596	5901	7534	4773	5566	1827	4214	4772	3837	4209	5595	7531	1326	836	1452	9495	1457	5532	10971	5582	5579	23770	4775	7529	5601	598	3838	2033	5599	572	7514	10231	5530	2280	23523	5580	2932	5583
PID_REG_GR_PATHWAY	http://www.broadinstitute.org/gsea/msigdb/cards/PID_REG_GR_PATHWAY	7533	2289	581	7433	4312	3164	3569	5599	3065	3458	5451	6772	632	2625	207	5567	6446	3066	6777	1958	8851	10499	3565	2932	6602	5970	6613	5536	7157	5443	3852	6776	6601	6597	6908	3383	1447	2810	4193	5595	1437	4772	30009	9970	1387	2033	3659	2353	3861	2288	5601	4790	5602	2908	5617	51111	1081	5087	5568	3320	7251	5594	1432	2266	6688	6401	5600	8648	6599	3725	5566	5449	3567	3872	174	1385	3596	1026	3576	3558	5106	1020
PID_CONE_PATHWAY	http://www.broadinstitute.org/gsea/msigdb/cards/PID_CONE_PATHWAY	407	3000	25769	6011	10681	145226	131890	2986	5146	6121	1261	2979	5959	54714	8787	2780	5149	2793	2978	388531	9227	9626	2784
PID_INTEGRIN_A9B1_PATHWAY	http://www.broadinstitute.org/gsea/msigdb/cards/PID_INTEGRIN_A9B1_PATHWAY	5879	4843	3688	101	7422	9564	6714	3680	2162	2277	7424	3772	3371	6303	5829	196743	2335	6696	7052	2515	8038	7412	1438	8751	1437
PID_ERB_GENOMIC_PATHWAY	http://www.broadinstitute.org/gsea/msigdb/cards/PID_ERB_GENOMIC_PATHWAY	6597	6598	2100	8648	6605	8431	4738	10499	9039	190	7561	9040	79039	8202	718
PID_ARF6_DOWNSTREAM_PATHWAY	http://www.broadinstitute.org/gsea/msigdb/cards/PID_ARF6_DOWNSTREAM_PATHWAY	5879	5329	5595	4830	375	387	5337	8766	8997	9727	382	5594	8394	5338	7074
PID_MTOR_4PATHWAY	http://www.broadinstitute.org/gsea/msigdb/cards/PID_MTOR_4PATHWAY	84335	3845	23291	10670	6249	64798	898	5371	6198	5829	5594	79109	7532	29904	5338	5605	84271	8408	673	10891	1975	9776	7249	7534	27250	10971	1978	23145	6446	1977	3265	5578	664	9706	6195	7528	55615	5879	7533	5595	54205	5170	5894	1973	6720	58528	7248	387	3551	57521	5604	253260	1017	6009	64223	64121	4893	54541	2810	54700	10325	2475	5337	9821	1938	207	7531	3667	7529
PID_IL2_1PATHWAY	http://www.broadinstitute.org/gsea/msigdb/cards/PID_IL2_1PATHWAY	10254	8660	4609	6774	4893	3458	3265	3845	5594	6654	9046	5921	8651	5290	9021	1154	6772	6850	5604	8835	5894	5781	3716	3718	3932	2534	6777	22806	5295	2885	5579	9846	5601	596	3559	5605	3725	2185	3667	5599	6776	5528	8027	9261	5595	5600	3561	1017	5581	3558	6464	2353	1432	3560	387
PID_CXCR4_PATHWAY	http://www.broadinstitute.org/gsea/msigdb/cards/PID_CXCR4_PATHWAY	4318	8516	9146	5777	3679	3673	2781	5996	5879	5728	3123	5899	3685	5747	3932	3984	5788	5170	389	5330	23236	5781	388	7409	5908	55824	10399	6774	9525	5331	83737	2775	2268	4067	6773	1072	409	407	3678	5291	3676	2773	572	156	22801	10672	3122	54434	5058	2770	3635	387	8515	3655	6714	916	54331	146850	2782	6777	6387	1398	23533	5295	3680	5296	2870	3672	2185	1445	3055	919	27183	915	2771	9564	7852	640	5294	2475	5290	253260	2308	920	5829	3688	29979	6776	6772	8503	7525	5590	207	64223	79109	2534	917	5293	3675	998	1759	3717
PID_IGF1_PATHWAY	http://www.broadinstitute.org/gsea/msigdb/cards/PID_IGF1_PATHWAY	5580	3479	5894	6464	572	2887	8440	3480	3667	9564	207	1399	5590	5170	5829	5770	3265	5587	5295	5747	7531	6198	2885	5290	10399	1398	6654	8660	7534	5781
PID_ERBB1_RECEPTOR_PROXIMAL_PATHWAY	http://www.broadinstitute.org/gsea/msigdb/cards/PID_ERBB1_RECEPTOR_PROXIMAL_PATHWAY	1950	5058	2773	2770	8440	5296	6772	3845	4690	6714	8976	4893	6464	8503	6654	3265	5747	7094	5770	23396	6774	5291	2885	5295	5293	5777	2934	5335	1956	5594	5921	2549	5290	5595	5781
PID_TNF_PATHWAY	http://www.broadinstitute.org/gsea/msigdb/cards/PID_TNF_PATHWAY	7124	11183	6609	9530	7185	117584	10399	4790	6772	8439	4217	8717	23118	3551	5590	7128	9448	7186	8737	857	4215	5584	330	8517	841	1147	8772	6885	7295	8878	4214	8491	5871	6610	10454	5606	23043	203447	8567	5609	5970	6868	7133	1540	7132	329
PID_PLK1_PATHWAY	http://www.broadinstitute.org/gsea/msigdb/cards/PID_PLK1_PATHWAY	1062	9475	5347	995	147841	701	23291	3796	387	5518	54821	983	63967	10726	6790	4957	994	26271	2801	891	10403	10112	51343	23145	5500	5515	55857	3619	7283	79682	1894	7178	7465	22981	4659	151648	5058	991	79866	22974	64689	10735	9055	8555	5861	699
PID_TCR_RAS_PATHWAY	http://www.broadinstitute.org/gsea/msigdb/cards/PID_TCR_RAS_PATHWAY	2002	5894	3265	5594	673	1326	2353	5595	5604	5579	5578	5778	4893	3845
PID_IL5_PATHWAY	http://www.broadinstitute.org/gsea/msigdb/cards/PID_IL5_PATHWAY	1154	6777	1439	4067	3567	3568	5295	6386	5290	5292	5781	3717	2885	6776
PID_FOXO_PATHWAY	http://www.broadinstitute.org/gsea/msigdb/cards/PID_FOXO_PATHWAY	53944	6446	847	114907	5898	1454	3551	5347	23411	2308	10018	5901	2033	1387	1455	4303	5599	7874	1452	1499	1453	7531	5899	1147	4485	2538	1456	891	356	1647	7529	7533	7514	5601	5602	6648	6502	604	8850	10971	1027	1017	2309	7763	5934	7532	2810	207	7534
PID_VEGF_VEGFR_PATHWAY	http://www.broadinstitute.org/gsea/msigdb/cards/PID_VEGF_VEGFR_PATHWAY	2321	7422	5228	2277	8828	3791	2324	7423	8829	7424
PID_THROMBIN_PAR4_PATHWAY	http://www.broadinstitute.org/gsea/msigdb/cards/PID_THROMBIN_PAR4_PATHWAY	2782	10672	9630	2147	9475	4633	54331	5330	2151	2769	9002	2767	2776	387	6093
PID_MYC_PATHWAY	http://www.broadinstitute.org/gsea/msigdb/cards/PID_MYC_PATHWAY	5525	5062	6502	2648	8295	8607	6883	6881	10524	10856	5515	2932	4609	9913	6880	26959	8312	5371	4149	5300	8464	1029	7709	55294	86
PID_RANBP2_PATHWAY	http://www.broadinstitute.org/gsea/msigdb/cards/PID_RANBP2_PATHWAY	7341	9063	4193	5903	9759	5905	5901	3065	7514	8554	7329
PID_PI3KCI_PATHWAY	http://www.broadinstitute.org/gsea/msigdb/cards/PID_PI3KCI_PATHWAY	3845	9267	375	59338	29760	7525	3932	27071	5291	146850	5336	2534	27040	59339	5906	640	5728	6850	3055	5290	6446	381	3702	3265	9265	382	5879	5294	6714	5295	3320	387	3635	64411	5296	7535	5335	3636	2268	9266	5293	23533	695	5170	4067	2309	4893	8503	11033
PID_AJDISS_2PATHWAY	http://www.broadinstitute.org/gsea/msigdb/cards/PID_AJDISS_2PATHWAY	2668	4316	1495	1499	382	3728	7074	1956	2768	9146	7879	4225	1950	836	1785	1500	2674	5879	2534	3265	79872	4233	91768	6714	4915	1387	627	10672	4830	6642	3481	1000	25	5979	54453	5868	3480	6585	4314	5777	8826	1832	999	6091	5770	998	102	10009
PID_IL2_PI3K_PATHWAY	http://www.broadinstitute.org/gsea/msigdb/cards/PID_IL2_PI3K_PATHWAY	5295	4609	5879	9846	4790	5781	259230	5970	3932	4602	2475	8661	6198	3558	596	3559	5590	3560	3561	2309	598	6194	6654	3718	6464	5290	3320	2885	207	1869	7015	6609	3716	7357
PID_CERAMIDE_PATHWAY	http://www.broadinstitute.org/gsea/msigdb/cards/PID_CERAMIDE_PATHWAY	637	5604	5154	8575	8772	8844	6609	5595	5074	5605	8717	8439	7132	5594	4609	207	8737	4790	4792	5599	427	5610	1509	5925	581	5894	9131	5580	5970	572	83939	596	6416	9530	8738	55512	4214	5590	7124	54205	8567	7186	9448	3479	56848	1950	330	841
PID_P53_DOWNSTREAM_PATHWAY	http://www.broadinstitute.org/gsea/msigdb/cards/PID_P53_DOWNSTREAM_PATHWAY	54541	2232	8797	8812	29102	133746	5268	1871	3486	2876	467	9448	665	25946	7249	79370	3169	596	8626	255488	7157	834	4313	57103	7161	8793	64065	6667	27113	5564	7306	10153	4801	1870	29108	4292	5111	6597	578	3725	10498	1462	1843	6880	64326	51065	27244	174	1434	3663	639	4800	900	4193	3732	4233	5728	333926	55240	7027	857	6890	5457	891	6376	355	1820	3082	5371	1655	624	9540	3090	1647	7039	324	54487	4802	5054	3276	7832	4068	581	597	51499	5925	7421	28984	2648	84883	8295	8795	2033	3064	10397	4436	23368	1643	843	9518	55367	6696	3976	8794	839	1956	1263	94241	50484	55800	6591	22943	1509	1969	80781	25898	57060	2810	599	1869	5458	604	637	5395	6273	598	1847	1026	317	1387	7159	93624	3066	4170	1907	58484	5366
PID_AR_TF_PATHWAY	http://www.broadinstitute.org/gsea/msigdb/cards/PID_AR_TF_PATHWAY	8648	367	25898	51564	3065	6256	10513	8850	2624	5451	7182	10499	2308	1958	6416	5585	10498	2033	2932	4193	3320	25803	6257	29843	23411	5599	10481	1387	1050	6736	11143	10919	6714	2908	8805	6605	5966	10524	83637	6599	7113	10399	5152	1432	3817	3301	190	6258	3725	7181	354	6595	5608
PID_P75_NTR_PATHWAY	http://www.broadinstitute.org/gsea/msigdb/cards/PID_P75_NTR_PATHWAY	55851	10018	5567	5290	10782	56160	55859	389	5590	836	8517	351	5601	387	1869	5602	51107	4914	5599	5584	6868	331	3551	84894	5295	4908	23385	4974	330	839	5045	4909	207	4803	388	3654	8878	572	627	5663	4804	4314	4099	28986	7531	56616	4615	1147	7157	396	317	27018	842	329	4316	9500	54205	5340	7189	6464	8767	57142	83464	11108	6610	65078	5879	6272	4692
PID_S1P_META_PATHWAY	http://www.broadinstitute.org/gsea/msigdb/cards/PID_S1P_META_PATHWAY	4363	2768	1903	2769	2771	2775	8879	81537	2776	2781	9294	2770	8698	56848	2767	9630	2773	8877	1901	53637	10672
PID_ECADHERIN_NASCENT_AJ_PATHWAY	http://www.broadinstitute.org/gsea/msigdb/cards/PID_ECADHERIN_NASCENT_AJ_PATHWAY	5879	5290	3728	595	207	10163	1459	1739	1495	5906	1398	2889	10006	7082	5908	3695	23396	1500	1460	382	8907	7074	26999	55740	1499	387	999	8826	5295	27252	3682	6714	998	4830	4301	7410	2017	1457	10787
PID_INTEGRIN4_PATHWAY	http://www.broadinstitute.org/gsea/msigdb/cards/PID_INTEGRIN4_PATHWAY	3912	3914	3655	3918	3915	3908	3691	3909	3913	284217	3911
PID_AMB2_NEUTROPHILS_PATHWAY	http://www.broadinstitute.org/gsea/msigdb/cards/PID_AMB2_NEUTROPHILS_PATHWAY	83700	3055	3569	6093	4620	640	58494	5908	177	3689	5590	4035	5340	4067	338	6403	207	7124	3932	4313	4018	2534	4485	6714	7070	5328	5906	7094	4486	387	2268	4318	5327	4790	6404	3684	7525	5329	3146	1490	3383
PID_AVB3_INTEGRIN_PATHWAY	http://www.broadinstitute.org/gsea/msigdb/cards/PID_AVB3_INTEGRIN_PATHWAY	27329	5829	3685	5295	1278	1290	6714	5595	5594	1027	1302	3320	867	5298	1289	7048	1307	2185	1296	6382	3690	5879	3479	1295	1293	5781	1280	1285	7094	4240	1305	1300	2247	10451	1291	6198	10085	1301	1436	1287	6093	5286	1306	3667	5297	7448	1298	5290	207	1282	5747	1308	1294	1277	3480	841	1299	1292	387	7422	6696	1297	1288	50848	9564	1435	7373	1281	2335	3611	3791	1303	25960	1286	7414
PID_IFNG_PATHWAY	http://www.broadinstitute.org/gsea/msigdb/cards/PID_IFNG_PATHWAY	2475	817	3458	8651	3459	1399	3553	4092	4296	10379	51588	6772	1387	5906	5290	5771	3717	3716	5781	5594	3659	6774	4214	1612	2889	80142	2033	5604	5295	8554	5595	5908	5580	816	867	815	818	1051	207	834
PID_RXR_VDR_PATHWAY	http://www.broadinstitute.org/gsea/msigdb/cards/PID_RXR_VDR_PATHWAY	5915	3164	7376	7421	6257	10062	6258	5468	8648	7068	5914	5467	84498	5465	6256	5916	7124	6198	7040	7067	9971	9612	6720	596	19	5469
PID_LIS1_PATHWAY	http://www.broadinstitute.org/gsea/msigdb/cards/PID_LIS1_PATHWAY	8826	998	1457	7436	4043	10726	5049	1020	8941	25	5879	7531	8851	7941	6249	7804	1600	1641	4131	5528	81565	5649	5050	1778	11104	6993	5048	387
PID_ERBB1_DOWNSTREAM_PATHWAY	http://www.broadinstitute.org/gsea/msigdb/cards/PID_ERBB1_DOWNSTREAM_PATHWAY	55845	9610	2059	26999	5900	5604	5518	5337	7531	6194	10097	8826	5536	6772	378	2151	10093	3265	207	1124	6722	5598	5580	7532	466	1848	3725	8986	9252	10458	5599	8976	9047	6654	5037	81624	10971	6197	7529	5578	824	7534	5296	4893	5290	2549	5898	673	5520	1956	5594	2810	4086	5295	10163	2475	5607	5595	5868	79109	8503	5291	6714	8844	4214	598	5293	6774	5170	5338	10787	5894	3845	6416	10746	4208	10094	9712	1385	7410	1843	572	998	10092	7533	10006	1950	6548	5879	7538	5601	1958	64223	253260	29895	1386	5515	10095	2885	5605	10109	5590	2002	2353	10096
PID_SYNDECAN_4_PATHWAY	http://www.broadinstitute.org/gsea/msigdb/cards/PID_SYNDECAN_4_PATHWAY	7852	284217	1785	5340	5747	2247	10755	84309	4192	23495	2147	8324	7035	2251	4318	387	8038	87	7057	5580	2335	3371	3678	3909	3688	6386	6352	6385	2260	6387	5578	5879
PID_ATF2_PATHWAY	http://www.broadinstitute.org/gsea/msigdb/cards/PID_ATF2_PATHWAY	3726	1019	2099	4843	8739	1649	5156	9555	596	2033	9021	5328	51561	383	5599	1647	1843	122953	11221	6401	1432	865	1850	5594	7042	3576	5925	5578	5595	8452	43	595	890	1847	467	10856	1385	10524	4313	3725	3727	3458	3280	672	7054	5451	5600	1386	4763	3630	5601	5268	255631	598	10891	1466	3048	2353	3569
PID_AP1_PATHWAY	http://www.broadinstitute.org/gsea/msigdb/cards/PID_AP1_PATHWAY	1758	3565	4609	7157	1278	4878	6347	8061	2624	1958	865	2908	3567	1027	3105	3558	4097	3727	5328	7054	4094	6667	4922	2697	6934	4318	2113	4602	1997	4775	1385	3569	4502	7076	1843	9988	1386	2355	7205	58	10987	983	3491	23373	2167	573	1906	3586	10018	2033	1437	595	3726	4772	4312	2354	7040	3576	467	183	3091	5728	2353	1029	2099	5179	1499	3458	3725	4773
PID_INTEGRIN2_PATHWAY	http://www.broadinstitute.org/gsea/msigdb/cards/PID_INTEGRIN2_PATHWAY	50848	718	3491	7045	2212	7070	3681	5329	3827	3383	3689	2244	2243	3687	959	3386	2811	3684	2266	3385	5624	2159	7412	83700	5327	3384	5328	10417	3683
PID_UPA_UPAR_PATHWAY	http://www.broadinstitute.org/gsea/msigdb/cards/PID_UPA_UPAR_PATHWAY	1991	4321	4314	80310	7448	2243	7436	7040	3678	2822	9622	2357	4035	2335	5159	4691	3693	3684	5879	3690	1398	1793	1956	3082	5329	5340	5328	1511	4318	2359	5054	2244	4322	9564	2266	11330	3688	3689	6714	3675	3685	2358
PID_ERBB2_ERBB3_PATHWAY	http://www.broadinstitute.org/gsea/msigdb/cards/PID_ERBB2_ERBB3_PATHWAY	5605	2353	207	5602	2475	5595	5599	572	10193	6714	3265	6774	9542	1145	5601	4776	5293	3717	6464	9101	5291	2064	4893	998	4771	6654	5879	5296	5894	85440	5594	5295	3845	5781	2885	1134	5290	2065	5604	3084	3725	5532	8503	5566
PID_FOXM1_PATHWAY	http://www.broadinstitute.org/gsea/msigdb/cards/PID_FOXM1_PATHWAY	2305	2619	1063	6667	5347	4609	4775	675	983	898	2033	595	3910	1058	1387	9133	6502	1029	332	7515	994	1163	9212	255626	890	1059	1019	4313	2353	5925	11200	891	2099	5604	3175	4751	1017	2931	2119	7039
PID_EPHA_FWDPATHWAY	http://www.broadinstitute.org/gsea/msigdb/cards/PID_EPHA_FWDPATHWAY	2042	4067	22899	5335	25791	23533	640	1942	6093	1946	387	2044	2041	1399	6714	2046	7410	10451	3055	1969	867	2268	7525	1398	2534	1943	3932	1020	285220	2045	146850	2043	5294	1944
PID_HIF1A_PATHWAY	http://www.broadinstitute.org/gsea/msigdb/cards/PID_HIF1A_PATHWAY	3091	10956	7428	3320	55662	6921	8260	6923	10987	7157	9978	405	112399	54583	8453	1029	10399	64344	112398
PID_BMP_PATHWAY	http://www.broadinstitute.org/gsea/msigdb/cards/PID_BMP_PATHWAY	4086	6497	655	26585	5499	4093	331	23645	56963	64750	10468	58190	4089	25928	8646	2932	5494	197	148738	658	9765	657	91851	285704	8021	6885	5594	652	10106	650	10454	9350	4091	10217	659	9241	57154	4092	23118	25805	4090	654
PID_IL3_PATHWAY	http://www.broadinstitute.org/gsea/msigdb/cards/PID_IL3_PATHWAY	5568	6464	1154	3397	5008	10256	5292	1051	5781	6726	2885	3562	1439	3065	3563	3717	3635	5567	6776	6777	5566	7534	5290	7532	598	9846	5295
PID_IL6_7_PATHWAY	http://www.broadinstitute.org/gsea/msigdb/cards/PID_IL6_7_PATHWAY	6774	1051	2	2549	2353	9846	5791	7297	9021	10401	3572	4609	7409	1432	3659	8543	3055	5781	2266	5608	1401	6416	7184	1052	3929	5580	5290	3716	5295	2308	3717	6772	3725	3569	8600	5600	3570	7076	8554	2885	4286	207	5879	4170	6654	3726	598
PID_ECADHERIN_KERATINOCYTE_PATHWAY	http://www.broadinstitute.org/gsea/msigdb/cards/PID_ECADHERIN_KERATINOCYTE_PATHWAY	3728	999	1499	846	5879	342184	5295	1500	5290	84962	1956	6714	8394	5335	2534	387	7408	208	207	7791	1495
PID_ALK1_PATHWAY	http://www.broadinstitute.org/gsea/msigdb/cards/PID_ALK1_PATHWAY	5594	2280	4086	2658	7040	3397	3196	90	4093	93	857	659	4089	409	5595	4092	92	2022	94	4090	7043	5499	3624	1460	7046	7048
PID_PDGFRB_PATHWAY	http://www.broadinstitute.org/gsea/msigdb/cards/PID_PDGFRB_PATHWAY	6654	5879	9564	10093	5594	3055	2353	23533	2889	6777	93649	55824	10163	3727	10094	5515	2534	5602	7525	2549	4035	1796	8440	10458	9368	2002	2059	5578	5580	2017	10095	9732	81	5159	5595	6772	7410	8976	3845	3932	59	10971	1785	10006	5610	2909	5605	116985	3725	26999	5290	5867	5781	5921	5894	5300	5294	8877	3685	10092	5770	5771	5335	146850	2268	5291	396	7533	5518	5058	1398	673	4609	2810	7531	6464	6722	10787	4301	5581	3717	1901	4690	5795	55845	10096	7532	5728	4893	5521	1445	10097	640	5599	6197	6876	3265	10109	7534	6494	867	6774	2885	3690	5155	8844	8503	6776	5601	2887	6503	5908	9351	5609	6416	387	5604	25	4067	6714	5906	5321	7529	9712	5295	5293	5868	8826	5296
PID_TRKR_PATHWAY	http://www.broadinstitute.org/gsea/msigdb/cards/PID_TRKR_PATHWAY	1793	9743	25	9500	9093	387	1399	7074	4916	5594	3265	1398	3845	5923	25970	391	595	6654	23327	10818	2889	30844	5604	5879	4909	5335	9846	8878	2885	53358	6014	998	5584	4914	5908	6774	1759	5781	5921	25759	9844	4804	4915	10817	5290	4893	627	55179	5590	6464	4803	4145	4908	2549	23263	5295	5595	10287	5906	6016	10755	6993
PID_TCR_JNK_PATHWAY	http://www.broadinstitute.org/gsea/msigdb/cards/PID_TCR_JNK_PATHWAY	3937	1398	3725	6416	1326	27040	5579	11184	4214	28988	1399	9402	5599	6885
PID_NEPHRIN_NEPH1_PATHWAY	http://www.broadinstitute.org/gsea/msigdb/cards/PID_NEPHRIN_NEPH1_PATHWAY	207	5295	55243	4690	5879	7225	5584	4868	50855	5293	8503	2534	7827	6416	2151	5291	8976	2885	7082	572	3725	8440	23607	5599	5290	409	5296	5335	5590	5602	5601
PID_CMYB_PATHWAY	http://www.broadinstitute.org/gsea/msigdb/cards/PID_CMYB_PATHWAY	8379	1051	4094	1021	2944	1436	22797	4144	891	1278	1387	100	3312	463	2033	7329	839	10454	1314	5743	6595	595	290	947	6667	3815	10401	136	25942	2113	4254	4609	5079	23118	4353	3015	6688	51701	5657	596	1050	3950	759	5897	27044	5250	2114	3280	10043	8535	3845	920	1052	171558	490	7471	2625	4618	2623	6885	1029	6497	1991	4069	4893	3265	5530	4654	330	10155	8900	161882	8089	8826	1027	4602	1026	28996	5292	5481	1211	9611	51176	4173
PID_IL23_PATHWAY	http://www.broadinstitute.org/gsea/msigdb/cards/PID_IL23_PATHWAY	3553	3594	3605	8807	3558	242	9021	3593	920	3569	7124	5290	4792	5295	3717	3675	6775	4283	7297	6772	112744	2919	3606	4843	29949	4790	149233	6774	5970	51561	6776	3458	11009	6347	4353	916	8809
PID_HIV_NEF_PATHWAY	http://www.broadinstitute.org/gsea/msigdb/cards/PID_HIV_NEF_PATHWAY	9530	8837	355	637	840	330	596	9020	1616	5599	8738	836	842	7132	8772	317	7186	356	7124	1147	8737	841	919	1676	4217	54205	4790	8717	5970	839	1677	835	4792	5609	7185
PID_SYNDECAN_1_PATHWAY	http://www.broadinstitute.org/gsea/msigdb/cards/PID_SYNDECAN_1_PATHWAY	1299	1302	1293	1296	6386	5566	4233	1305	5594	5595	6382	1294	4312	1301	1278	1280	10855	1290	5479	1285	1307	1303	1300	8573	1289	1287	1281	1286	7373	682	7040	1295	6352	4318	1282	1292	4316	1306	1291	3911	1297	3082	1298	1277	1308	1288
PID_P38_MK2_PATHWAY	http://www.broadinstitute.org/gsea/msigdb/cards/PID_P38_MK2_PATHWAY	6722	7529	3315	5600	10971	7534	4046	7533	994	7867	7249	7054	7531	1432	5894	7532	9261	1385	2115	2810	6929
PID_ERA_GENOMIC_PATHWAY	http://www.broadinstitute.org/gsea/msigdb/cards/PID_ERA_GENOMIC_PATHWAY	718	5457	5458	322	190	5241	8204	162	10499	8202	2033	4738	21	4609	9611	3065	1826	135112	3732	408188	6647	80781	64714	3298	9040	10521	522	9612	8125	8648	8431	84458	5617	3823	6294	79039	286827	1509	57658	595	1051	63977	6776	2099	6418	9687	8543	5469	3725	1147	4350	4731	8313	10011	11331	9166	5111	4089	9039	9112	7031	7494	672	9759	2100
PID_ERBB_NETWORK_PATHWAY	http://www.broadinstitute.org/gsea/msigdb/cards/PID_ERBB_NETWORK_PATHWAY	2064	145957	9542	1956	1839	374	685	7039	10718	2066	1950	3320	3084	2065	2069
PID_ALK2_PATHWAY	http://www.broadinstitute.org/gsea/msigdb/cards/PID_ALK2_PATHWAY	3196	655	269	90	4093	2280	659	4090	4089	268	4086
PID_RHODOPSIN_PATHWAY	http://www.broadinstitute.org/gsea/msigdb/cards/PID_RHODOPSIN_PATHWAY	2792	1258	6011	2779	5145	2782	3000	9227	5148	9187	6010	9626	388531	145226	5158	2979	6295	5959	6121	1259	2978	2986	8787	10681
PID_PDGFRA_PATHWAY	http://www.broadinstitute.org/gsea/msigdb/cards/PID_PDGFRA_PATHWAY	5290	857	1399	2885	2889	5295	3685	3716	90525	3458	5335	2353	5156	6464	6461	859	3725	1457	2002	6722	6654	1398
PID_RETINOIC_ACID_PATHWAY	http://www.broadinstitute.org/gsea/msigdb/cards/PID_RETINOIC_ACID_PATHWAY	5578	5914	5595	5916	207	4331	5582	9612	3065	5566	5915	902	983	10499	6257	8841	8202	8204	1432	5947	1387	5599	8850	2033	5594	7421	6256	6258	1022	8648
PID_P38_GAMMA_DELTA_PATHWAY	http://www.broadinstitute.org/gsea/msigdb/cards/PID_P38_GAMMA_DELTA_PATHWAY	5606	5608	3925	29904	51776	595	5603	6640	4137	6300	5585
PID_IL8_CXCR2_PATHWAY	http://www.broadinstitute.org/gsea/msigdb/cards/PID_IL8_CXCR2_PATHWAY	146850	2268	7879	207	3579	5579	5338	408	23236	3055	2782	5578	3576	5880	5330	5294	5515	409	5170	4067	9844	54331	1794	2771	5868	867	9630	2769	5331	1759	5518	7408	8766	5582
PID_HEDGEHOG_2PATHWAY	http://www.broadinstitute.org/gsea/msigdb/cards/PID_HEDGEHOG_2PATHWAY	50846	64399	50937	6491	5290	55733	207	91653	5744	2736	4043	8643	3549	409	7042	2619	6469	156	6608	4036	5727	5295
PID_INTEGRIN5_PATHWAY	http://www.broadinstitute.org/gsea/msigdb/cards/PID_INTEGRIN5_PATHWAY	3693	3685	7046	8174	3676	3695	5328	6382	3694	2335	3491	7412	7448	10085	2200	5329	3696
PID_AR_NONGENOMIC_PATHWAY	http://www.broadinstitute.org/gsea/msigdb/cards/PID_AR_NONGENOMIC_PATHWAY	2782	3265	5604	2773	5331	5594	54331	5747	1385	27043	6714	5336	5335	2770	207	2775	5879	2353	5894	367	2796	998	2771	5605	5595	2781	6462	5295	23236	5290	5330
PID_ERBB1_INTERNALIZATION_PATHWAY	http://www.broadinstitute.org/gsea/msigdb/cards/PID_ERBB1_INTERNALIZATION_PATHWAY	51652	5868	998	6464	57732	10253	1950	5894	5290	4893	273	5747	5295	7322	1956	5291	3265	5296	2060	30011	1759	26018	6714	7323	3845	6654	29924	8867	10617	9146	8874	7251	6456	867	6453	8503	9101	5293	2885	868	7321
PID_HEDGEHOG_GLI_PATHWAY	http://www.broadinstitute.org/gsea/msigdb/cards/PID_HEDGEHOG_GLI_PATHWAY	51684	3066	23145	8554	2736	3065	2782	6608	51715	5931	2737	1456	11127	1387	2735	27148	54331	2932	23291	2773	6469	1455	7514	1454	8100	1453	5604	9788	5580	1452	207	2781	26160	2770	5727	3958	2775	53944	3170	23309	5928	25942	8405	409	2771	8819	10284	5566
PID_CASPASE_PATHWAY	http://www.broadinstitute.org/gsea/msigdb/cards/PID_CASPASE_PATHWAY	6709	351	840	7186	8737	834	56616	837	54205	397	329	843	58	7431	8567	4000	3002	2934	2620	596	330	1073	637	6304	7150	5551	8738	4001	4926	331	8717	7132	6720	835	581	1677	3875	841	84823	9748	7124	839	4214	1676	317	3984	5747	842	7020	836	142	55367
PID_CXCR3_PATHWAY	http://www.broadinstitute.org/gsea/msigdb/cards/PID_CXCR3_PATHWAY	5604	5293	2771	5608	408	2781	2775	5291	5600	5196	5296	253260	2833	207	1759	1432	64223	5605	3689	4283	3845	5595	5894	2475	3627	3683	10563	79109	2782	5290	6714	5594	5606	8503	3265	5295	2770	54331	6373	6356	2773	4893	5170
PID_BETA_CATENIN_NUC_PATHWAY	http://www.broadinstitute.org/gsea/msigdb/cards/PID_BETA_CATENIN_NUC_PATHWAY	27121	1499	2033	3576	367	6591	7534	3848	8295	6925	57167	6597	2249	7091	10971	79718	83439	4617	6934	3725	113	7532	3619	22943	57680	7529	5308	1044	10856	8313	23145	80333	4286	3398	7531	9968	4318	6907	56998	2810	29969	1046	4313	3491	7015	10499	4513	170261	25776	1487	26959	4762	8454	6500	1029	23043	6932	166	7088	7089	3066	607	595	4656	1462	51176	7533	7514	4609	9314	999	1857	6862	389058	814	3065	8913	324	10642	894
PID_VEGFR1_PATHWAY	http://www.broadinstitute.org/gsea/msigdb/cards/PID_VEGFR1_PATHWAY	5921	5295	5595	5578	4690	207	867	2321	5290	8828	23607	5335	7422	25759	7423	5579	5594	5170	4846	3091	5566	5228	857	5781	3320	8829
PID_SMAD2_3PATHWAY	http://www.broadinstitute.org/gsea/msigdb/cards/PID_SMAD2_3PATHWAY	51588	4214	7329	4087	5494	10217	58190	5595	3837	10106	4088	9392	8021	4089	5594	3838	9972
PID_P38_ALPHA_BETA_DOWNSTREAM_PATHWAY	http://www.broadinstitute.org/gsea/msigdb/cards/PID_P38_ALPHA_BETA_DOWNSTREAM_PATHWAY	5743	4286	3856	4205	6548	2099	8986	3880	9261	1386	5600	3725	2664	3315	1051	8550	22926	1432	26959	1460	8569	5321	9252	1649	4843	1977	1978	7867	466	7391	7157	4208	5868	1457	10891	1385	1459	2005
PID_KIT_PATHWAY	http://www.broadinstitute.org/gsea/msigdb/cards/PID_KIT_PATHWAY	5595	5287	3265	5781	5599	2887	596	7409	5295	8651	6198	2056	5894	9402	207	2309	6464	7006	3717	867	161742	3815	11184	5728	2549	2885	1387	1399	10603	2932	2057	5290	10019	6776	4067	5800	5777	2241	4254	5605	5604	5170	6591	6654	572	200734	6774	1796	26228	4286	4145	6772
PID_ECADHERIN_STABILIZATION_PATHWAY	http://www.broadinstitute.org/gsea/msigdb/cards/PID_ECADHERIN_STABILIZATION_PATHWAY	1499	999	362	1950	55740	4301	1495	7414	1729	10787	7408	4690	11336	7791	144100	3480	4233	6810	3082	6093	60412	51474	4248	5819	3479	387	10006	1500	23396	57662	4633	1956	87	3801	26999	4026	4646	28964	1969	1942	382	360
PID_EPO_PATHWAY	http://www.broadinstitute.org/gsea/msigdb/cards/PID_EPO_PATHWAY	5295	695	10019	5906	8660	7225	3635	2889	2549	1399	5781	5335	6654	596	867	2885	9021	5777	4790	2056	7410	6464	6777	598	6776	6772	2057	7006	5336	3717	3265	5599	1432	4067
PID_IL2_STAT5_PATHWAY	http://www.broadinstitute.org/gsea/msigdb/cards/PID_IL2_STAT5_PATHWAY	3559	894	3565	5551	598	2885	3932	896	3716	3718	1997	6777	596	5781	6654	6464	890	4049	3558	5290	50943	4609	9846	3561	6776	5295	1021	6667	356	3560
PID_TCR_CALCIUM_PATHWAY	http://www.broadinstitute.org/gsea/msigdb/cards/PID_TCR_CALCIUM_PATHWAY	1390	3565	5534	10231	3558	4773	5566	5451	3562	5743	8061	356	55509	5530	959	4772	2353	1827	2280	9495	3726	1437	5532	4775	3559	23523	3458	11261	3725
PID_DELTA_NP63_PATHWAY	http://www.broadinstitute.org/gsea/msigdb/cards/PID_DELTA_NP63_PATHWAY	8626	11059	2877	1052	5452	252983	472	2355	6236	7421	2932	5525	4193	10399	3084	64065	1029	23541	3486	9133	83439	4361	3675	6862	83737	3280	624	2194	10413	2810	11047	1750	7153	3070	675	861	3861	558	4851	3552	3852	1749	1289	55294	100	23682	26959
PID_VEGFR1_2_PATHWAY	http://www.broadinstitute.org/gsea/msigdb/cards/PID_VEGFR1_2_PATHWAY	5594	8165	5605	6093	5562	5747	5608	5578	3791	1003	1432	2534	2887	2885	7422	5295	998	5795	3326	5579	9261	5600	9146	5781	375	26509	7414	1785	3690	5777	4690	23291	867	5170	5604	5566	5894	8440	9047	5564	5571	7448	5606	2321	10645	5290	2185	5563	5595	5335	8826	6714	3685	2549	1499	5580	207	5771	5062	1495	6461	3320	5829	4846	4734	857	673	2242	387
PID_THROMBIN_PAR1_PATHWAY	http://www.broadinstitute.org/gsea/msigdb/cards/PID_THROMBIN_PAR1_PATHWAY	5330	157	2147	23236	2767	5578	10672	7791	9630	7408	5290	396	1785	9138	2771	2769	2776	6643	2770	2782	2781	54331	4846	5579	6093	4633	387	9475	2768	11214	2775	7225	5585	5580	5582	2151	2773	408	5295	2149	1759	5331	6642
PID_A6B1_A6B4_INTEGRIN_PATHWAY	http://www.broadinstitute.org/gsea/msigdb/cards/PID_A6B1_A6B4_INTEGRIN_PATHWAY	3911	6256	2064	2065	7534	999	5578	4233	3908	3912	3914	7529	928	3909	3265	2885	1308	1956	5376	7532	3918	6464	10971	6257	5290	7533	3910	3913	3688	3552	3915	1950	207	4486	840	6198	3691	5295	6258	7531	3655	5879	284217	2810	10319	4485
PID_SYNDECAN_2_PATHWAY	http://www.broadinstitute.org/gsea/msigdb/cards/PID_SYNDECAN_2_PATHWAY	51399	4313	3678	5594	284217	2335	858	6714	387	5595	836	4763	6383	7040	6386	10399	7430	5580	23495	3909	8573	5921	5566	1437	3673	3688	3827	2048	5599	3576	3265	581	2035
PID_RAC1_REG_PATHWAY	http://www.broadinstitute.org/gsea/msigdb/cards/PID_RAC1_REG_PATHWAY	7074	57580	26230	4168	50619	5923	25791	115557	5924	7410	2059	5879	29127	1124	8874	1793	396	9181	613	10928	10006	6654	7204	64333	29	80243	5910	1123	221178	9459	8997	9844	7409	1794	57572	392	55114	10451
PID_AURORA_A_PATHWAY	http://www.broadinstitute.org/gsea/msigdb/cards/PID_AURORA_A_PATHWAY	2932	28964	8874	9793	23424	672	332	5901	9212	81565	5058	207	22974	9787	6867	5528	4946	10460	5566	4792	1647	994	51343	6790	1058	5921	4193	64506	84962	7157	54998
PID_ARF_3PATHWAY	http://www.broadinstitute.org/gsea/msigdb/cards/PID_ARF_3PATHWAY	9266	5879	8729	1212	1173	1314	9570	23163	8394	160	375	23647	8615	1211	10945	5338	920	55738	50807
PID_INSULIN_GLUCOSE_PATHWAY	http://www.broadinstitute.org/gsea/msigdb/cards/PID_INSULIN_GLUCOSE_PATHWAY	9322	7531	5590	10971	7532	2932	207	7529	3643	252983	6810	434	7533	6517	3630	5506	23433	7534	5501	4012	9882	2997	6844	2810	208	5584
PID_PI3KCI_AKT_PATHWAY	http://www.broadinstitute.org/gsea/msigdb/cards/PID_PI3KCI_AKT_PATHWAY	598	2931	79109	253260	9882	5894	842	3320	4217	2309	10000	5591	10971	7533	2475	2308	7532	1026	2810	7531	5170	1147	5566	572	3836	7534	1027	7529	207	208	2932	6714	64223	4303	6517
PID_SYNDECAN_3_PATHWAY	http://www.broadinstitute.org/gsea/msigdb/cards/PID_SYNDECAN_3_PATHWAY	4160	23385	6714	1956	8573	181	83464	55851	2534	5764	5443	2017	51107	3576	5663	9672	1463
PID_IL8_CXCR1_PATHWAY	http://www.broadinstitute.org/gsea/msigdb/cards/PID_IL8_CXCR1_PATHWAY	408	3055	9630	5579	2771	2268	207	5582	5330	867	156	5337	5331	146850	23236	1759	2782	5578	5294	3577	5868	4067	3576	5581	409	2769	5170	54331
PID_MYC_REPRESS_PATHWAY	http://www.broadinstitute.org/gsea/msigdb/cards/PID_MYC_REPRESS_PATHWAY	4800	8841	3655	9414	6422	3398	84233	3394	4087	223	4088	6556	7474	2064	4609	1050	6352	7812	2495	4149	1191	10397	596	3691	1788	2966	1649	6908	1278	3065	10608	4089	23671	8837	677	3158	1052	1647	6278	5933	81855	6688	1026	3688	2672	4802	6667	1030	2033	1027	7709	1385	3956	5524	1791	2309	7249	672	4801	595	57447	22943	5159
PID_HIF1_TFPATHWAY	http://www.broadinstitute.org/gsea/msigdb/cards/PID_HIF1_TFPATHWAY	5230	112399	4907	5236	5209	3172	10397	2113	79365	3952	6667	2624	4869	9429	3484	54583	5054	7018	1906	5243	5045	4170	2353	8648	133	6513	405	226	2023	7033	10370	2033	768	10987	3099	6095	6387	7852	3689	1387	7422	5211	1385	8553	3398	3091	123	3098	4089	4088	2056	664	5315	7037	4843	3725	3939	3162	2022	7015	2645	2235	51564	1356	207	10499
PID_TAP63_PATHWAY	http://www.broadinstitute.org/gsea/msigdb/cards/PID_TAP63_PATHWAY	4240	4968	2033	1728	5268	10971	6273	1026	3691	5371	27113	1647	1147	8626	6667	4193	9618	3675	26155	355	5366	83737	11059	26959	5580	3486	2319	2877	23405	7022	6749	100	23145	132671	64065	9635	182	9540	9249	91768	1029	7421	5347	581	3551	2125	64782	2232	9518	25	1959	6469	6604	667
PID_EPHRINB_REV_PATHWAY	http://www.broadinstitute.org/gsea/msigdb/cards/PID_EPHRINB_REV_PATHWAY	6885	2047	6416	2268	3932	5295	1759	1948	2048	5783	7074	5879	5290	5998	2050	3690	2534	2243	640	7852	3055	8440	2244	5599	6714	1947	2266	4067	3674	7525
PID_BARD1_PATHWAY	http://www.broadinstitute.org/gsea/msigdb/cards/PID_BARD1_PATHWAY	4869	7332	7157	1017	472	2177	5888	2175	5932	2178	55120	10111	2176	580	2130	672	545	2188	5591	7520	4361	2189	7323	5111	1477	4683	11073	2547	898
PID_P53_REGULATION_PATHWAY	http://www.broadinstitute.org/gsea/msigdb/cards/PID_P53_REGULATION_PATHWAY	4738	8493	28996	11200	7157	63970	10155	900	10075	1454	387893	6502	472	1434	1453	1452	5515	1017	5300	1111	80854	4194	10524	890	56950	1877	2033	10419	8850	10848	53944	64326	84148	1616	8445	91875	6125	6135	5580	5524	4193	80204	207	1029	545	25	1455	2932	1387	11186	1432	5601	9349	7874	25898	7321	1456	7528	5599
PID_TOLL_ENDOGENOUS_PATHWAY	http://www.broadinstitute.org/gsea/msigdb/cards/PID_TOLL_ENDOGENOUS_PATHWAY	387	3146	23643	114609	633	3551	3654	8517	3329	1147	653509	3656	1462	7097	7096	7098	10333	929	148022	7099	6288	6280	6279	4615	51135
PID_NCADHERIN_PATHWAY	http://www.broadinstitute.org/gsea/msigdb/cards/PID_NCADHERIN_PATHWAY	1639	5770	5335	818	998	1495	1000	5879	387	5295	23396	2596	5290	1500	5599	22919	2891	4041	2260	8312	3728	221955	3799	747	2697	4633	2934	6093	1499	1268	5781	2017	2241
PID_ANTHRAX_PATHWAY	http://www.broadinstitute.org/gsea/msigdb/cards/PID_ANTHRAX_PATHWAY	7124	84168	5609	5241	22861	5595	7412	5605	5604	834	5608	3606	118429	3553	6416	5606	5594
PID_S1P_S1P2_PATHWAY	http://www.broadinstitute.org/gsea/msigdb/cards/PID_S1P_S1P2_PATHWAY	10672	2353	2776	2771	5058	9294	5879	1003	2773	5594	5595	2781	387	2775	3725	9630	2767	2770	5599	1432	3667	2769	2768	2002
PID_RAS_PATHWAY	http://www.broadinstitute.org/gsea/msigdb/cards/PID_RAS_PATHWAY	6655	10125	5923	4893	5581	5590	27342	6654	5924	153090	816	5579	3845	9610	5922	10156	2885	4763	8437	8831	6237	115727	51196	3956	3958	5921	10235	3265	5578	25780
PID_MAPK_TRK_PATHWAY	http://www.broadinstitute.org/gsea/msigdb/cards/PID_MAPK_TRK_PATHWAY	5594	6014	23623	4893	10746	4208	1020	7442	5908	5604	2353	673	4908	5608	5607	3845	2002	5598	5580	6195	30844	6722	3265	1432	5606	9261	5595	5906	1958	5894	9252	6016	8851	1385
PID_PI3K_PLC_TRK_PATHWAY	http://www.broadinstitute.org/gsea/msigdb/cards/PID_PI3K_PLC_TRK_PATHWAY	5170	572	7533	1958	7529	5295	5580	2309	2885	5335	116986	7442	6464	6714	3845	2549	7532	2932	5290	595	207	7531	4914	1385	6654	4803	815	7222	10971	2810	7534	814	3265	4893	6776	2036
PID_CD8_TCR_DOWNSTREAM_PATHWAY	http://www.broadinstitute.org/gsea/msigdb/cards/PID_CD8_TCR_DOWNSTREAM_PATHWAY	916	3845	2353	919	3455	3449	1961	5594	8784	5534	915	5588	567	4772	3604	5894	5604	3725	5551	3265	3448	926	925	1958	8061	4775	356	8320	7124	2002	5579	5595	6775	3726	4893	3454	3445	3440	5605	7293	3443	3458	3439	5601	3559	3105	3441	4773	673	5599	3561	5778	3558	3452	3446	3444	5530	5581	3442	917	3002	3451	3560	5578	5532
PID_EPHA2_FWD_PATHWAY	http://www.broadinstitute.org/gsea/msigdb/cards/PID_EPHA2_FWD_PATHWAY	5290	5295	10451	1942	3636	52	1969	7074	387	6714	6464	2885	9564	7410	5879	5747	867	5058	2909
PID_LYMPH_ANGIOGENESIS_PATHWAY	http://www.broadinstitute.org/gsea/msigdb/cards/PID_LYMPH_ANGIOGENESIS_PATHWAY	5594	3678	7424	5595	5600	3672	1398	5295	1278	2324	1277	6464	3688	6416	5290	1432	3676	1385	3673	6654	2277	2885	207	2335	6195
PID_ALPHA_SYNUCLEIN_PATHWAY	http://www.broadinstitute.org/gsea/msigdb/cards/PID_ALPHA_SYNUCLEIN_PATHWAY	3055	1861	7332	5071	6714	2185	7345	5580	3932	5594	5338	7054	9627	5595	5528	572	2268	2869	640	2280	4129	6622	1457	5653	2534	5337	7525	5330	6531	10273	11315	6850	4067
PID_FGF_PATHWAY	http://www.broadinstitute.org/gsea/msigdb/cards/PID_FGF_PATHWAY	6772	4684	207	5295	3725	2260	8074	5329	2549	8817	5335	2263	2247	2261	2246	5170	54756	5594	860	6195	5328	1500	54434	6777	2185	8822	867	1000	815	999	152831	5781	2254	5595	2249	6714	2253	10253	6696	2353	4233	4318	10818	6464	632	6383	2251	2885	3082	2017	5290	6654	2264	9965	10298
PID_INTEGRIN_A4B1_PATHWAY	http://www.broadinstitute.org/gsea/msigdb/cards/PID_INTEGRIN_A4B1_PATHWAY	7058	5829	93185	4620	5747	120425	5879	3676	5575	2335	6714	9564	5566	2185	3688	5786	10006	1793	7094	58494	929	10863	28964	5567	975	1398	7412	7057	5573	7534	6696	382	4192
PID_RAC1_PATHWAY	http://www.broadinstitute.org/gsea/msigdb/cards/PID_RAC1_PATHWAY	10006	5062	10094	9564	5601	6774	10109	396	29127	10787	10093	4688	4296	1495	124056	10097	1535	5879	26999	10092	1499	8826	1072	6776	23396	5608	3725	5609	10152	1398	6416	10095	999	5599	27035	55845	5058	10811	8395	10096	10458	1386	5330	1432	394	653361	3984	128239	1536	4214	10163	8394	8936	5606
PID_RB_1PATHWAY	http://www.broadinstitute.org/gsea/msigdb/cards/PID_RB_1PATHWAY	5515	6598	7042	5948	898	1026	5894	3725	6046	632	1387	8535	1050	1019	6688	6908	1386	860	6597	1432	7027	1786	1158	1487	11016	1870	5077	4286	7343	4233	6839	6441	5600	896	6502	5928	1997	25	2033	8841	1029	890	1871	5468	1869	595	1052	1027	1017	4654	3065	6872	1021	894	5601	4193	145258	1874	23411	26574	5925	4208	28227	1051	1437
PID_FAK_PATHWAY	http://www.broadinstitute.org/gsea/msigdb/cards/PID_FAK_PATHWAY	2534	9815	2889	7094	87	9826	3678	5295	6416	6237	2886	2909	6714	7414	595	5921	8976	7525	4690	3693	9564	5908	8440	2113	9844	4323	11099	64283	5058	8874	5906	3688	58	5747	23162	5290	6654	824	9475	5879	5601	387	23092	6455	5594	1793	50807	3725	5335	660	5599	11279	5829	673	5894	3685	5604	1398	2885
PID_HNF3A_PATHWAY	http://www.broadinstitute.org/gsea/msigdb/cards/PID_HNF3A_PATHWAY	3630	2353	653509	8202	1051	7448	1562	3170	6647	4774	1826	4824	2033	4731	2099	367	672	162	1027	6441	8204	80781	7356	2641	3725	7026	63977	3169	5451	1387	354	338	6469	3171	6667	522	729238	7494	725	4782	7031	4781	5265	23761
PID_TGFBR_PATHWAY	http://www.broadinstitute.org/gsea/msigdb/cards/PID_TGFBR_PATHWAY	83939	50855	23327	1499	100506658	6711	6198	23118	7043	857	7040	2885	54778	5515	5516	57154	4092	1616	11059	7042	1601	5170	6654	8312	83737	387	5520	7046	64750	7531	9765	5371	4087	5499	168002	1490	11171	23645	2280	409	4089	815	4088	83658	6498	6464	6885	10454	331	25805	9392	9372	10413	7048	7049
PID_HES_HEY_PATHWAY	http://www.broadinstitute.org/gsea/msigdb/cards/PID_HES_HEY_PATHWAY	4602	920	142	5932	23493	405	3516	2548	1869	256297	4654	1487	429	1027	8648	7528	2626	23462	55502	7088	23013	1387	2690	3791	367	4851	6929	1827	3065	9794	2033	3717	50674	6774	9612	860	2627	84441	9611	632	817	3091	23028	5925	7291	3280	3397	2623
PID_IL12_STAT4_PATHWAY	http://www.broadinstitute.org/gsea/msigdb/cards/PID_IL12_STAT4_PATHWAY	915	5601	8807	3606	3122	917	6775	941	3123	3659	9063	8809	2119	1387	5551	920	3558	7040	5599	5534	3725	30009	2353	5532	940	942	6774	3458	3559	916	5530	3596	919
REACTOME_GLYCOGEN_BREAKDOWN_GLYCOGENOLYSIS	http://www.broadinstitute.org/gsea/msigdb/cards/REACTOME_GLYCOGEN_BREAKDOWN_GLYCOGENOLYSIS	178	2992	5236	5255	5256	5257	5260	5261	55276	5834	5836	5837	646780	650556	801	805	808	8908
REACTOME_TRANSLATION	http://www.broadinstitute.org/gsea/msigdb/cards/REACTOME_TRANSLATION	10952	11224	126037	152663	1650	1915	1933	1936	1937	1938	1964	1965	1967	1968	1973	1974	1975	1977	1978	1981	1983	2107	2197	23471	23478	23480	23521	23708	25873	26986	27335	284393	285596	28972	29927	339799	347292	3646	387867	388076	388474	389342	391370	3921	401470	401904	440055	440575	441377	4736	51121	55176	58477	60559	6122	6123	6124	6125	6128	6129	6130	6132	6133	6134	6135	6136	6137	6138	6139	6141	6142	6143	6144	6146	6147	6152	6154	6155	6156	6157	6158	6159	6160	6161	6164	6165	6167	6168	6169	6170	6171	6173	6175	6176	6181	6184	6185	6187	6188	6189	6191	6192	6193	6194	6201	6202	6203	6204	6205	6206	6207	6208	6209	6210	6217	6218	6222	6223	6224	6227	6228	6229	6230	6231	6232	6233	6234	6235	646483	647030	641895	642320	642892	643003	643007	643101	644166	644790	644934	402100	645441	645630	645899	646104	646184	646195	646875	647074	647099	647436	649299	649602	650638	650788	651249	651825	651894	652607	653147	653162	653226	653314	653566	653737	653773	653881	653994	6726	6727	6728	6729	6730	6731	6734	6745	6746	6747	6748	727792	728002	728134	728311	728501	728590	619443	728782	728937	728953	729075	729293	729340	729362	729402	729617	729789	729798	729998	730187	730343	100131863	7311	729536	7458	8661	8662	8663	8664	8665	8666	8667	8668	8669	8890	8891	8892	8893	8894	9045	90701	9349	9669	9789
REACTOME_PYRIMIDINE_CATABOLISM	http://www.broadinstitute.org/gsea/msigdb/cards/REACTOME_PYRIMIDINE_CATABOLISM	151531	1806	1807	1890	30833	4907	51251	51733	56953	64902	7378	84618
REACTOME_RNA_POL_III_TRANSCRIPTION_INITIATION_FROM_TYPE_2_PROMOTER	http://www.broadinstitute.org/gsea/msigdb/cards/REACTOME_RNA_POL_III_TRANSCRIPTION_INITIATION_FROM_TYPE_2_PROMOTER	10621	10623	11128	11178	171568	2972	2976	51082	51728	5434	5435	5437	5440	5441	55703	55718	661	6908	84265	9328	9329	9330	9533
REACTOME_INHIBITION_OF_THE_PROTEOLYTIC_ACTIVITY_OF_APC_C_REQUIRED_FOR_THE_ONSET_OF_ANAPHASE_BY_MITOTIC_SPINDLE_CHECKPOINT_COMPONENTS	http://www.broadinstitute.org/gsea/msigdb/cards/REACTOME_INHIBITION_OF_THE_PROTEOLYTIC_ACTIVITY_OF_APC_C_REQUIRED_FOR_THE_ONSET_OF_ANAPHASE_BY_MITOTIC_SPINDLE_CHECKPOINT_COMPONENTS	10393	11065	246184	29882	29945	4085	51433	51434	51529	64682	647654	649620	650621	651763	701	729948	730594	7321	7324	8697	8881	9184	991	996
REACTOME_PYRUVATE_METABOLISM_AND_CITRIC_ACID_TCA_CYCLE	http://www.broadinstitute.org/gsea/msigdb/cards/REACTOME_PYRUVATE_METABOLISM_AND_CITRIC_ACID_TCA_CYCLE	137872	1431	1737	1738	1743	2271	23530	23539	283398	3417	3418	3419	3420	3421	3939	3945	4191	4967	50	5160	5162	5163	5164	5165	5166	54704	55066	57546	6389	6390	6391	6392	646520	646675	646677	650667	650674	650883	651820	6566	682	728294	79944	8050	8801	8802	8803	9123
REACTOME_EXTRINSIC_PATHWAY_FOR_APOPTOSIS	http://www.broadinstitute.org/gsea/msigdb/cards/REACTOME_EXTRINSIC_PATHWAY_FOR_APOPTOSIS	355	356	7124	7132	7186	841	843	8717	8737	8743	8772	8795	8837
REACTOME_PTM_GAMMA_CARBOXYLATION_HYPUSINE_FORMATION_AND_ARYLSULFATASE_ACTIVATION	http://www.broadinstitute.org/gsea/msigdb/cards/REACTOME_PTM_GAMMA_CARBOXYLATION_HYPUSINE_FORMATION_AND_ARYLSULFATASE_ACTIVATION	153642	1725	1984	2147	2155	2158	2159	22901	25870	2677	285362	340075	347527	410	411	412	415	416	5045	5624	5627	56648	652612	79001	79642	83475	8858
REACTOME_APOPTOTIC_CLEAVAGE_OF_CELLULAR_PROTEINS	http://www.broadinstitute.org/gsea/msigdb/cards/REACTOME_APOPTOTIC_CLEAVAGE_OF_CELLULAR_PROTEINS	10134	118	1499	1828	1829	1830	1832	22985	2339	2620	28988	2934	324	329	4000	4001	4137	100506658	51765	5317	5339	5580	5588	5747	6093	6304	647859	652460	660	6709	7082	727758	7431	836	839	840	841	8428	9414	999
REACTOME_RNA_POL_I_TRANSCRIPTION_TERMINATION	http://www.broadinstitute.org/gsea/msigdb/cards/REACTOME_RNA_POL_I_TRANSCRIPTION_TERMINATION	1022	2068	2071	25885	284119	2965	2966	2967	2968	4331	51082	5437	5440	652857	653238	7343	84172	9013	9014	9015	902	9533
REACTOME_FORMATION_OF_THE_TERNARY_COMPLEX_AND_SUBSEQUENTLY_THE_43S_COMPLEX	http://www.broadinstitute.org/gsea/msigdb/cards/REACTOME_FORMATION_OF_THE_TERNARY_COMPLEX_AND_SUBSEQUENTLY_THE_43S_COMPLEX	1964	1965	1968	2197	27335	339799	3646	387867	388076	391370	3921	401470	440055	441377	6187	6188	6189	6191	6192	6193	6194	6201	6202	6203	6204	6205	6206	6207	6208	6209	6210	6217	6218	6222	6223	6224	6227	6228	6229	6230	6231	6232	6233	6234	6235	642892	643003	644166	644790	644934	645630	645899	646195	650788	651894	653162	728590	619443	728937	728953	729293	729789	730187	100131863	8661	8662	8663	8664	8665	8666	8667	8668	8669	8894
REACTOME_ACTIVATION_OF_THE_PRE_REPLICATIVE_COMPLEX	http://www.broadinstitute.org/gsea/msigdb/cards/REACTOME_ACTIVATION_OF_THE_PRE_REPLICATIVE_COMPLEX	1017	10926	23594	23595	23649	29935	4171	4172	4173	4174	4175	4176	4998	4999	5000	5001	5422	5426	5427	55388	5557	5558	6117	6118	6119	645084	81620	8317	8318	84515	990
REACTOME_PROCESSING_OF_INTRONLESS_PRE_MRNAS	http://www.broadinstitute.org/gsea/msigdb/cards/REACTOME_PROCESSING_OF_INTRONLESS_PRE_MRNAS	10914	10978	11051	1477	1478	1479	22916	29894	4686	51585	51692	53981	79869	8106
REACTOME_GAP_JUNCTION_DEGRADATION	http://www.broadinstitute.org/gsea/msigdb/cards/REACTOME_GAP_JUNCTION_DEGRADATION	1173	1211	1212	1213	1601	1759	1785	2697	4646	8218
REACTOME_BASE_EXCISION_REPAIR	http://www.broadinstitute.org/gsea/msigdb/cards/REACTOME_BASE_EXCISION_REPAIR	10309	10714	2237	23583	328	3978	3980	4350	4595	4913	4968	5111	5423	5424	5425	57804	6996	7515	8930
REACTOME_BILE_ACID_AND_BILE_SALT_METABOLISM	http://www.broadinstitute.org/gsea/msigdb/cards/REACTOME_BILE_ACID_AND_BILE_SALT_METABOLISM	10005	10599	10858	10998	11001	1109	1581	1582	1593	213	2172	23600	28234	3295	51302	570	6342	6554	6555	6579	6718	80270	8309	8647	8714	9023	9420
REACTOME_SYNTHESIS_OF_BILE_ACIDS_AND_BILE_SALTS_VIA_7ALPHA_HYDROXYCHOLESTEROL	http://www.broadinstitute.org/gsea/msigdb/cards/REACTOME_SYNTHESIS_OF_BILE_ACIDS_AND_BILE_SALTS_VIA_7ALPHA_HYDROXYCHOLESTEROL	10005	10998	11001	1109	1581	1582	1593	23600	3295	570	6342	6718	80270	8309	8647
REACTOME_RECYCLING_OF_BILE_ACIDS_AND_SALTS	http://www.broadinstitute.org/gsea/msigdb/cards/REACTOME_RECYCLING_OF_BILE_ACIDS_AND_SALTS	10599	10998	213	2172	28234	570	6554	6555	6579	8647	8714
REACTOME_SIGNALING_BY_RHO_GTPASES	http://www.broadinstitute.org/gsea/msigdb/cards/REACTOME_SIGNALING_BY_RHO_GTPASES	10144	10276	10395	10451	10928	11214	1123	1124	116984	116985	117289	121512	158763	171177	1894	2	221472	2245	23092	23221	23229	23365	23370	23380	23433	23526	23779	257106	25791	26230	2664	2665	27237	29	2909	29127	29984	343578	387	388	389	391	392	393	395	396	397	398	399	4168	4650	4952	4983	50649	50650	51291	51306	5296	54509	55114	55288	553158	55789	55843	57381	57514	57522	57569	57580	58504	5879	5880	5881	5923	5924	613	64411	6453	64857	6654	6655	7074	7204	732425	7409	79658	79822	83478	84033	84144	84986	85360	89839	89846	89941	8997	90627	91614	9181	93663	9411	94134	9459	9754	9824	9826	9828	9886	9901	9908	9912	9938	998
REACTOME_SIGNALING_BY_WNT	http://www.broadinstitute.org/gsea/msigdb/cards/REACTOME_SIGNALING_BY_WNT	10023	10213	139285	143471	1452	1499	23198	23401	324	5515	5516	5518	5519	5525	5526	5527	5528	5529	5682	5683	5684	5685	5686	5687	5688	5689	5690	5691	5692	5693	5694	5695	5696	5698	5699	5700	5701	5702	5704	5705	5706	5707	5708	5709	5710	5711	5713	5714	5715	5716	5717	5718	5719	5720	5721	6233	6500	652826	728590	7311	8312	8454	8945	9491	9861
REACTOME_METABOLISM_OF_NON_CODING_RNA	http://www.broadinstitute.org/gsea/msigdb/cards/REACTOME_METABOLISM_OF_NON_CODING_RNA	10073	10419	10762	11097	11218	119358	1207	129401	22916	23165	23225	23511	23636	25929	348995	4686	4927	50628	51808	53371	55746	57122	5903	6606	6607	6628	6632	6633	6634	6635	6636	6637	7175	79023	79084	79760	79833	79902	8021	8086	81929	8480	8487	9631	96764	9688	9818	9883	9972
REACTOME_SYNTHESIS_OF_BILE_ACIDS_AND_BILE_SALTS_VIA_24_HYDROXYCHOLESTEROL	http://www.broadinstitute.org/gsea/msigdb/cards/REACTOME_SYNTHESIS_OF_BILE_ACIDS_AND_BILE_SALTS_VIA_24_HYDROXYCHOLESTEROL	10858	10998	11001	1109	1582	1593	23600	51302	6718	80270
REACTOME_SYNTHESIS_OF_BILE_ACIDS_AND_BILE_SALTS	http://www.broadinstitute.org/gsea/msigdb/cards/REACTOME_SYNTHESIS_OF_BILE_ACIDS_AND_BILE_SALTS	10005	10858	10998	11001	1109	1581	1582	1593	23600	3295	51302	570	6342	6718	80270	8309	8647	9023	9420
REACTOME_METABOLISM_OF_STEROID_HORMONES_AND_VITAMINS_A_AND_D	http://www.broadinstitute.org/gsea/msigdb/cards/REACTOME_METABOLISM_OF_STEROID_HORMONES_AND_VITAMINS_A_AND_D	1081	120227	1208	134429	147323	1583	1584	1585	1586	1588	1589	1591	1594	231	2638	3283	3284	3290	3292	3293	3972	4036	51109	53630	5406	5443	5641	5948	6715	6716	6770	79644	8029	80765	9227
REACTOME_ANDROGEN_BIOSYNTHESIS	http://www.broadinstitute.org/gsea/msigdb/cards/REACTOME_ANDROGEN_BIOSYNTHESIS	1081	1586	3283	3284	3293	3972	5443	6715	6716	79644
REACTOME_SIGNALLING_BY_NGF	http://www.broadinstitute.org/gsea/msigdb/cards/REACTOME_SIGNALLING_BY_NGF	10000	10018	10126	1026	1027	10276	10451	107	108	10818	109	111	11108	112	11214	113	114	1147	115	116	117	117145	1173	1175	1211	1213	121512	135	1385	1398	1432	156	160	161	163	1759	1785	1845	1846	1848	1849	1894	196883	2002	207	208	221472	2245	22986	2308	2309	23229	23239	23365	23370	23385	23421	2475	253260	25759	25791	26230	26574	27018	27237	2885	2889	29	2931	3065	3066	3164	3265	3551	3654	3667	3709	3710	3845	387	393	396	4099	4168	4193	4205	4208	4303	440917	4615	466	4792	4803	4804	4893	4914	4915	4974	5045	5046	50649	50650	51107	5125	5136	5153	5170	5290	5291	5295	5296	5335	53358	5515	5516	5518	5519	5528	5566	5567	5568	5573	5575	5576	5577	5578	5580	5581	5582	5584	55851	5594	5595	5598	5599	5600	5603	5604	5605	5607	5663	5664	57142	572	5728	57498	57580	57761	5879	5894	5898	5899	5900	5906	5923	5924	5970	6014	6016	6195	6196	6197	6199	6233	6300	64223	6453	6456	6464	64857	6610	6654	6655	6714	673	6774	6868	7074	7189	7204	7249	728590	729120	730418	7311	731292	7409	7529	7531	7867	79109	801	805	808	814	83464	835	836	84033	842	84335	84894	8660	8767	8841	8878	89846	8997	9138	9181	9252	9261	9459	9500	9826	9828	983
REACTOME_CTNNB1_PHOSPHORYLATION_CASCADE	http://www.broadinstitute.org/gsea/msigdb/cards/REACTOME_CTNNB1_PHOSPHORYLATION_CASCADE	10023	139285	1452	1499	23401	324	5515	5516	5518	5519	5525	5526	5527	5528	5529	8312
REACTOME_INSULIN_RECEPTOR_RECYCLING	http://www.broadinstitute.org/gsea/msigdb/cards/REACTOME_INSULIN_RECEPTOR_RECYCLING	10312	127124	23545	245972	245973	3630	3643	50617	51382	51606	523	525	526	527	528	529	533	534	8992	90423	9114	9296	9550
REACTOME_COPI_MEDIATED_TRANSPORT	http://www.broadinstitute.org/gsea/msigdb/cards/REACTOME_COPI_MEDIATED_TRANSPORT	11316	1314	1315	22818	22820	372	375	55738	8729	9276
REACTOME_NEF_MEDIATED_DOWNREGULATION_OF_MHC_CLASS_I_COMPLEX_CELL_SURFACE_EXPRESSION	http://www.broadinstitute.org/gsea/msigdb/cards/REACTOME_NEF_MEDIATED_DOWNREGULATION_OF_MHC_CLASS_I_COMPLEX_CELL_SURFACE_EXPRESSION	10053	1174	162	164	3105	55690	567	3138	8905	8907
REACTOME_SIGNALING_BY_SCF_KIT	http://www.broadinstitute.org/gsea/msigdb/cards/REACTOME_SIGNALING_BY_SCF_KIT	10000	10019	1026	1027	10603	10750	1111	1147	117145	1215	1385	207	208	2241	2242	2308	2309	23239	2475	253260	2534	2885	2886	2887	2931	3164	3265	3717	3815	3845	3932	4067	4193	4254	4303	4318	4893	5170	5290	5295	5296	5578	5594	5595	5604	5605	572	5728	57761	5777	5879	5894	6199	64223	653882	6654	6714	6772	6774	6776	6777	7006	7249	729120	731292	7409	7525	7529	79109	842	84335	8503	8651	867	9306	9402	983	9846
REACTOME_DEVELOPMENTAL_BIOLOGY	http://www.broadinstitute.org/gsea/msigdb/cards/REACTOME_DEVELOPMENTAL_BIOLOGY	1000	10000	10001	1002	10025	10048	1013	10154	1019	1020	1024	10298	10371	103910	10398	10486	10487	10499	10507	1051	1052	10570	10589	10637	1072	10891	10963	112950	1173	1175	1211	1213	1272	1277	1278	1280	1281	1282	1284	1285	1286	1287	1289	1290	1291	1292	1293	1297	1298	1299	130399	137970	1385	1387	1400	1432	1457	1459	1460	1463	148738	1495	1499	160	161	163	1630	1641	1739	1741	1759	1785	1793	1808	1809	1879	1956	1959	2033	2064	207	208	214	2167	219541	219699	2242	2255	2260	22885	23054	2308	2309	23097	23129	23332	23365	23380	23389	23396	24137	2494	25	2534	256297	2645	2657	2668	2674	2675	27	27255	27289	27330	2817	284217	285643	285704	286	288	2885	29079	2909	3170	3171	3172	3174	3175	3265	3280	3320	3326	3375	3516	3630	3642	3651	3672	3673	3674	3678	3680	3685	3688	3690	375790	3785	3786	3845	387	388	389	389692	3897	390874	391	3912	3915	3952	3983	3984	3985	400569	4023	4087	4088	4089	4205	4207	4208	4209	4233	4478	4617	4618	4627	4628	4629	4637	4651	4654	4656	4684	4690	4756	4760	4821	4825	4838	4893	4897	4902	4917	5045	5046	5058	5062	50674	5080	50937	51003	5105	51129	51332	51466	51586	5216	5217	5306	5313	5335	5346	5361	5362	5364	5365	54209	5465	5468	5469	54797	55090	55558	55588	55740	55800	5588	5594	5595	5600	5604	5605	5608	5621	5623	56896	56924	56963	57113	57144	5747	57522	57556	57698	57731	5788	5879	5880	5894	59277	5962	5970	6091	6092	6093	6195	6196	6197	6237	6256	6300	6324	6326	6327	6329	6331	6332	6334	6386	64096	442204	642076	64218	64221	644816	6456	6477	6478	650400	6514	6517	6585	6586	6604	663	6654	6655	6708	6709	6710	6711	6712	6714	6720	6837	688	6900	6907	6925	6927	6928	6929	6938	6997	7026	7040	7044	7094	7124	7204	7222	7223	7224	7225	727758	729030	729991	730030	730221	730335	7305	731231	7408	7430	7471	7480	7529	779	782	783	784	785	7903	79718	79784	80031	8128	81857	8202	84246	8440	8482	8506	85441	8633	8648	8650	8828	8829	8841	8851	8911	8912	8913	892	8928	896	8976	8986	90249	9037	90390	9048	91	91653	92	9252	9282	93	9314	100133941	9350	9353	9370	9412	9423	9439	9440	9441	9442	9443	9475	9477	948	9611	9612	96764	971	9723	9826	983	9855	9862	9901	9968	998
REACTOME_CROSS_PRESENTATION_OF_SOLUBLE_EXOGENOUS_ANTIGENS_ENDOSOMES	http://www.broadinstitute.org/gsea/msigdb/cards/REACTOME_CROSS_PRESENTATION_OF_SOLUBLE_EXOGENOUS_ANTIGENS_ENDOSOMES	10213	143471	2209	2210	23198	4360	50489	5682	5683	5684	5685	5686	5687	5688	5689	5690	5691	5692	5693	5694	5695	5696	5698	5699	5700	5701	5702	5704	5705	5706	5707	5708	5709	5710	5711	5713	5714	5715	5716	5717	5718	5719	5720	5721	652826	9491	9861	9902
REACTOME_SIGNALING_BY_NODAL	http://www.broadinstitute.org/gsea/msigdb/cards/REACTOME_SIGNALING_BY_NODAL	10589	10637	130399	2309	2657	4087	4088	4089	4838	5045	5046	6997	7044	8928	91	92	93	9350
REACTOME_DAG_AND_IP3_SIGNALING	http://www.broadinstitute.org/gsea/msigdb/cards/REACTOME_DAG_AND_IP3_SIGNALING	107	108	109	111	112	113	114	115	1385	156	196883	3709	3710	5136	5153	5335	5566	5567	5568	5573	5575	5576	5577	5578	5580	5581	5582	730418	801	805	808	814
REACTOME_SPRY_REGULATION_OF_FGF_SIGNALING	http://www.broadinstitute.org/gsea/msigdb/cards/REACTOME_SPRY_REGULATION_OF_FGF_SIGNALING	10253	2885	5515	5516	5518	5594	5595	6233	6714	673	728590	7311	8569	867
REACTOME_TCA_CYCLE_AND_RESPIRATORY_ELECTRON_TRANSPORT	http://www.broadinstitute.org/gsea/msigdb/cards/REACTOME_TCA_CYCLE_AND_RESPIRATORY_ELECTRON_TRANSPORT	10476	10632	10975	126328	1327	1329	1337	1340	1345	1349	1350	1351	137872	1431	1537	1737	1738	1743	2108	2109	2110	2271	23530	23539	27089	283398	3417	3418	3419	3420	3421	374291	3939	3945	4191	440567	4508	4509	4512	4513	4514	4519	4535	4536	4537	4538	4539	4540	4541	4694	4695	4696	4697	4698	4700	4701	4702	4704	4705	4706	4707	4708	4709	4710	4711	4712	4713	4714	4715	4716	4717	4718	4719	4720	4722	4723	4724	4725	4726	4728	4729	4731	4967	498	50	506	509	51079	513	514	515	516	5160	5162	5163	5164	5165	5166	521	522	539	54205	54704	55066	55967	57546	6389	6390	6391	6392	642727	643031	442454	646520	646675	646677	650667	650674	650883	651820	6566	682	727947	728294	7350	7351	7352	7381	7384	7385	7386	7388	79944	8050	8801	8802	8803	9123	9167	9377	9551
REACTOME_BMAL1_CLOCK_NPAS2_ACTIVATES_CIRCADIAN_EXPRESSION	http://www.broadinstitute.org/gsea/msigdb/cards/REACTOME_BMAL1_CLOCK_NPAS2_ACTIVATES_CIRCADIAN_EXPRESSION	10135	10499	10891	1387	1407	1408	1628	2033	2155	23054	25819	2908	406	4862	5054	5187	5465	5469	551	56938	6095	6256	6604	6907	79365	79718	8202	85441	8553	8648	8841	8864	9572	9575	9611	96764
REACTOME_ANTIGEN_PROCESSING_CROSS_PRESENTATION	http://www.broadinstitute.org/gsea/msigdb/cards/REACTOME_ANTIGEN_PROCESSING_CROSS_PRESENTATION	10213	10952	143471	1520	1535	1536	2209	2210	23198	23480	2923	29927	3105	3106	3107	3134	3135	3685	3693	4012	4360	4688	4689	50489	55176	567	5682	5683	5684	5685	5686	5687	5688	5689	5690	5691	5692	5693	5694	5695	5696	5698	5699	5700	5701	5702	5704	5705	5706	5707	5708	5709	5710	5711	5713	5714	5715	5716	5717	5718	5719	5720	5721	6233	648998	3138	652826	6890	6891	728590	7311	811	948	9491	9861	9902
REACTOME_GROWTH_HORMONE_RECEPTOR_SIGNALING	http://www.broadinstitute.org/gsea/msigdb/cards/REACTOME_GROWTH_HORMONE_RECEPTOR_SIGNALING	1154	1442	25970	2688	2689	2690	3667	3717	4067	5594	5595	5617	5618	5770	5777	6772	6774	6776	6777	6868	8651	8660	8835	9021
REACTOME_TRIF_MEDIATED_TLR3_SIGNALING	http://www.broadinstitute.org/gsea/msigdb/cards/REACTOME_TRIF_MEDIATED_TLR3_SIGNALING	10392	10454	11035	1147	1385	1386	1432	148022	177	1845	1846	1848	1849	2002	23118	2353	257397	29110	3146	351	3551	3654	3656	3661	3665	3725	4205	4208	466	4791	4792	4793	5515	5516	5518	5519	5528	5594	5595	5598	5599	5600	5601	5602	5604	5605	5606	5608	5609	5970	6195	6196	6197	6233	6283	6285	6288	64127	6416	650832	6885	7098	7189	728590	7311	7867	81030	8517	8737	8767	9252	9261	9641	983
REACTOME_CELL_CELL_COMMUNICATION	http://www.broadinstitute.org/gsea/msigdb/cards/REACTOME_CELL_CELL_COMMUNICATION	1000	1001	1002	1003	1004	1005	1006	1007	1008	1009	1010	1012	1013	1016	10207	10326	10686	10979	1308	1364	1365	1366	140885	1432	149461	1495	1499	1500	1630	1826	2185	2318	23562	23607	23705	24146	2533	2534	253559	25945	26285	2885	29780	3611	3688	3691	3728	3909	3914	3918	3987	4690	4868	49861	5010	5058	50848	50855	51208	5290	5291	5295	5296	5339	53842	54751	55423	55742	5584	5599	5600	5603	56288	57453	5747	5777	5817	5818	5819	5879	6251	6300	64398	64403	652460	6709	6711	6714	7016	7122	729030	96626	7305	7408	81	81607	84063	8440	84552	84612	84623	87	88	8826	8935	8976	9069	9071	9073	9074	9075	9076	9080	92359	9423	9459	961	977	9863	999
REACTOME_ABCA_TRANSPORTERS_IN_LIPID_HOMEOSTASIS	http://www.broadinstitute.org/gsea/msigdb/cards/REACTOME_ABCA_TRANSPORTERS_IN_LIPID_HOMEOSTASIS	10347	10349	10350	20	21	215	225	23460	26154	335	5824	5825	64137	64240	64241	642762	8504	9619
REACTOME_ENDOSOMAL_VACUOLAR_PATHWAY	http://www.broadinstitute.org/gsea/msigdb/cards/REACTOME_ENDOSOMAL_VACUOLAR_PATHWAY	1520	3105	3106	3107	3134	3135	4012	567	3138
REACTOME_TETRAHYDROBIOPTERIN_BH4_SYNTHESIS_RECYCLING_SALVAGE_AND_REGULATION	http://www.broadinstitute.org/gsea/msigdb/cards/REACTOME_TETRAHYDROBIOPTERIN_BH4_SYNTHESIS_RECYCLING_SALVAGE_AND_REGULATION	1719	207	2643	2644	3320	4846	5593	5805	573971	6697	801	805	808
REACTOME_ER_PHAGOSOME_PATHWAY	http://www.broadinstitute.org/gsea/msigdb/cards/REACTOME_ER_PHAGOSOME_PATHWAY	10213	10952	143471	23198	23480	2923	29927	3105	3106	3107	3134	3135	55176	567	5682	5683	5684	5685	5686	5687	5688	5689	5690	5691	5692	5693	5694	5695	5696	5698	5699	5700	5701	5702	5704	5705	5706	5707	5708	5709	5710	5711	5713	5714	5715	5716	5717	5718	5719	5720	5721	6233	3138	652826	6890	6891	728590	7311	811	9491	9861
REACTOME_MEIOSIS	http://www.broadinstitute.org/gsea/msigdb/cards/REACTOME_MEIOSIS	10111	1017	1019	10274	10388	10734	10735	11083	11144	121504	126961	128312	23224	23345	23626	255626	25777	25913	26277	27030	27127	3012	3013	3014	3015	3017	3018	3020	3021	3306	333932	347376	4000	4001	4292	4361	4438	4439	4683	472	50511	54386	545	554313	56154	56158	56979	5885	5888	5889	5932	6117	6118	6119	641	644914	648152	65057	651610	651921	653604	672	675	6847	7013	7014	7156	723790	731820	7329	8243	8290	8294	8331	8334	8335	8337	8338	8339	8340	8341	8342	8343	8344	8345	8346	8347	8348	8349	8350	8351	8352	8353	8354	8355	8356	8357	8358	8359	8360	8361	8362	8363	8364	8365	8366	8367	8368	8370	84057	8468	85236	8968	8970	9126	9985
REACTOME_NEGATIVE_REGULATION_OF_FGFR_SIGNALING	http://www.broadinstitute.org/gsea/msigdb/cards/REACTOME_NEGATIVE_REGULATION_OF_FGFR_SIGNALING	10253	10818	152831	2246	2247	2248	2249	2250	2251	2252	2253	2254	2255	2260	2261	2263	2264	26281	27006	2885	5515	5516	5518	5594	5595	6233	6714	673	728590	7311	8074	8569	867	8817	8822	9365	9965
REACTOME_G0_AND_EARLY_G1	http://www.broadinstitute.org/gsea/msigdb/cards/REACTOME_G0_AND_EARLY_G1	1017	132660	1859	1869	1874	1875	286826	3065	441488	4605	5111	55957	5928	5933	5934	642954	7027	890	8900	898	9134	91750	983	990	993
REACTOME_REGULATION_OF_KIT_SIGNALING	http://www.broadinstitute.org/gsea/msigdb/cards/REACTOME_REGULATION_OF_KIT_SIGNALING	10019	10603	2534	2885	3815	3932	4067	4254	5578	5777	653882	6654	6714	7525	8651	867	9306
REACTOME_MEMBRANE_TRAFFICKING	http://www.broadinstitute.org/gsea/msigdb/cards/REACTOME_MEMBRANE_TRAFFICKING	10052	10053	10113	10254	10427	10484	10618	10717	10804	11267	11316	1173	1174	1176	1211	1212	1213	127534	128866	1314	1315	1362	137492	1522	152503	155382	1601	162	164	1759	1777	1785	219770	22818	22820	22872	23431	23557	2495	2512	2580	25977	25978	26258	2647	2697	2700	2701	2702	2703	2705	2706	2707	2709	27131	27183	27243	2799	286451	29082	3312	3482	372	375	375519	388552	4074	408	4646	4952	51028	51128	51160	51429	51510	51534	51652	5286	54885	55048	55330	55738	57165	57369	5878	6233	6272	6396	6456	6643	6714	6810	6844	6845	7037	7082	7163	7164	7251	728590	643454	7311	79643	79720	8027	81025	81567	8218	8301	84062	84313	84694	8546	8673	8729	8773	8775	8905	8907	9026	9146	91782	92421	9276	9525	9632	9698	9829	9871
REACTOME_NEF_MEDIATES_DOWN_MODULATION_OF_CELL_SURFACE_RECEPTORS_BY_RECRUITING_THEM_TO_CLATHRIN_ADAPTERS	http://www.broadinstitute.org/gsea/msigdb/cards/REACTOME_NEF_MEDIATES_DOWN_MODULATION_OF_CELL_SURFACE_RECEPTORS_BY_RECRUITING_THEM_TO_CLATHRIN_ADAPTERS	10053	1173	1174	1175	160	161	162	163	164	3105	375	3932	51606	55690	567	3138	8905	8907	920	926	940
REACTOME_IMMUNOREGULATORY_INTERACTIONS_BETWEEN_A_LYMPHOID_AND_A_NON_LYMPHOID_CELL	http://www.broadinstitute.org/gsea/msigdb/cards/REACTOME_IMMUNOREGULATORY_INTERACTIONS_BETWEEN_A_LYMPHOID_AND_A_NON_LYMPHOID_CELL	10225	10288	10666	10859	10870	10990	11006	11024	11025	11126	120425	131450	135250	1525	2213	2214	22914	3105	3106	3107	3134	3135	3383	3384	3385	3386	3683	3688	3689	3695	3802	3803	3804	3805	3806	100132285	3811	3812	3821	3824	56253	567	5817	5819	6402	3138	651536	652578	652626	653879	718	7305	731066	7412	79465	80328	80329	8519	915	916	917	919	925	926	930	947	958	959	975	999
REACTOME_ACTIVATED_AMPK_STIMULATES_FATTY_ACID_OXIDATION_IN_MUSCLE	http://www.broadinstitute.org/gsea/msigdb/cards/REACTOME_ACTIVATED_AMPK_STIMULATES_FATTY_ACID_OXIDATION_IN_MUSCLE	1374	1375	1376	2180	32	51422	51719	53632	55437	5562	5563	5564	5565	5571	644462	6794	788	81617	92335
REACTOME_VITAMIN_B5_PANTOTHENATE_METABOLISM	http://www.broadinstitute.org/gsea/msigdb/cards/REACTOME_VITAMIN_B5_PANTOTHENATE_METABOLISM	2194	53354	55229	60490	60496	79646	79717	80025	8034	80347	8884
REACTOME_BOTULINUM_NEUROTOXICITY	http://www.broadinstitute.org/gsea/msigdb/cards/REACTOME_BOTULINUM_NEUROTOXICITY	10228	112755	127833	2054	23673	642105	6616	6804	6809	6810	6811	6843	6844	6857	8417	8675	8676	8677	9482
REACTOME_METABOLISM_OF_VITAMINS_AND_COFACTORS	http://www.broadinstitute.org/gsea/msigdb/cards/REACTOME_METABOLISM_OF_VITAMINS_AND_COFACTORS	10135	10243	10560	113235	119391	1528	1719	1727	2194	23057	23475	2356	27010	27304	349565	4337	4338	4522	4524	5167	53354	54	55034	55163	55191	55229	55312	60490	60496	573971	6470	64802	6513	6515	65220	6573	79178	79646	79717	80025	80308	8034	80347	80704	81034	8566	8884	9054	9446	9962	9963
REACTOME_TRANS_GOLGI_NETWORK_VESICLE_BUDDING	http://www.broadinstitute.org/gsea/msigdb/cards/REACTOME_TRANS_GOLGI_NETWORK_VESICLE_BUDDING	10053	10618	10717	1174	1176	1211	1213	1362	1522	152503	162	164	1777	1785	23431	23557	2495	2512	2580	25977	26258	2647	27131	2799	286451	3312	3482	375	388552	4074	408	4952	51429	5286	54885	55330	5878	6272	6456	6643	6810	6844	6845	7037	7163	7164	643454	81567	8301	84062	8546	8673	8729	8773	8775	8905	8907	9026	9698	9829
REACTOME_PROTEOLYTIC_CLEAVAGE_OF_SNARE_COMPLEX_PROTEINS	http://www.broadinstitute.org/gsea/msigdb/cards/REACTOME_PROTEOLYTIC_CLEAVAGE_OF_SNARE_COMPLEX_PROTEINS	10228	112755	2054	23673	642105	6616	6804	6809	6810	6811	6843	6844	8417	8675	8676	8677	9482
REACTOME_RESOLUTION_OF_AP_SITES_VIA_THE_MULTIPLE_NUCLEOTIDE_PATCH_REPLACEMENT_PATHWAY	http://www.broadinstitute.org/gsea/msigdb/cards/REACTOME_RESOLUTION_OF_AP_SITES_VIA_THE_MULTIPLE_NUCLEOTIDE_PATCH_REPLACEMENT_PATHWAY	10309	10714	2237	23583	328	3978	4350	4595	4913	4968	5111	5423	5424	5425	57804	6996	8930
REACTOME_GAMMA_CARBOXYLATION_TRANSPORT_AND_AMINO_TERMINAL_CLEAVAGE_OF_PROTEINS	http://www.broadinstitute.org/gsea/msigdb/cards/REACTOME_GAMMA_CARBOXYLATION_TRANSPORT_AND_AMINO_TERMINAL_CLEAVAGE_OF_PROTEINS	2147	2155	2158	2159	2677	5045	5624	5627	652612	79001	8858
REACTOME_IL_7_SIGNALING	http://www.broadinstitute.org/gsea/msigdb/cards/REACTOME_IL_7_SIGNALING	3082	3561	3574	3575	3716	3718	5295	5296	6776	6777	8503
REACTOME_CELL_CYCLE	http://www.broadinstitute.org/gsea/msigdb/cards/REACTOME_CELL_CYCLE	10112	10121	10142	1017	1019	1021	10213	1022	1026	1027	10274	1029	1030	1031	1032	10382	10383	10388	10393	10403	10426	10540	1058	1060	1069	10714	10726	10733	10734	10735	10806	10844	10856	10926	11004	11064	11065	11083	1111	11116	11130	11190	11200	11243	11258	11339	114791	1163	121441	121504	128312	132660	143471	1453	1454	147841	151246	151648	1639	1719	1736	1763	1778	1781	1859	1869	1870	1871	1874	1875	203068	220134	2237	22897	22919	22981	22994	23198	23224	23332	23345	23421	23594	23595	23649	246184	2491	255626	25777	25909	25913	25936	26271	26277	27127	27175	28227	286826	29882	29935	29945	3012	3013	3014	3015	3017	3018	3065	3306	332	3320	3364	348235	348995	3619	378708	3796	3978	4000	4001	401541	4085	4149	4171	4172	4173	4174	4175	4176	4193	4331	440577	440917	441488	4605	4609	472	4751	4869	4926	4998	4999	5000	5001	5048	50511	51053	5108	5111	5116	51433	51434	51529	51659	51773	5347	54069	5422	5424	5425	5426	5427	54386	545	54821	54908	5501	55055	55125	55135	55142	55143	5515	5516	55166	5518	5519	5520	5525	5526	5527	5528	5529	55320	55355	55388	554313	5557	5558	55651	5566	55722	55746	55755	5577	55835	55839	55920	55957	56158	5682	5683	5684	5685	5686	5687	5688	5689	5690	5691	5692	5693	5694	5695	5696	5698	5699	5700	5701	5702	5704	5705	5706	5707	5708	57082	5709	5710	5711	57122	5713	5714	5715	5716	5717	5718	5719	5720	5721	57405	57551	57804	5810	5883	5884	5885	5903	5905	5925	5928	5931	5933	5934	595	5982	5983	5984	5985	6117	6118	6119	6232	6233	6241	6249	6396	64105	642954	64326	573971	645084	64682	64689	647000	647654	648152	64946	649620	6500	6502	65057	650621	651610	651763	651921	652826	672	6790	6847	699	701	7013	7014	7015	7027	7084	7157	723790	7277	7283	728590	729012	729391	7298	729948	729964	730418	730594	7311	7321	7324	7329	7465	7514	7531	7532	7840	7846	79003	79019	79023	79172	79682	79902	79959	79980	80152	80184	80254	80321	80776	81565	81620	81929	81930	8243	8290	8294	8317	8318	8331	8334	8335	8337	8338	8339	8340	8341	8342	8343	8344	8345	8346	8347	8348	8349	83540	8359	8360	8361	8362	8363	8364	8365	8366	8367	8368	8370	8379	84126	84296	84515	8454	84643	8467	8468	8481	85236	85378	8556	8607	8636	8655	8697	8881	890	8900	891	894	8945	896	8970	898	902	9088	9126	9133	9134	91687	91750	9183	9184	9212	9232	9491	9493	95681	9662	9702	9735	9793	983	9837	9861	990	991	993	994	995	996	9985
REACTOME_SIGNALING_BY_ERBB4	http://www.broadinstitute.org/gsea/msigdb/cards/REACTOME_SIGNALING_BY_ERBB4	10000	1026	1027	10413	11059	1147	117145	1385	1442	1447	145957	1839	1950	1956	2065	2066	2069	207	208	2099	2308	2309	23118	23239	23385	2475	253260	25970	2670	2688	2689	2690	2885	2931	3084	3164	3265	3717	3845	4193	4303	4734	4893	51107	5170	51741	5241	5290	5295	55851	5594	5595	5604	5605	5617	5618	5663	5664	572	5728	57761	5894	6199	6233	6285	6387	64223	6464	6500	6654	6776	6777	685	6868	7249	728590	729120	7311	731292	7529	79109	83464	842	84335	8454	8945	9542	9611	983	9978
REACTOME_ORC1_REMOVAL_FROM_CHROMATIN	http://www.broadinstitute.org/gsea/msigdb/cards/REACTOME_ORC1_REMOVAL_FROM_CHROMATIN	1017	10213	1026	1027	143471	23198	23594	23595	4171	4172	4173	4174	4175	4176	4998	4999	5000	5001	5682	5683	5684	5685	5686	5687	5688	5689	5690	5691	5692	5693	5694	5695	5696	5698	5699	5700	5701	5702	5704	5705	5706	5707	5708	5709	5710	5711	5713	5714	5715	5716	5717	5718	5719	5720	5721	5925	6233	652826	728590	7311	81620	84515	890	8900	9491	9861	990
REACTOME_O_LINKED_GLYCOSYLATION_OF_MUCINS	http://www.broadinstitute.org/gsea/msigdb/cards/REACTOME_O_LINKED_GLYCOSYLATION_OF_MUCINS	10071	10331	10610	10678	11226	11227	114805	117248	118430	140453	143662	146712	168391	192134	256435	2589	2590	2591	26290	2650	27090	29071	374378	374907	394263	442117	4583	4585	4586	4588	4589	50614	51301	51809	55568	56667	56913	57452	57876	63917	64409	644378	6480	6482	6483	6487	652741	727897	283463	732162	79369	79623	79695	84002	84752	9245	93010	9334	94025
REACTOME_SULFUR_AMINO_ACID_METABOLISM	http://www.broadinstitute.org/gsea/msigdb/cards/REACTOME_SULFUR_AMINO_ACID_METABOLISM	1036	1468	1491	191	23474	2729	2730	27430	2805	4143	4144	4507	4548	51074	51380	55256	55748	58472	58478	635	6821	7263	84245	875
REACTOME_DOWNREGULATION_OF_ERBB2_ERBB3_SIGNALING	http://www.broadinstitute.org/gsea/msigdb/cards/REACTOME_DOWNREGULATION_OF_ERBB2_ERBB3_SIGNALING	10000	10193	2064	2065	207	208	3084	6233	728590	7311	9101	9542
REACTOME_ANTIVIRAL_MECHANISM_BY_IFN_STIMULATED_GENES	http://www.broadinstitute.org/gsea/msigdb/cards/REACTOME_ANTIVIRAL_MECHANISM_BY_IFN_STIMULATED_GENES	10762	11097	11274	129401	1973	1974	1977	1981	1982	23165	2317	23225	23511	23586	23636	25820	317649	3434	348995	3661	3716	3836	3837	3838	3839	3840	3841	4599	4600	4734	4927	51191	5300	5335	53371	5495	55746	5595	5610	57122	5903	6233	6772	7175	728590	7311	7318	7324	7334	7706	79023	79902	8021	8086	81929	8480	8672	9246	9470	9631	9636	9688	9775	9818	9883	9972
REACTOME_PROLACTIN_RECEPTOR_SIGNALING	http://www.broadinstitute.org/gsea/msigdb/cards/REACTOME_PROLACTIN_RECEPTOR_SIGNALING	1442	25970	2688	2689	2690	3717	5617	5618	6500	6776	6777	8454	8945	9978
REACTOME_SIGNALING_BY_ERBB2	http://www.broadinstitute.org/gsea/msigdb/cards/REACTOME_SIGNALING_BY_ERBB2	10000	10193	1026	1027	10273	107	108	109	111	11140	112	113	114	1147	115	117145	1385	145957	156	1839	1950	1956	196883	2064	2065	2066	2069	207	208	2308	2309	23239	2475	253260	2534	2549	2885	2886	2931	3084	3164	3265	3320	3709	3710	3845	4145	4193	4303	4893	5136	5153	5170	5290	5295	5335	5566	5567	5568	5573	5575	5576	5577	5578	5580	5581	5582	5594	5595	5604	5605	572	5728	57761	5894	6199	6233	64223	6464	6654	6714	685	7249	728590	729120	730418	7311	731292	7525	7529	79109	801	805	8065	808	814	842	84335	9101	9542	983
REACTOME_SPHINGOLIPID_DE_NOVO_BIOSYNTHESIS	http://www.broadinstitute.org/gsea/msigdb/cards/REACTOME_SPHINGOLIPID_DE_NOVO_BIOSYNTHESIS	10087	10558	123099	125981	130367	1455	151742	166929	204219	2531	253782	259230	29956	340485	5007	55331	5587	56848	729155	79603	81537	8560	8611	8612	8613	8877	8879	91012	9217	9218	9517
REACTOME_TERMINATION_OF_O_GLYCAN_BIOSYNTHESIS	http://www.broadinstitute.org/gsea/msigdb/cards/REACTOME_TERMINATION_OF_O_GLYCAN_BIOSYNTHESIS	10071	10610	118430	140453	143662	256435	27090	394263	4583	4585	4586	4588	4589	56667	57876	6480	6482	6483	6487	652741	727897	283463	732162	94025
REACTOME_DEFENSINS	http://www.broadinstitute.org/gsea/msigdb/cards/REACTOME_DEFENSINS	117285	729230	1235	140596	140850	140881	1667	1668	1669	1670	1671	1672	1673	245908	245909	245910	245911	245913	245915	245927	245928	245929	245930	245932	245934	245936	245937	245938	245939	245940	400830	414325	417	503614	503618	503841	504180	55894	5645	613209	613210	613211	644414	7096	7097	728358	100289462	729523	731949	81623	920
REACTOME_SIGNALING_BY_CONSTITUTIVELY_ACTIVE_EGFR	http://www.broadinstitute.org/gsea/msigdb/cards/REACTOME_SIGNALING_BY_CONSTITUTIVELY_ACTIVE_EGFR	11140	1950	1956	2549	2885	3265	3320	3845	4893	5290	5295	5335	6233	6464	6654	728590	7311	867
REACTOME_GRB2_EVENTS_IN_ERBB2_SIGNALING	http://www.broadinstitute.org/gsea/msigdb/cards/REACTOME_GRB2_EVENTS_IN_ERBB2_SIGNALING	145957	1839	1950	1956	2064	2066	2069	2885	3084	3265	3845	4893	5594	5595	5604	5605	5894	6654	685	7529	9542	983
REACTOME_SIGNALING_BY_EGFR_IN_CANCER	http://www.broadinstitute.org/gsea/msigdb/cards/REACTOME_SIGNALING_BY_EGFR_IN_CANCER	10000	102	10252	10253	10254	1026	1027	107	108	109	111	11140	112	113	114	1147	115	117145	1173	1175	1211	1213	1385	1445	156	160	161	163	1950	1956	196883	2060	207	208	2308	2309	23239	2475	253260	2549	26018	2885	2931	29924	30011	3164	3265	3320	3709	3710	3845	4193	4303	4893	5136	5153	5170	5290	5295	5335	5566	5567	5568	5573	5575	5576	5577	5578	5580	5581	5582	55824	5594	5595	5604	5605	572	5728	57761	58513	5894	6199	6233	64223	6456	6464	6654	6714	6868	7249	728590	729120	730418	7311	731292	7529	79109	801	8027	8038	805	808	814	842	84335	867	9146	983	998
REACTOME_MEMBRANE_BINDING_AND_TARGETTING_OF_GAG_PROTEINS	http://www.broadinstitute.org/gsea/msigdb/cards/REACTOME_MEMBRANE_BINDING_AND_TARGETTING_OF_GAG_PROTEINS	137492	155382	51160	55048	6233	7251	728590	7311	79720	9397
REACTOME_BETA_DEFENSINS	http://www.broadinstitute.org/gsea/msigdb/cards/REACTOME_BETA_DEFENSINS	117285	729230	1235	140596	140850	140881	1672	1673	245908	245909	245910	245911	245913	245915	245927	245928	245929	245930	245932	245934	245936	245937	245938	245939	245940	400830	414325	503614	503618	503841	504180	55894	613209	613210	613211	644414	7096	7097	100289462	729523	731949	81623
REACTOME_SRP_DEPENDENT_COTRANSLATIONAL_PROTEIN_TARGETING_TO_MEMBRANE	http://www.broadinstitute.org/gsea/msigdb/cards/REACTOME_SRP_DEPENDENT_COTRANSLATIONAL_PROTEIN_TARGETING_TO_MEMBRANE	10952	11224	152663	1650	2197	23471	23478	23480	23521	25873	284393	285596	28972	29927	347292	387867	388076	388474	389342	391370	3921	401470	401904	440055	440575	441377	4736	51121	55176	58477	60559	6122	6123	6124	6125	6128	6129	6130	6132	6133	6134	6135	6136	6137	6138	6139	6141	6142	6143	6144	6146	6147	6152	6154	6155	6156	6157	6158	6159	6160	6161	6164	6165	6167	6168	6169	6170	6171	6173	6175	6176	6181	6184	6185	6187	6188	6189	6191	6192	6193	6194	6201	6202	6203	6204	6205	6206	6207	6208	6209	6210	6217	6218	6222	6223	6224	6227	6228	6229	6230	6231	6232	6233	6234	6235	646483	641895	642320	642892	643003	643007	643101	644166	644790	644934	402100	645441	645630	645899	646104	646184	646195	646875	647074	647099	647436	649299	649602	650638	650788	651249	651825	651894	653147	653162	653226	653314	653566	653737	653773	653881	6726	6727	6728	6729	6730	6731	6734	6745	6746	6747	6748	727792	728002	728134	728311	728501	728590	619443	728782	728937	728953	729075	729293	729340	729362	729402	729617	729789	729798	730187	730343	100131863	7311	729536	9045	90701	9349	9789
REACTOME_PI3K_EVENTS_IN_ERBB4_SIGNALING	http://www.broadinstitute.org/gsea/msigdb/cards/REACTOME_PI3K_EVENTS_IN_ERBB4_SIGNALING	10000	1026	1027	1147	117145	1385	145957	1839	2066	2069	207	208	2308	2309	23239	2475	253260	2931	3084	3164	4193	4303	5170	5290	5295	572	5728	57761	6199	64223	685	7249	729120	731292	79109	842	84335	9542
REACTOME_SHC1_EVENTS_IN_ERBB4_SIGNALING	http://www.broadinstitute.org/gsea/msigdb/cards/REACTOME_SHC1_EVENTS_IN_ERBB4_SIGNALING	145957	1839	2066	2069	2885	3084	3265	3845	4893	5594	5595	5604	5605	5894	6464	6654	685	7529	9542	983
REACTOME_PI3K_EVENTS_IN_ERBB2_SIGNALING	http://www.broadinstitute.org/gsea/msigdb/cards/REACTOME_PI3K_EVENTS_IN_ERBB2_SIGNALING	10000	1026	1027	1147	117145	1385	145957	1839	1950	1956	2064	2065	2066	2069	207	208	2308	2309	23239	2475	253260	2549	2885	2931	3084	3164	4193	4303	5170	5290	5295	572	5728	57761	6199	64223	685	7249	729120	731292	79109	842	84335	9542
REACTOME_NUCLEAR_SIGNALING_BY_ERBB4	http://www.broadinstitute.org/gsea/msigdb/cards/REACTOME_NUCLEAR_SIGNALING_BY_ERBB4	10413	1442	1447	145957	1839	2066	2069	2099	23118	23385	25970	2670	2688	2689	2690	3084	3717	51107	51741	5241	55851	5617	5618	5663	5664	6285	6387	6500	6776	6777	685	6868	83464	8454	8945	9542	9611	9978
REACTOME_GLYCOSPHINGOLIPID_METABOLISM	http://www.broadinstitute.org/gsea/msigdb/cards/REACTOME_GLYCOSPHINGOLIPID_METABOLISM	10825	129807	153642	22901	2581	25870	2629	2717	2720	2760	285362	3073	3074	339221	340075	347527	410	411	412	415	416	427	4758	4759	5476	55512	55627	5660	56624	57704	57733	64781	653365	6609	6610	7357	79642	9514
REACTOME_PPARA_ACTIVATES_GENE_EXPRESSION	http://www.broadinstitute.org/gsea/msigdb/cards/REACTOME_PPARA_ACTIVATES_GENE_EXPRESSION	10001	10025	1024	10413	10499	10891	11010	112950	116519	123	133522	1374	1376	1387	1490	1543	1579	1581	183	19	2033	2101	211	2168	2180	219541	2222	2274	23054	23097	23389	25937	26230	27063	27242	29079	29841	3156	3157	3158	335	336	34	376497	3992	400569	406	4199	4800	4801	4862	4899	50486	51	51003	51129	51586	5244	54600	5465	5468	5469	54797	55090	55588	57761	6095	6256	6604	6720	6721	6822	6837	6907	7003	7004	7005	7296	79718	81857	8202	84246	8463	85441	8648	8800	8841	892	90390	9282	9412	9439	9440	9441	9442	9443	9477	948	9572	9575	9611	96764	9862	9968
REACTOME_ASSOCIATION_OF_LICENSING_FACTORS_WITH_THE_PRE_REPLICATIVE_COMPLEX	http://www.broadinstitute.org/gsea/msigdb/cards/REACTOME_ASSOCIATION_OF_LICENSING_FACTORS_WITH_THE_PRE_REPLICATIVE_COMPLEX	1869	1870	1871	23595	4998	4999	5000	5001	51053	6233	728590	7311	81620	990
REACTOME_RIP_MEDIATED_NFKB_ACTIVATION_VIA_DAI	http://www.broadinstitute.org/gsea/msigdb/cards/REACTOME_RIP_MEDIATED_NFKB_ACTIVATION_VIA_DAI	11035	1147	148022	177	3146	351	3551	4791	4792	4793	5970	6283	6285	6288	7098	81030	8517	8737
REACTOME_PRE_NOTCH_TRANSCRIPTION_AND_TRANSLATION	http://www.broadinstitute.org/gsea/msigdb/cards/REACTOME_PRE_NOTCH_TRANSCRIPTION_AND_TRANSLATION	10046	1387	1869	1871	192669	192670	2033	22938	23112	2648	26523	27161	27327	3516	3725	4343	441488	4853	4854	4855	55534	57690	595	7027	7157	728030	84441	8850	9794
REACTOME_DEGRADATION_OF_THE_EXTRACELLULAR_MATRIX	http://www.broadinstitute.org/gsea/msigdb/cards/REACTOME_DEGRADATION_OF_THE_EXTRACELLULAR_MATRIX	10893	1215	1504	1511	1991	3817	3818	4312	4313	4314	4316	4317	4318	4319	4320	4322	4323	4324	4325	4326	440387	5045	5340	5644	5645	64386	7076	7077	7177
REACTOME_MITOCHONDRIAL_PROTEIN_IMPORT	http://www.broadinstitute.org/gsea/msigdb/cards/REACTOME_MITOCHONDRIAL_PROTEIN_IMPORT	10063	10165	10245	653252	10440	10452	10469	10651	131118	131474	134266	1431	150274	1537	1678	197257	23203	2395	25813	26515	26517	26519	26520	26521	2671	27235	29090	291	293	29928	3313	3329	3421	401505	440490	4580	498	50	506	51025	516	54543	56993	617	642727	644589	646675	646677	650667	650674	6901	7416	80273	8604	92609	9512	9804	9868
REACTOME_SIGNALING_BY_HIPPO	http://www.broadinstitute.org/gsea/msigdb/cards/REACTOME_SIGNALING_BY_HIPPO	10413	154796	154810	1856	23286	25937	261734	26524	440917	51421	55233	60485	646561	6788	6789	7082	7529	7531	836	9113	92597	9414
REACTOME_ACTIVATED_NOTCH1_TRANSMITS_SIGNAL_TO_THE_NUCLEUS	http://www.broadinstitute.org/gsea/msigdb/cards/REACTOME_ACTIVATED_NOTCH1_TRANSMITS_SIGNAL_TO_THE_NUCLEUS	102	113878	1272	142678	182	1840	23220	23385	28514	3714	408	409	51107	54567	55851	5663	5664	57534	6233	6868	728590	7311	83464	8650	8788	9148	92737
REACTOME_TRAFFICKING_AND_PROCESSING_OF_ENDOSOMAL_TLR	http://www.broadinstitute.org/gsea/msigdb/cards/REACTOME_TRAFFICKING_AND_PROCESSING_OF_ENDOSOMAL_TLR	10695	1508	1513	1514	1520	255620	641922	51284	51311	54106	5641	7098	7184	81622
REACTOME_SIGNALING_BY_NOTCH4	http://www.broadinstitute.org/gsea/msigdb/cards/REACTOME_SIGNALING_BY_NOTCH4	102	182	23385	28514	3714	4855	51107	54567	55851	5663	5664	83464
REACTOME_DOWNSTREAM_SIGNALING_EVENTS_OF_B_CELL_RECEPTOR_BCR	http://www.broadinstitute.org/gsea/msigdb/cards/REACTOME_DOWNSTREAM_SIGNALING_EVENTS_OF_B_CELL_RECEPTOR_BCR	10000	10125	10213	1026	1027	10892	1147	117145	1385	143471	207	208	2308	2309	23198	23239	23291	2475	253260	25780	2931	3164	3265	3551	3845	4193	4303	4792	4793	4794	4893	5170	5579	5682	5683	5684	5685	5686	5687	5688	5689	5690	5691	5692	5693	5694	5695	5696	5698	5699	5700	5701	5702	5704	5705	5706	5707	5708	5709	5710	5711	5713	5714	5715	5716	5717	5718	5719	572	5720	5721	5728	57761	5966	5970	6199	6233	64223	646626	6500	652826	6885	7249	728590	729120	7311	731292	79109	842	84335	84433	8454	8517	8915	8945	9491	9861
REACTOME_ACTIVATION_OF_NF_KAPPAB_IN_B_CELLS	http://www.broadinstitute.org/gsea/msigdb/cards/REACTOME_ACTIVATION_OF_NF_KAPPAB_IN_B_CELLS	10213	10892	1147	143471	23198	23291	3551	4792	4793	4794	5579	5682	5683	5684	5685	5686	5687	5688	5689	5690	5691	5692	5693	5694	5695	5696	5698	5699	5700	5701	5702	5704	5705	5706	5707	5708	5709	5710	5711	5713	5714	5715	5716	5717	5718	5719	5720	5721	5966	5970	6233	646626	6500	652826	6885	728590	7311	84433	8454	8517	8915	8945	9491	9861
REACTOME_RORA_ACTIVATES_CIRCADIAN_EXPRESSION	http://www.broadinstitute.org/gsea/msigdb/cards/REACTOME_RORA_ACTIVATES_CIRCADIAN_EXPRESSION	10499	10891	1374	1387	2033	23054	406	4862	5465	5469	6095	6256	6604	6720	6907	79718	8202	85441	8648	8841	9572	9575	9611	96764
REACTOME_ANTIGEN_ACTIVATES_B_CELL_RECEPTOR_LEADING_TO_GENERATION_OF_SECOND_MESSENGERS	http://www.broadinstitute.org/gsea/msigdb/cards/REACTOME_ANTIGEN_ACTIVATES_B_CELL_RECEPTOR_LEADING_TO_GENERATION_OF_SECOND_MESSENGERS	118788	2534	2885	29760	30011	3709	3710	4067	4690	5293	5295	5335	5336	640	6464	6654	6786	6850	695	7409	801	805	808	84876	867	868	930	973	974
REACTOME_REGULATION_OF_COMPLEMENT_CASCADE	http://www.broadinstitute.org/gsea/msigdb/cards/REACTOME_REGULATION_OF_COMPLEMENT_CASCADE	10878	1378	1604	3075	3426	4179	5627	629	653879	717	718	720	722	725
REACTOME_YAP1_AND_WWTR1_TAZ_STIMULATED_GENE_EXPRESSION	http://www.broadinstitute.org/gsea/msigdb/cards/REACTOME_YAP1_AND_WWTR1_TAZ_STIMULATED_GENE_EXPRESSION	10413	10499	1387	1490	23054	25937	4878	5465	5469	6256	6604	6907	6910	7003	7004	7005	79718	8202	8463	85441	860	8648	8850	96764
REACTOME_SIGNALING_BY_NOTCH2	http://www.broadinstitute.org/gsea/msigdb/cards/REACTOME_SIGNALING_BY_NOTCH2	102	182	23385	28514	3714	4853	51107	54567	55851	5663	5664	83464
REACTOME_PRE_NOTCH_EXPRESSION_AND_PROCESSING	http://www.broadinstitute.org/gsea/msigdb/cards/REACTOME_PRE_NOTCH_EXPRESSION_AND_PROCESSING	10046	10402	10959	1387	1869	1871	192669	192670	2033	22938	23112	23509	2648	26523	2683	27161	27327	3516	3725	3955	4242	4343	441488	4853	4854	4855	487	488	489	5045	55534	56983	57690	5870	595	5986	6400	6487	7027	7157	728030	84441	8850	9794
REACTOME_SIGNALING_BY_THE_B_CELL_RECEPTOR_BCR	http://www.broadinstitute.org/gsea/msigdb/cards/REACTOME_SIGNALING_BY_THE_B_CELL_RECEPTOR_BCR	10000	10125	10213	1026	1027	10892	1147	117145	118788	1385	143471	207	208	2308	2309	23198	23239	23291	2475	253260	2534	25780	2885	2931	29760	30011	3164	3265	3551	3709	3710	3845	4067	4193	4303	4690	4792	4793	4794	4893	5170	5293	5295	5335	5336	5579	5682	5683	5684	5685	5686	5687	5688	5689	5690	5691	5692	5693	5694	5695	5696	5698	5699	5700	5701	5702	5704	5705	5706	5707	5708	5709	5710	5711	5713	5714	5715	5716	5717	5718	5719	572	5720	5721	5728	57761	5966	5970	6199	6233	640	64223	6464	646626	6500	652826	6654	6786	6850	6885	695	7249	728590	729120	7311	731292	7409	79109	801	805	808	842	84335	84433	8454	84876	8517	867	868	8915	8945	930	9491	973	974	9861
REACTOME_EXTRACELLULAR_MATRIX_ORGANIZATION	http://www.broadinstitute.org/gsea/msigdb/cards/REACTOME_EXTRACELLULAR_MATRIX_ORGANIZATION	10491	10536	10893	1215	1277	1278	1280	1281	1282	1284	1285	1286	1287	1288	1289	1290	1291	1292	1293	1294	1295	1296	1297	1298	1299	1300	1301	1302	1303	1305	1306	1307	1308	1310	140766	1504	1511	169044	1991	23127	255631	26577	340267	3817	3818	4312	4313	4314	4316	4317	4318	4319	4320	4322	4323	4324	4325	4326	440387	5034	5045	50509	5118	5340	5351	5352	5479	55214	5644	5645	64386	649	7076	7077	7092	7093	7177	7373	79709	81578	84570	85301	871	8985	91522	9508	9509
REACTOME_NOTCH1_INTRACELLULAR_DOMAIN_REGULATES_TRANSCRIPTION	http://www.broadinstitute.org/gsea/msigdb/cards/REACTOME_NOTCH1_INTRACELLULAR_DOMAIN_REGULATES_TRANSCRIPTION	10013	10014	10046	1024	1387	2033	22938	23462	23493	2648	26508	3065	3066	3091	3280	3516	388585	4609	51564	55294	55534	55869	6233	6500	6907	7088	7089	7090	7091	728030	728590	7311	79718	79885	83933	84441	8454	8841	8850	892	9611	9612	9734	9759	9794	9978
REACTOME_CIRCADIAN_REPRESSION_OF_EXPRESSION_BY_REV_ERBA	http://www.broadinstitute.org/gsea/msigdb/cards/REACTOME_CIRCADIAN_REPRESSION_OF_EXPRESSION_BY_REV_ERBA	10499	10891	1387	2033	23054	406	4862	5465	5469	6095	6256	6604	6907	79718	8202	83401	85441	8648	8841	9572	9575	9611	96764
REACTOME_PRE_NOTCH_PROCESSING_IN_GOLGI	http://www.broadinstitute.org/gsea/msigdb/cards/REACTOME_PRE_NOTCH_PROCESSING_IN_GOLGI	10402	10959	2683	3955	4242	4853	4854	4855	487	488	489	5045	5870	5986	6400	6487
REACTOME_SIGNALING_BY_NOTCH1	http://www.broadinstitute.org/gsea/msigdb/cards/REACTOME_SIGNALING_BY_NOTCH1	10013	10014	10046	102	1024	113878	1272	1387	142678	182	1840	2033	22938	23220	23385	23462	23493	2648	26508	28514	3065	3066	3091	3280	3516	3714	388585	408	409	4609	51107	51564	54567	55294	55534	55851	55869	5663	5664	57534	6233	6500	6868	6907	7088	7089	7090	7091	728030	728590	7311	79718	79885	83464	83933	84441	8454	8650	8788	8841	8850	892	9148	92737	9611	9612	9734	9759	9794	9978
REACTOME_SIGNALING_BY_NOTCH3	http://www.broadinstitute.org/gsea/msigdb/cards/REACTOME_SIGNALING_BY_NOTCH3	102	182	23385	28514	3714	4854	51107	54567	55851	5663	5664	83464
REACTOME_TRIGLYCERIDE_BIOSYNTHESIS	http://www.broadinstitute.org/gsea/msigdb/cards/REACTOME_TRIGLYCERIDE_BIOSYNTHESIS	10554	10555	137964	150763	2180	2181	2182	2194	23171	23175	23305	253558	254531	2710	2819	31	47	51144	51703	54898	55326	56894	56895	57678	60481	64834	64900	6576	6785	79071	79888	79993	83401	84649	84803	8694	9524	9663
REACTOME_INSULIN_RECEPTOR_SIGNALLING_CASCADE	http://www.broadinstitute.org/gsea/msigdb/cards/REACTOME_INSULIN_RECEPTOR_SIGNALLING_CASCADE	10818	117145	1398	152831	1796	1975	1977	1978	1981	208	2246	2247	2248	2249	2250	2251	2252	2253	2254	2255	2260	2261	2263	2264	2475	2549	25759	26281	27006	2885	2887	29904	30849	3265	3630	3643	3667	3845	4893	5140	51422	5170	51719	5289	5290	5291	5295	5296	53358	53632	54106	5494	55437	5562	5563	5564	5565	5571	5594	5595	5604	5605	57521	57761	5894	6009	6194	6198	64223	644462	6464	6654	6794	7248	7249	729120	730244	7529	8074	81617	8660	8817	8822	92335	9365	983	9965
REACTOME_ARMS_MEDIATED_ACTIVATION	http://www.broadinstitute.org/gsea/msigdb/cards/REACTOME_ARMS_MEDIATED_ACTIVATION	1398	2889	3265	3845	4803	4893	4914	5594	5595	5604	5605	57498	5894	5906	673	7529	983
REACTOME_PROLONGED_ERK_ACTIVATION_EVENTS	http://www.broadinstitute.org/gsea/msigdb/cards/REACTOME_PROLONGED_ERK_ACTIVATION_EVENTS	10818	1398	2889	3265	3845	4803	4893	4914	5335	5594	5595	5604	5605	57498	5894	5906	673	7529	983
REACTOME_SIGNALLING_TO_RAS	http://www.broadinstitute.org/gsea/msigdb/cards/REACTOME_SIGNALLING_TO_RAS	1432	25759	2885	3265	3845	4803	4893	4914	53358	5594	5595	5600	5603	5604	5605	5894	5898	5899	5900	6300	6464	6654	6714	7529	7867	9261	983
REACTOME_SIGNALING_BY_BMP	http://www.broadinstitute.org/gsea/msigdb/cards/REACTOME_SIGNALING_BY_BMP	11167	4086	4089	4090	4091	4092	57154	64388	64750	6497	650	657	658	659	731429	7321	7323	91851	92	9241	93	9350	9765
REACTOME_CELL_SURFACE_INTERACTIONS_AT_THE_VASCULAR_WALL	http://www.broadinstitute.org/gsea/msigdb/cards/REACTOME_CELL_SURFACE_INTERACTIONS_AT_THE_VASCULAR_WALL	10461	11136	120425	1277	1278	128192	131691	140885	1525	2147	2207	2335	23428	23539	23657	23759	2534	284	285	2885	2886	2888	3265	338	341457	3675	3678	3683	3684	3685	3687	3688	3689	3690	3845	3897	3932	4067	4099	4312	481	482	483	4893	4973	50848	51378	5175	5196	5197	5290	5291	5295	5296	5335	54210	5478	55423	5624	5627	56301	5777	58494	6402	6403	643997	6464	6520	652612	653214	654188	6566	6654	6693	6714	682	7010	7056	7525	8140	83700	857	9046	9056	9057	90952	9123	914	961	962	965
REACTOME_NGF_SIGNALLING_VIA_TRKA_FROM_THE_PLASMA_MEMBRANE	http://www.broadinstitute.org/gsea/msigdb/cards/REACTOME_NGF_SIGNALLING_VIA_TRKA_FROM_THE_PLASMA_MEMBRANE	10000	10126	1026	1027	107	108	10818	109	111	112	113	114	1147	115	116	117	117145	1173	1175	1211	1213	135	1385	1398	1432	156	160	161	163	1759	1785	1845	1846	1848	1849	196883	2002	207	208	2308	2309	23239	2475	253260	25759	2885	2889	2931	3164	3265	3667	3709	3710	3845	387	4193	4205	4208	4303	466	4803	4893	4914	4915	5136	5153	5170	5290	5291	5295	5296	5335	53358	5515	5516	5518	5519	5528	5566	5567	5568	5573	5575	5576	5577	5578	5580	5581	5582	5594	5595	5598	5600	5603	5604	5605	5607	572	5728	57498	57761	5894	5898	5899	5900	5906	6014	6016	6195	6196	6197	6199	6300	64223	6456	6464	6654	6714	673	6774	7249	729120	730418	731292	7529	7867	79109	801	805	808	814	842	84335	8660	9252	9261	983
REACTOME_SIGNALLING_TO_ERKS	http://www.broadinstitute.org/gsea/msigdb/cards/REACTOME_SIGNALLING_TO_ERKS	10818	1398	1432	25759	2885	2889	3265	3845	4803	4893	4914	5335	53358	5594	5595	5600	5603	5604	5605	57498	5894	5898	5899	5900	5906	6014	6016	6300	6464	6654	6714	673	7529	7867	9261	983
REACTOME_P38MAPK_EVENTS	http://www.broadinstitute.org/gsea/msigdb/cards/REACTOME_P38MAPK_EVENTS	1432	3265	3845	4893	5600	5603	5898	5899	5900	6300	6714	7867	9261
REACTOME_ACYL_CHAIN_REMODELLING_OF_PI	http://www.broadinstitute.org/gsea/msigdb/cards/REACTOME_ACYL_CHAIN_REMODELLING_OF_PI	11145	255189	26279	283748	30814	5319	5320	5321	5322	64600	79143	79887	81579	8399	8605
REACTOME_TGF_BETA_RECEPTOR_SIGNALING_IN_EMT_EPITHELIAL_TO_MESENCHYMAL_TRANSITION	http://www.broadinstitute.org/gsea/msigdb/cards/REACTOME_TGF_BETA_RECEPTOR_SIGNALING_IN_EMT_EPITHELIAL_TO_MESENCHYMAL_TRANSITION	2280	23370	387	50848	50855	5590	56288	57154	57530	6233	7040	7046	7048	728590	7311	731429
REACTOME_DOWNREGULATION_OF_TGF_BETA_RECEPTOR_SIGNALING	http://www.broadinstitute.org/gsea/msigdb/cards/REACTOME_DOWNREGULATION_OF_TGF_BETA_RECEPTOR_SIGNALING	10273	11171	23645	4087	4088	4092	51377	5499	5500	5501	56937	57154	6233	64750	7040	7046	7048	728590	7311	731429	7514	9110	9372
REACTOME_COLLAGEN_FORMATION	http://www.broadinstitute.org/gsea/msigdb/cards/REACTOME_COLLAGEN_FORMATION	10491	10536	1277	1278	1280	1281	1282	1284	1285	1286	1287	1288	1289	1290	1291	1292	1293	1294	1295	1296	1297	1298	1299	1300	1301	1302	1303	1305	1306	1307	1308	1310	140766	169044	23127	255631	26577	340267	5034	50509	5118	5351	5352	5479	55214	649	7092	7093	7373	79709	81578	84570	85301	871	8985	91522	9508	9509
REACTOME_SMAD2_SMAD3_SMAD4_HETEROTRIMER_REGULATES_TRANSCRIPTION	http://www.broadinstitute.org/gsea/msigdb/cards/REACTOME_SMAD2_SMAD3_SMAD4_HETEROTRIMER_REGULATES_TRANSCRIPTION	1024	1025	1030	1874	1875	25937	3065	3726	4087	4088	4089	4092	4221	441488	4609	5054	5933	60436	6233	6667	7027	7050	728590	7311	892	904	905
REACTOME_SIGNALING_BY_FGFR_IN_DISEASE	http://www.broadinstitute.org/gsea/msigdb/cards/REACTOME_SIGNALING_BY_FGFR_IN_DISEASE	10000	10253	1026	1027	107	108	10817	10818	109	11052	11064	111	11116	112	113	114	1147	115	117145	1385	1523	152831	156	196883	207	208	2246	2247	2248	2249	2250	2251	2252	2253	2254	2255	2260	2261	2263	2264	2308	2309	23239	2475	253260	2549	26127	26281	27006	2885	2931	3164	3265	3709	3710	3845	399687	4193	4303	4893	5136	5153	5170	5290	5295	5335	54756	5515	5516	5518	5566	5567	5568	5573	5575	5576	5577	5578	5580	5581	5582	5594	5595	5604	5605	572	5728	57761	5894	613	6199	6233	64223	6464	6654	6714	673	6772	6774	6776	6777	7249	728590	729120	730418	7311	731292	732425	7529	7750	79109	801	805	8074	808	814	842	84335	8569	867	8805	8817	8822	9365	983	9846	9965
REACTOME_HS_GAG_DEGRADATION	http://www.broadinstitute.org/gsea/msigdb/cards/REACTOME_HS_GAG_DEGRADATION	10082	10855	221914	2239	2262	2719	2720	2817	2990	3339	3423	3425	375790	4669	60495	6382	6383	6385	6448	9672
REACTOME_SYNTHESIS_OF_PIPS_AT_THE_EARLY_ENDOSOME_MEMBRANE	http://www.broadinstitute.org/gsea/msigdb/cards/REACTOME_SYNTHESIS_OF_PIPS_AT_THE_EARLY_ENDOSOME_MEMBRANE	200576	30849	4534	5286	5289	55300	55361	55697	8821	8898	9110	9896
REACTOME_SIGNALLING_TO_P38_VIA_RIT_AND_RIN	http://www.broadinstitute.org/gsea/msigdb/cards/REACTOME_SIGNALLING_TO_P38_VIA_RIT_AND_RIN	3265	3845	4803	4893	4914	5594	5595	5604	5605	5894	6014	6016	673	7529	983
REACTOME_P53_INDEPENDENT_G1_S_DNA_DAMAGE_CHECKPOINT	http://www.broadinstitute.org/gsea/msigdb/cards/REACTOME_P53_INDEPENDENT_G1_S_DNA_DAMAGE_CHECKPOINT	10213	1111	11200	143471	23198	472	5682	5683	5684	5685	5686	5687	5688	5689	5690	5691	5692	5693	5694	5695	5696	5698	5699	5700	5701	5702	5704	5705	5706	5707	5708	5709	5710	5711	5713	5714	5715	5716	5717	5718	5719	5720	5721	6233	651610	652826	728590	7311	9491	9861	993
REACTOME_REGULATION_OF_HYPOXIA_INDUCIBLE_FACTOR_HIF_BY_OXYGEN	http://www.broadinstitute.org/gsea/msigdb/cards/REACTOME_REGULATION_OF_HYPOXIA_INDUCIBLE_FACTOR_HIF_BY_OXYGEN	112398	112399	1387	2033	2034	2056	3091	405	54583	55662	6233	64344	644540	6921	6923	728590	7311	7321	7322	7323	7422	7428	768	8453	9978
REACTOME_ACYL_CHAIN_REMODELLING_OF_PC	http://www.broadinstitute.org/gsea/msigdb/cards/REACTOME_ACYL_CHAIN_REMODELLING_OF_PC	10162	11145	129642	254531	255189	26279	283748	30814	50487	50640	5319	5320	5321	5322	54947	64600	79887	79888	81579	8398	8399	8605
REACTOME_SYNTHESIS_OF_PIPS_AT_THE_GOLGI_MEMBRANE	http://www.broadinstitute.org/gsea/msigdb/cards/REACTOME_SYNTHESIS_OF_PIPS_AT_THE_GOLGI_MEMBRANE	200576	22908	30849	375	377	4952	5286	5288	5289	5297	5298	55300	55361	55697	56623	93492	9896
REACTOME_TGF_BETA_RECEPTOR_SIGNALING_ACTIVATES_SMADS	http://www.broadinstitute.org/gsea/msigdb/cards/REACTOME_TGF_BETA_RECEPTOR_SIGNALING_ACTIVATES_SMADS	10273	11171	2280	23645	4087	4088	4089	4092	5045	51377	5499	5500	5501	56937	57154	6233	64750	7040	7046	7048	728590	7311	731429	7514	9110	9372
REACTOME_ACTIVATED_POINT_MUTANTS_OF_FGFR2	http://www.broadinstitute.org/gsea/msigdb/cards/REACTOME_ACTIVATED_POINT_MUTANTS_OF_FGFR2	2246	2247	2248	2249	2250	2251	2252	2253	2254	2255	2263	26281	27006	8074	8817	8822
REACTOME_PHOSPHOLIPID_METABOLISM	http://www.broadinstitute.org/gsea/msigdb/cards/REACTOME_PHOSPHOLIPID_METABOLISM	10087	10162	10390	1040	10400	10423	10554	10555	10558	10825	1103	11145	1119	1120	11343	122618	123099	125981	126969	129642	129807	130367	137964	1455	146850	150763	151742	153642	154141	162466	166929	200576	201164	204219	204962	22901	22908	23171	23175	23396	23446	23533	23646	23760	2531	253558	253782	254531	255189	2581	25870	259230	26279	2629	27124	2717	2720	2760	2819	283748	285362	29956	3030	3032	3073	3074	30814	30849	339221	340075	340485	347527	3636	375	377	410	411	412	415	416	427	43	4534	4758	4759	4952	5007	50487	50640	5130	51763	5286	5287	5288	5289	5290	5291	5293	5294	5295	5296	5297	5298	5305	5319	5320	5321	5322	5337	5338	54675	5476	54947	55224	55300	55326	55331	55361	55500	55512	55627	55697	5587	56261	5660	56623	56624	56848	56894	56895	56994	57104	57153	5728	57678	57704	57733	5833	64419	64600	64781	64900	653365	6609	6610	6901	729155	731292	7357	79143	79603	79642	79887	79888	80339	80736	81490	81537	81579	8395	8396	8398	8399	8443	84649	84803	8503	85465	8560	8605	8611	8612	8613	8694	8760	8776	8821	8867	8871	8877	8879	8897	8898	91012	9107	9108	9110	9217	9218	93492	9468	9489	9514	9517	9663	9791	9896	9926
REACTOME_CS_DS_DEGRADATION	http://www.broadinstitute.org/gsea/msigdb/cards/REACTOME_CS_DS_DEGRADATION	1462	1463	1464	1634	3073	3074	3373	3423	3425	411	633	63827
REACTOME_SYNTHESIS_OF_PA	http://www.broadinstitute.org/gsea/msigdb/cards/REACTOME_SYNTHESIS_OF_PA	10554	10555	137964	150763	23171	253558	254531	26279	2819	283748	30814	5319	5320	5321	5322	5337	5338	55326	56894	56895	57678	64600	79888	81579	8399	8443	84803
REACTOME_OXYGEN_DEPENDENT_PROLINE_HYDROXYLATION_OF_HYPOXIA_INDUCIBLE_FACTOR_ALPHA	http://www.broadinstitute.org/gsea/msigdb/cards/REACTOME_OXYGEN_DEPENDENT_PROLINE_HYDROXYLATION_OF_HYPOXIA_INDUCIBLE_FACTOR_ALPHA	112398	112399	2034	3091	54583	6233	64344	644540	6921	6923	728590	7311	7321	7322	7323	7428	8453	9978
REACTOME_SYNTHESIS_OF_PIPS_AT_THE_LATE_ENDOSOME_MEMBRANE	http://www.broadinstitute.org/gsea/msigdb/cards/REACTOME_SYNTHESIS_OF_PIPS_AT_THE_LATE_ENDOSOME_MEMBRANE	200576	30849	4534	5286	5289	55697	8898	9108	9110	9896
REACTOME_SYNTHESIS_OF_PE	http://www.broadinstitute.org/gsea/msigdb/cards/REACTOME_SYNTHESIS_OF_PE	10390	1119	1120	162466	23175	55224	55500	5833	64900	85465	9663
REACTOME_GASTRIN_CREB_SIGNALLING_PATHWAY_VIA_PKC_AND_MAPK	http://www.broadinstitute.org/gsea/msigdb/cards/REACTOME_GASTRIN_CREB_SIGNALLING_PATHWAY_VIA_PKC_AND_MAPK	10125	10161	10235	10287	10316	10681	10800	10874	10886	10887	10911	1128	1131	1133	11343	115557	1241	128674	129521	1385	139189	146	147	148	156	1606	1607	1608	160851	1609	183	1839	185	1902	1906	1907	1908	1909	1910	1956	2147	2149	2150	2151	221955	222545	23236	23566	2358	23620	2520	257313	2641	2642	2693	27334	2767	2769	2776	2782	2783	2784	2785	2786	2787	2788	2790	2791	2792	2793	2796	2797	2798	2828	2829	2837	2840	2846	2847	2862	2864	2865	2867	2869	2885	2922	2925	29933	301	3060	3061	3062	3265	3269	3356	3357	3358	347148	351	3709	3710	3814	3827	3845	387129	4295	4314	431704	4828	4829	4893	4922	4923	5020	5021	5028	5029	5031	5032	51738	51764	5290	5295	5296	5330	5331	5332	5367	54331	551	552	553	5578	5580	5581	5583	5588	5594	5595	55970	5598	5604	5605	56413	56923	57105	57113	5724	5731	5737	5894	59345	594857	5997	6195	6196	6197	623	624	6288	6375	64106	64407	6654	680	6846	6863	6865	6866	6869	6870	6915	7200	7201	7204	7222	7225	730221	730335	730413	731823	747	7529	8111	84109	84432	84539	846	84634	8477	8503	8526	8527	8620	885	886	887	8997	9002	9162	9170	94233	94235	9630	983
REACTOME_CHONDROITIN_SULFATE_BIOSYNTHESIS	http://www.broadinstitute.org/gsea/msigdb/cards/REACTOME_CHONDROITIN_SULFATE_BIOSYNTHESIS	1462	1463	1464	1634	166012	22856	337876	50515	51363	54480	55454	55501	55790	56548	633	63827	644504	644691	79586	83539	9469
REACTOME_HYALURONAN_UPTAKE_AND_DEGRADATION	http://www.broadinstitute.org/gsea/msigdb/cards/REACTOME_HYALURONAN_UPTAKE_AND_DEGRADATION	10894	2990	3073	3074	3161	3373	55576	6548	8692	960
REACTOME_SIGNALING_BY_FGFR1_MUTANTS	http://www.broadinstitute.org/gsea/msigdb/cards/REACTOME_SIGNALING_BY_FGFR1_MUTANTS	11052	11064	11116	1523	2246	2247	2249	2250	2251	2253	2254	2260	26127	26281	2885	399687	5290	5295	5335	613	6772	6774	6776	6777	732425	7750	8074	8805	8822	9846
REACTOME_SYNTHESIS_OF_PIPS_AT_THE_PLASMA_MEMBRANE	http://www.broadinstitute.org/gsea/msigdb/cards/REACTOME_SYNTHESIS_OF_PIPS_AT_THE_PLASMA_MEMBRANE	146850	23396	23533	27124	3636	4534	51763	5286	5287	5288	5290	5291	5293	5294	5295	5296	5305	55300	55361	5728	64419	731292	8395	8396	8503	8776	8821	8867	8871	8897	9107
REACTOME_THE_ACTIVATION_OF_ARYLSULFATASES	http://www.broadinstitute.org/gsea/msigdb/cards/REACTOME_THE_ACTIVATION_OF_ARYLSULFATASES	153642	22901	25870	285362	340075	347527	410	411	412	415	416	79642
REACTOME_TRANSCRIPTIONAL_ACTIVITY_OF_SMAD2_SMAD3_SMAD4_HETEROTRIMER	http://www.broadinstitute.org/gsea/msigdb/cards/REACTOME_TRANSCRIPTIONAL_ACTIVITY_OF_SMAD2_SMAD3_SMAD4_HETEROTRIMER	1024	1025	1030	142	1874	1875	25937	3065	3726	4087	4088	4089	4092	4221	441488	4609	5054	51592	5494	5933	60436	6233	64750	6497	6498	6667	7027	7050	728590	7311	7321	7323	8239	892	904	905	9611	9612
REACTOME_HYALURONAN_METABOLISM	http://www.broadinstitute.org/gsea/msigdb/cards/REACTOME_HYALURONAN_METABOLISM	10057	10894	2990	3036	3037	3038	3073	3074	3161	3373	55576	6548	8692	960
REACTOME_DOWNREGULATION_OF_SMAD2_3_SMAD4_TRANSCRIPTIONAL_ACTIVITY	http://www.broadinstitute.org/gsea/msigdb/cards/REACTOME_DOWNREGULATION_OF_SMAD2_3_SMAD4_TRANSCRIPTIONAL_ACTIVITY	142	3065	4087	4088	4089	51592	5494	60436	6233	64750	6497	6498	7050	728590	7311	7321	7323	8239	9611	9612
REACTOME_KERATAN_SULFATE_BIOSYNTHESIS	http://www.broadinstitute.org/gsea/msigdb/cards/REACTOME_KERATAN_SULFATE_BIOSYNTHESIS	10331	10402	10678	11041	11081	176	2331	23563	2683	4060	4166	4958	4969	5549	6482	6483	6487	79369	8534	8702	8703	8704	93010	9331	9334	9435
REACTOME_REVERSIBLE_HYDRATION_OF_CARBON_DIOXIDE	http://www.broadinstitute.org/gsea/msigdb/cards/REACTOME_REVERSIBLE_HYDRATION_OF_CARBON_DIOXIDE	11238	23632	377677	759	760	761	762	763	765	766	768	771
REACTOME_SIGNALING_BY_FGFR1_FUSION_MUTANTS	http://www.broadinstitute.org/gsea/msigdb/cards/REACTOME_SIGNALING_BY_FGFR1_FUSION_MUTANTS	11052	11064	11116	1523	26127	2885	399687	5290	5295	5335	613	6772	6774	6776	6777	732425	7750	8805	9846
REACTOME_ALPHA_LINOLENIC_ACID_ALA_METABOLISM	http://www.broadinstitute.org/gsea/msigdb/cards/REACTOME_ALPHA_LINOLENIC_ACID_ALA_METABOLISM	10005	215	2180	30	3295	3992	51	54898	60481	6342	642762	9415
REACTOME_SIGNALING_BY_ACTIVATED_POINT_MUTANTS_OF_FGFR1	http://www.broadinstitute.org/gsea/msigdb/cards/REACTOME_SIGNALING_BY_ACTIVATED_POINT_MUTANTS_OF_FGFR1	2246	2247	2249	2250	2251	2253	2254	2260	26281	8074	8822
REACTOME_PI_METABOLISM	http://www.broadinstitute.org/gsea/msigdb/cards/REACTOME_PI_METABOLISM	146850	200576	22908	23396	23533	23760	27124	30849	3636	375	377	4534	4952	51763	5286	5287	5288	5289	5290	5291	5293	5294	5295	5296	5297	5298	5305	55300	55361	55697	56623	5728	64419	731292	8395	8396	8503	8776	8821	8867	8871	8897	8898	9107	9108	9110	93492	9896
REACTOME_ABACAVIR_TRANSPORT_AND_METABOLISM	http://www.broadinstitute.org/gsea/msigdb/cards/REACTOME_ABACAVIR_TRANSPORT_AND_METABOLISM	124	161823	22978	2987	5105	5243	6580	6581	6582	9429
REACTOME_CHONDROITIN_SULFATE_DERMATAN_SULFATE_METABOLISM	http://www.broadinstitute.org/gsea/msigdb/cards/REACTOME_CHONDROITIN_SULFATE_DERMATAN_SULFATE_METABOLISM	10082	10090	11285	113189	126792	135152	1462	1463	1464	1634	166012	221914	2239	2262	22856	26229	27087	2719	2817	283464	29940	3073	3074	3339	3373	337876	3423	3425	375790	411	50515	51363	54480	55454	55501	55790	56548	633	6382	63827	6383	6385	644504	644691	727936	79586	83539	9469	9672
REACTOME_LATENT_INFECTION_OF_HOMO_SAPIENS_WITH_MYCOBACTERIUM_TUBERCULOSIS	http://www.broadinstitute.org/gsea/msigdb/cards/REACTOME_LATENT_INFECTION_OF_HOMO_SAPIENS_WITH_MYCOBACTERIUM_TUBERCULOSIS	10312	127124	1535	1536	23545	245972	245973	4057	4688	4689	4842	4843	4846	50617	51382	51606	523	525	526	527	528	529	533	534	648998	6556	728320	820	8992	90423	9114	9296	9550
REACTOME_SYNTHESIS_OF_PC	http://www.broadinstitute.org/gsea/msigdb/cards/REACTOME_SYNTHESIS_OF_PC	10390	10400	1103	1119	1120	126969	162466	204962	23175	23446	43	5130	56994	57153	64900	80736	9468	9663
REACTOME_HS_GAG_BIOSYNTHESIS	http://www.broadinstitute.org/gsea/msigdb/cards/REACTOME_HS_GAG_BIOSYNTHESIS	10082	2131	2132	221914	222537	2239	2262	26035	266722	2719	2817	3339	3340	375790	6382	6383	6385	64579	64711	388605	8509	90161	9348	9394	9653	9672	9951	9953	9955	9956	9957
REACTOME_SIGNALING_BY_FGFR3_MUTANTS	http://www.broadinstitute.org/gsea/msigdb/cards/REACTOME_SIGNALING_BY_FGFR3_MUTANTS	2246	2247	2249	2250	2253	2254	2261	26281	8074	8817	8822
REACTOME_KERATAN_SULFATE_KERATIN_METABOLISM	http://www.broadinstitute.org/gsea/msigdb/cards/REACTOME_KERATAN_SULFATE_KERATIN_METABOLISM	10331	10402	10678	11041	11081	176	2331	23563	2683	2720	2799	3073	3074	4060	4166	4958	4969	5549	6482	6483	6487	79369	8534	8702	8703	8704	93010	9331	9334	9435
REACTOME_APOPTOSIS_INDUCED_DNA_FRAGMENTATION	http://www.broadinstitute.org/gsea/msigdb/cards/REACTOME_APOPTOSIS_INDUCED_DNA_FRAGMENTATION	1676	1677	3005	3006	3007	3008	3009	3024	3146	3148	3836	3837	836
REACTOME_KERATAN_SULFATE_DEGRADATION	http://www.broadinstitute.org/gsea/msigdb/cards/REACTOME_KERATAN_SULFATE_DEGRADATION	11081	176	2331	2720	2799	3073	3074	4060	4958	4969	5549
REACTOME_HEPARAN_SULFATE_HEPARIN_HS_GAG_METABOLISM	http://www.broadinstitute.org/gsea/msigdb/cards/REACTOME_HEPARAN_SULFATE_HEPARIN_HS_GAG_METABOLISM	10082	10855	11285	126792	135152	1462	1463	1464	1634	2131	2132	221914	222537	2239	2262	26035	26229	266722	27087	2719	2720	2817	283464	2990	3339	3340	3423	3425	375790	4669	60495	633	6382	63827	6383	6385	6448	64579	64711	727936	388605	8509	90161	9348	9394	9653	9672	9951	9953	9955	9956	9957
REACTOME_GLYCOSAMINOGLYCAN_METABOLISM	http://www.broadinstitute.org/gsea/msigdb/cards/REACTOME_GLYCOSAMINOGLYCAN_METABOLISM	10057	10082	10090	10331	10402	10678	10855	10894	11041	11081	11285	113189	126792	135152	1462	1463	1464	1634	166012	176	2131	2132	221914	222537	2239	2262	22856	2331	23563	26035	26229	266722	2683	27087	2719	2720	2799	2817	283464	2990	29940	3036	3037	3038	3073	3074	3161	3339	3340	3373	337876	3423	3425	375790	4060	411	4166	4669	4958	4969	50515	51363	54480	55454	5549	55501	55576	55790	56548	60495	633	6382	63827	6383	6385	644504	644691	6448	64579	64711	6482	6483	6487	6548	727936	388605	79369	79586	83539	8509	8534	8692	8702	8703	8704	90161	93010	9331	9334	9348	9394	9435	9469	960	9653	9672	9951	9953	9955	9956	9957
REACTOME_ACYL_CHAIN_REMODELLING_OF_PG	http://www.broadinstitute.org/gsea/msigdb/cards/REACTOME_ACYL_CHAIN_REMODELLING_OF_PG	254531	255189	26279	283748	30814	50487	5319	5320	5321	5322	54675	64600	79888	81579	8399	9926
REACTOME_ACYL_CHAIN_REMODELLING_OF_PE	http://www.broadinstitute.org/gsea/msigdb/cards/REACTOME_ACYL_CHAIN_REMODELLING_OF_PE	10162	11145	129642	154141	254531	255189	26279	283748	30814	50487	50640	5319	5320	5321	5322	64600	79887	81579	8398	8399	8605
REACTOME_ACYL_CHAIN_REMODELLING_OF_PS	http://www.broadinstitute.org/gsea/msigdb/cards/REACTOME_ACYL_CHAIN_REMODELLING_OF_PS	10162	11145	154141	254531	255189	26279	283748	30814	5319	5320	5321	5322	64600	81579	8399
REACTOME_SIGNALING_BY_FGFR_MUTANTS	http://www.broadinstitute.org/gsea/msigdb/cards/REACTOME_SIGNALING_BY_FGFR_MUTANTS	10818	11052	11064	11116	1523	2246	2247	2248	2249	2250	2251	2252	2253	2254	2255	2260	2261	2263	2264	2549	26127	26281	27006	2885	3265	3845	399687	4893	5290	5295	5335	613	6654	6772	6774	6776	6777	732425	7750	8074	8805	8817	8822	9846
REACTOME_MHC_CLASS_II_ANTIGEN_PRESENTATION	http://www.broadinstitute.org/gsea/msigdb/cards/REACTOME_MHC_CLASS_II_ANTIGEN_PRESENTATION	10053	10112	10120	10121	10427	10484	10540	10671	1075	11004	11258	114876	1173	1174	1175	1211	1213	140735	147700	1508	1509	1512	1513	1514	1515	1519	1520	160	161	162	163	1639	164	1759	1778	1780	1781	1783	1785	22872	22920	24137	26153	285643	29127	3108	3109	3111	3112	3113	3115	3117	3118	3123	3125	3127	375	3796	3797	3798	3799	3831	3832	3835	51128	51164	51626	5476	5641	56992	6396	6456	64837	6712	7879	79659	81930	821	83547	84516	84643	8655	8722	8905	8907	89953	9371	9493	9632	972	9871
REACTOME_GLYCEROPHOSPHOLIPID_BIOSYNTHESIS	http://www.broadinstitute.org/gsea/msigdb/cards/REACTOME_GLYCEROPHOSPHOLIPID_BIOSYNTHESIS	10162	10390	1040	10400	10423	10554	10555	1103	11145	1119	1120	11343	122618	126969	129642	137964	150763	154141	162466	201164	204962	23171	23175	23446	23646	23760	253558	254531	255189	26279	2819	283748	3030	3032	30814	43	50487	50640	5130	5319	5320	5321	5322	5337	5338	54675	54947	55224	55326	55500	56261	56894	56895	56994	57104	57153	57678	5833	64600	64900	6901	79143	79887	79888	80339	80736	81490	81579	8398	8399	8443	84649	84803	85465	8605	8694	8760	9468	9489	9663	9791	9926
REACTOME_A_TETRASACCHARIDE_LINKER_SEQUENCE_IS_REQUIRED_FOR_GAG_SYNTHESIS	http://www.broadinstitute.org/gsea/msigdb/cards/REACTOME_A_TETRASACCHARIDE_LINKER_SEQUENCE_IS_REQUIRED_FOR_GAG_SYNTHESIS	10082	11285	126792	135152	1462	1463	1464	1634	221914	2239	2262	26229	27087	2719	2817	283464	3339	375790	633	6382	63827	6383	6385	727936	9672
REACTOME_CDK_MEDIATED_PHOSPHORYLATION_AND_REMOVAL_OF_CDC6	http://www.broadinstitute.org/gsea/msigdb/cards/REACTOME_CDK_MEDIATED_PHOSPHORYLATION_AND_REMOVAL_OF_CDC6	1017	10213	143471	23198	5682	5683	5684	5685	5686	5687	5688	5689	5690	5691	5692	5693	5694	5695	5696	5698	5699	5700	5701	5702	5704	5705	5706	5707	5708	5709	5710	5711	5713	5714	5715	5716	5717	5718	5719	5720	5721	6233	652826	728590	7311	9491	9861	990
REACTOME_PLATELET_ADHESION_TO_EXPOSED_COLLAGEN	http://www.broadinstitute.org/gsea/msigdb/cards/REACTOME_PLATELET_ADHESION_TO_EXPOSED_COLLAGEN	1277	1278	2207	2534	2811	2812	2814	2815	3673	3688	4067	7450
REACTOME_VEGF_LIGAND_RECEPTOR_INTERACTIONS	http://www.broadinstitute.org/gsea/msigdb/cards/REACTOME_VEGF_LIGAND_RECEPTOR_INTERACTIONS	2277	2321	2324	3791	56034	7422	7423	7424	8828	8829
REACTOME_ENOS_ACTIVATION_AND_REGULATION	http://www.broadinstitute.org/gsea/msigdb/cards/REACTOME_ENOS_ACTIVATION_AND_REGULATION	10434	115677	1719	1785	207	2643	2644	3320	340481	4846	51070	5593	5805	573971	6697	801	805	808	857	8976
REACTOME_MICRORNA_MIRNA_BIOGENESIS	http://www.broadinstitute.org/gsea/msigdb/cards/REACTOME_MICRORNA_MIRNA_BIOGENESIS	192669	192670	23405	26523	27161	29102	5430	5431	5432	5433	5434	5435	5436	5437	5438	5439	5440	5441	54487	57510	5901	643631	6895
REACTOME_NUCLEAR_EVENTS_KINASE_AND_TRANSCRIPTION_FACTOR_ACTIVATION	http://www.broadinstitute.org/gsea/msigdb/cards/REACTOME_NUCLEAR_EVENTS_KINASE_AND_TRANSCRIPTION_FACTOR_ACTIVATION	1385	1432	1845	1846	1848	1849	2002	4205	4208	466	5515	5516	5518	5519	5528	5594	5595	5598	5600	6195	6196	6197	9252	9261
REACTOME_RETROGRADE_NEUROTROPHIN_SIGNALLING	http://www.broadinstitute.org/gsea/msigdb/cards/REACTOME_RETROGRADE_NEUROTROPHIN_SIGNALLING	10126	1173	1175	1211	1213	160	161	163	1759	1785	4803	4914	6456
REACTOME_ERKS_ARE_INACTIVATED	http://www.broadinstitute.org/gsea/msigdb/cards/REACTOME_ERKS_ARE_INACTIVATED	1845	1846	1848	1849	5515	5516	5518	5519	5528	5594	5595	5598
REACTOME_NEGATIVE_REGULATION_OF_THE_PI3K_AKT_NETWORK	http://www.broadinstitute.org/gsea/msigdb/cards/REACTOME_NEGATIVE_REGULATION_OF_THE_PI3K_AKT_NETWORK	10000	117145	207	208	23239	5728	57761	729120	731292
REACTOME_PI3K_AKT_ACTIVATION	http://www.broadinstitute.org/gsea/msigdb/cards/REACTOME_PI3K_AKT_ACTIVATION	10000	1026	1027	1147	117145	1385	207	208	2308	2309	23239	2475	253260	2931	3164	3667	387	4193	4303	4803	4914	5170	5290	5291	5295	5296	572	5728	57761	6199	64223	7249	729120	731292	79109	842	84335	8660
REACTOME_REGULATORY_RNA_PATHWAYS	http://www.broadinstitute.org/gsea/msigdb/cards/REACTOME_REGULATORY_RNA_PATHWAYS	192669	192670	23112	23405	26523	27161	27327	29102	5430	5431	5432	5433	5434	5435	5436	5437	5438	5439	5440	5441	54487	57510	57690	5901	643631	6895
REACTOME_EGFR_DOWNREGULATION	http://www.broadinstitute.org/gsea/msigdb/cards/REACTOME_EGFR_DOWNREGULATION	10252	10253	10254	1173	1175	1211	1213	160	161	163	1950	1956	2060	2885	29924	30011	58513	6233	6456	728590	7311	8027	867	9146	998
REACTOME_PROCESSING_OF_CAPPED_INTRON_CONTAINING_PRE_MRNA	http://www.broadinstitute.org/gsea/msigdb/cards/REACTOME_PROCESSING_OF_CAPPED_INTRON_CONTAINING_PRE_MRNA	10181	10189	10236	10250	10262	10291	10421	10482	10594	10762	10907	10914	10921	10946	10949	10978	10992	11051	11097	11100	11338	119358	129401	1477	1478	1479	1660	1977	220988	22826	22916	23020	23165	23225	23450	23451	23511	23636	24148	2521	27316	2962	2963	29894	3178	3181	3183	3184	3185	3187	3188	3190	3191	3192	348995	4116	4670	4686	4799	4809	4904	4927	5093	5094	51362	51585	51639	51692	53371	53981	5430	5431	5432	5433	5434	5435	5436	5437	5438	5439	5440	5441	55746	55749	56339	57122	5725	57794	57819	5903	6426	6427	6428	6429	6430	6431	6432	643446	65109	652147	653889	6625	6626	6627	6628	6629	6632	6633	6634	6635	6636	6637	7175	7307	7884	79023	79869	79902	8021	8086	8106	8175	81929	8243	83443	8480	84844	8683	9128	9295	9343	9410	9416	9631	9688	9785	9818	9883	9939	9972
REACTOME_PECAM1_INTERACTIONS	http://www.broadinstitute.org/gsea/msigdb/cards/REACTOME_PECAM1_INTERACTIONS	2534	3685	3690	3932	4067	5175	5335	5777	6714	7525
REACTOME_TCR_SIGNALING	http://www.broadinstitute.org/gsea/msigdb/cards/REACTOME_TCR_SIGNALING	10892	1147	1445	23118	2533	27040	3113	3115	3117	3118	3123	3125	3127	3551	3702	387522	3932	3937	4690	4792	5058	5062	50852	51466	5170	5290	5291	5295	5296	5335	55740	55824	5588	5728	5788	5970	646626	6885	7189	731292	7334	7408	7454	7535	84433	8517	8767	8915	915	916	917	919	920	9402
REACTOME_REGULATION_OF_PYRUVATE_DEHYDROGENASE_PDH_COMPLEX	http://www.broadinstitute.org/gsea/msigdb/cards/REACTOME_REGULATION_OF_PYRUVATE_DEHYDROGENASE_PDH_COMPLEX	1737	1738	5160	5162	5163	5164	5165	5166	54704	55066	57546	650883	8050
REACTOME_DOWNSTREAM_TCR_SIGNALING	http://www.broadinstitute.org/gsea/msigdb/cards/REACTOME_DOWNSTREAM_TCR_SIGNALING	10892	1147	23118	3113	3115	3117	3118	3123	3125	3127	3551	387522	3932	4792	50852	5170	5290	5291	5295	5296	5588	5728	5970	646626	6885	7189	731292	7334	84433	8517	8767	8915	915	916	917	919	920
REACTOME_BASIGIN_INTERACTIONS	http://www.broadinstitute.org/gsea/msigdb/cards/REACTOME_BASIGIN_INTERACTIONS	11136	128192	131691	23428	23539	23657	23759	341457	3675	3688	3897	4099	4312	481	482	483	5478	56301	643997	6520	653214	654188	6566	6693	682	8140	857	9056	9057	9123
REACTOME_AKT_PHOSPHORYLATES_TARGETS_IN_THE_CYTOSOL	http://www.broadinstitute.org/gsea/msigdb/cards/REACTOME_AKT_PHOSPHORYLATES_TARGETS_IN_THE_CYTOSOL	10000	1026	1027	1147	207	208	2931	4193	572	7249	842	84335
REACTOME_GAB1_SIGNALOSOME	http://www.broadinstitute.org/gsea/msigdb/cards/REACTOME_GAB1_SIGNALOSOME	10000	1026	1027	1147	117145	1385	1445	1950	1956	207	208	2308	2309	23239	2475	253260	2549	2885	2931	3164	4193	4303	5170	5290	5295	55824	572	5728	57761	6199	64223	6714	7249	729120	731292	79109	842	84335
REACTOME_SHC1_EVENTS_IN_EGFR_SIGNALING	http://www.broadinstitute.org/gsea/msigdb/cards/REACTOME_SHC1_EVENTS_IN_EGFR_SIGNALING	1950	1956	2885	3265	3845	4893	5594	5595	5604	5605	5894	6464	6654	7529	983
REACTOME_ACTIVATION_OF_THE_MRNA_UPON_BINDING_OF_THE_CAP_BINDING_COMPLEX_AND_EIFS_AND_SUBSEQUENT_BINDING_TO_43S	http://www.broadinstitute.org/gsea/msigdb/cards/REACTOME_ACTIVATION_OF_THE_MRNA_UPON_BINDING_OF_THE_CAP_BINDING_COMPLEX_AND_EIFS_AND_SUBSEQUENT_BINDING_TO_43S	1964	1965	1968	1973	1974	1975	1977	1978	1981	2197	26986	27335	339799	3646	387867	388076	391370	3921	401470	440055	441377	6187	6188	6189	6191	6192	6193	6194	6201	6202	6203	6204	6205	6206	6207	6208	6209	6210	6217	6218	6222	6223	6224	6227	6228	6229	6230	6231	6232	6233	6234	6235	642892	643003	644166	644790	644934	645630	645899	646195	650788	651894	652607	653162	653994	728590	619443	728937	728953	729293	729789	730187	100131863	7458	8661	8662	8663	8664	8665	8666	8667	8668	8669	8894
REACTOME_PHOSPHORYLATION_OF_CD3_AND_TCR_ZETA_CHAINS	http://www.broadinstitute.org/gsea/msigdb/cards/REACTOME_PHOSPHORYLATION_OF_CD3_AND_TCR_ZETA_CHAINS	1445	3113	3115	3117	3118	3123	3125	3127	3932	55824	5788	915	916	917	919	920
REACTOME_GLUTAMATE_NEUROTRANSMITTER_RELEASE_CYCLE	http://www.broadinstitute.org/gsea/msigdb/cards/REACTOME_GLUTAMATE_NEUROTRANSMITTER_RELEASE_CYCLE	10497	22999	27165	2744	54407	57030	5864	6505	6511	6512	6616	6804	6812	6844	6857
REACTOME_TRANSLOCATION_OF_ZAP_70_TO_IMMUNOLOGICAL_SYNAPSE	http://www.broadinstitute.org/gsea/msigdb/cards/REACTOME_TRANSLOCATION_OF_ZAP_70_TO_IMMUNOLOGICAL_SYNAPSE	3113	3115	3117	3118	3123	3125	3127	3932	7535	915	916	917	919	920
REACTOME_ERK_MAPK_TARGETS	http://www.broadinstitute.org/gsea/msigdb/cards/REACTOME_ERK_MAPK_TARGETS	1432	1845	1846	1848	1849	2002	4205	4208	5515	5516	5518	5519	5528	5594	5595	5598	5600	6195	6196	6197	9252
REACTOME_TIE2_SIGNALING	http://www.broadinstitute.org/gsea/msigdb/cards/REACTOME_TIE2_SIGNALING	284	285	2885	2886	2888	3265	3845	4893	51378	5290	5291	5295	5296	6464	6654	7010	9046
REACTOME_GENERATION_OF_SECOND_MESSENGER_MOLECULES	http://www.broadinstitute.org/gsea/msigdb/cards/REACTOME_GENERATION_OF_SECOND_MESSENGER_MOLECULES	2533	27040	3113	3115	3117	3118	3123	3125	3127	3702	3932	3937	4690	5058	5062	51466	5335	55740	7408	7454	7535	915	916	917	919	920	9402
REACTOME_GENERIC_TRANSCRIPTION_PATHWAY	http://www.broadinstitute.org/gsea/msigdb/cards/REACTOME_GENERIC_TRANSCRIPTION_PATHWAY	10001	10002	10025	10046	10062	10127	10155	10168	10172	10224	1024	1025	1030	10308	10413	10499	10520	10780	10781	10782	10793	10794	112950	114026	117608	121274	125919	126068	126070	126382	1387	140612	142	146198	146434	147657	147686	147687	147694	147741	147837	147923	147929	147948	147949	148103	148156	148198	148254	148266	148268	1490	152687	155054	158399	162239	162655	162963	162966	162967	163050	163059	163071	163081	163087	163227	163255	168374	169270	169841	170959	1874	1875	190	199692	199704	201514	2063	2099	2100	2101	2103	2104	219749	220992	221785	22869	22938	23054	23619	23660	2494	2516	253639	25799	25888	25937	26048	26149	26152	2648	2649	26974	27300	282890	284306	284307	284370	284443	285267	285268	285676	29079	2908	29959	29982	3065	30832	3164	3172	3174	339327	339559	340385	348327	3516	353274	367	3726	374928	387032	401509	4087	4088	4089	4092	4221	4306	440515	441488	646915	4609	4853	4854	4855	4878	4929	5054	51003	51276	51385	51586	51592	5241	5465	5467	5468	5469	54925	5494	55422	55534	55659	55663	55713	55786	55888	57209	57335	57336	57343	57474	57541	57547	57573	57615	57693	57711	58500	5914	5916	5933	59348	60436	6095	6096	6097	6233	6256	6257	6258	64750	6497	6498	65243	65251	6604	6667	6907	6910	6940	7003	7004	7005	7025	7027	7050	7067	7068	7101	728030	728381	728590	100288042	7311	731106	731863	7321	7323	100287908	7376	7421	7539	7549	7551	7556	7559	7561	7562	7565	7566	7567	7568	7571	7574	7576	7581	7582	7586	7587	7594	7596	7638	7673	7695	7697	7699	7700	7710	7711	7712	7728	7733	7738	7743	7745	7752	7753	7755	7757	7760	7761	7762	7766	7767	7768	7769	7770	7771	7773	79027	79088	79175	79230	79718	79744	79818	7988	79898	79973	80032	80095	80108	80110	8013	80264	80317	80818	81856	81857	8202	8239	83744	84124	84246	8427	8431	84436	84441	84449	84527	8463	84671	84765	84775	84838	84874	84911	84914	84924	85441	860	8648	8850	8856	892	90075	90233	90317	90333	90338	90390	904	90462	905	90589	90594	90827	91975	92285	9282	9310	93134	94039	9422	9439	9440	9441	9442	9443	9477	9534	9572	9611	9612	9668	96764	9794	9862	9968	9970	9975
REACTOME_RESPONSE_TO_ELEVATED_PLATELET_CYTOSOLIC_CA2_	http://www.broadinstitute.org/gsea/msigdb/cards/REACTOME_RESPONSE_TO_ELEVATED_PLATELET_CYTOSOLIC_CA2_	10257	10487	1072	1191	128192	131691	1675	1950	2	213	2153	2157	2162	2243	2244	226	2266	2277	22915	22927	2335	27154	29106	3082	3273	3309	335	341457	351	3674	3690	3827	3920	5054	5154	5155	5175	5196	5216	5265	5340	5341	5345	5473	5478	5552	5578	5579	5582	5627	5660	6403	641455	643997	652612	653214	654188	6647	6678	6810	6814	7018	7040	7042	7043	7044	7057	7076	7094	710	7114	7277	727848	7414	7422	7423	7424	7450	801	805	808	81	813	87	88	928	948	967	9948
REACTOME_TRANSPORT_OF_MATURE_TRANSCRIPT_TO_CYTOPLASM	http://www.broadinstitute.org/gsea/msigdb/cards/REACTOME_TRANSPORT_OF_MATURE_TRANSCRIPT_TO_CYTOPLASM	10189	10250	10482	10762	10921	11097	11338	129401	1977	22916	23165	23225	23511	23636	29894	348995	4116	4686	4799	4927	51362	51692	53371	53981	55746	57122	5903	6426	6427	6428	6429	6430	6431	6432	643446	65109	7175	7307	7884	79023	79902	8021	8086	81929	8480	8683	9295	9631	9688	9785	9818	9883	9939	9972
REACTOME_METABOLISM_OF_AMINO_ACIDS_AND_DERIVATIVES	http://www.broadinstitute.org/gsea/msigdb/cards/REACTOME_METABOLISM_OF_AMINO_ACIDS_AND_DERIVATIVES	10157	10166	10213	1036	1081	1082	10841	11112	113451	1152	1158	1159	1160	121278	125061	130013	131669	1373	143471	144193	1468	1491	15	1610	1621	162417	1629	1644	169355	1728	1733	1734	1735	1738	1743	189	191	196743	2184	223	23198	23474	23498	2488	2593	262	26227	26275	2628	2639	27034	27165	2729	2730	27430	2744	2746	2752	2805	2806	2875	2954	29968	3028	3034	3067	3081	3242	36	3620	3623	3624	3625	3626	3712	38	383	384	389434	3972	4143	4144	4329	435	440	445	4507	4548	4942	4946	4947	4953	4967	5009	501	5053	5092	51074	51166	5122	51380	51582	51686	5409	54363	5443	54498	548596	549	55217	55256	55748	5625	56267	5682	5683	5684	5685	5686	5687	5688	5689	5690	5691	5692	56922	5693	5694	5695	5696	5698	5699	5700	5701	5702	5704	5705	5706	5707	5708	5709	5710	5711	5713	5714	5715	5716	5717	5718	5719	5720	5721	5723	5831	5832	58472	58478	586	5860	587	593	594	6303	635	64087	643554	6470	648605	64902	6528	652826	6535	6611	6723	6821	6898	6999	7054	7166	7173	7252	7263	731026	79814	83729	83884	8424	84245	84706	8564	8659	875	883	8942	89874	93659	9380	94115	9491	9861
REACTOME_RNA_POL_I_TRANSCRIPTION	http://www.broadinstitute.org/gsea/msigdb/cards/REACTOME_RNA_POL_I_TRANSCRIPTION	1022	10919	11335	121504	126961	128312	2068	2071	2074	255626	25885	284119	2965	2966	2967	2968	3012	3013	3014	3015	3017	3018	3020	3021	333932	347376	4331	51082	5437	5440	54700	554313	5595	644914	652857	653238	653604	653972	723790	731820	7343	8294	8331	8334	8335	8337	8338	8339	8340	8341	8342	8343	8344	8345	8346	8347	8348	8349	8350	8351	8352	8353	8354	8355	8356	8357	8358	8359	8360	8361	8362	8363	8364	8365	8366	8367	8368	8370	84172	85236	8850	8932	8968	8970	9013	9014	9015	902	9533
REACTOME_FATTY_ACYL_COA_BIOSYNTHESIS	http://www.broadinstitute.org/gsea/msigdb/cards/REACTOME_FATTY_ACYL_COA_BIOSYNTHESIS	2180	2181	2182	2194	23305	31	47	51144	51703	54898	60481	64834	6576	6785	79071	79993	83401	9524
REACTOME_E2F_ENABLED_INHIBITION_OF_PRE_REPLICATION_COMPLEX_FORMATION	http://www.broadinstitute.org/gsea/msigdb/cards/REACTOME_E2F_ENABLED_INHIBITION_OF_PRE_REPLICATION_COMPLEX_FORMATION	23594	23595	4998	4999	5000	5001	84515	891	983	993
REACTOME_P75NTR_RECRUITS_SIGNALLING_COMPLEXES	http://www.broadinstitute.org/gsea/msigdb/cards/REACTOME_P75NTR_RECRUITS_SIGNALLING_COMPLEXES	3551	3654	4615	4803	4804	5584	6233	7189	728590	7311	8767	8878
REACTOME_BIOLOGICAL_OXIDATIONS	http://www.broadinstitute.org/gsea/msigdb/cards/REACTOME_BIOLOGICAL_OXIDATIONS	10	10249	10380	10720	10858	10941	11283	113612	116285	119391	120227	124	125	126	127	130	131	1312	1543	1544	1545	1548	1551	1553	1555	1557	1558	1559	1562	1565	1571	1572	1573	1576	1577	1579	1580	1581	1582	1583	1584	1585	1586	1588	1589	1591	1592	1593	1594	1595	191	196743	216	217	221357	23169	2326	2327	2328	25830	2678	2686	2687	26873	27233	27284	2729	2730	27430	2937	2938	2939	2940	2941	2944	2948	2949	2950	29785	340665	348158	4051	4128	4129	4143	4144	4257	4258	4259	445329	4548	4837	51302	5443	54490	54498	54576	54577	54578	54579	54600	54657	54658	54659	54905	55748	55902	56603	5740	5742	5743	57834	64816	648338	66002	6783	6799	6817	6818	6819	6820	6822	6916	7172	731992	7358	7360	7363	7364	7365	7367	79017	84532	8529	9	9060	9061	9420	9446
REACTOME_REGULATED_PROTEOLYSIS_OF_P75NTR	http://www.broadinstitute.org/gsea/msigdb/cards/REACTOME_REGULATED_PROTEOLYSIS_OF_P75NTR	23385	4804	51107	55851	5663	5664	5970	6868	7189	83464
REACTOME_TRANSMISSION_ACROSS_CHEMICAL_SYNAPSES	http://www.broadinstitute.org/gsea/msigdb/cards/REACTOME_TRANSMISSION_ACROSS_CHEMICAL_SYNAPSES	10142	10368	10369	10497	10681	107	108	109	1103	111	112	113	1134	1135	1136	1137	1138	1139	114	1141	1142	1143	1144	1145	1146	115	1173	1175	1312	1385	140679	160	161	163	1739	1741	18	196883	2036	217	22999	23229	23236	2550	2554	2555	2556	2557	2558	2559	2560	2561	2562	2566	2567	2569	2570	2571	2572	27092	27165	27330	2744	2752	2770	2771	2773	2774	2782	2783	2784	2785	2786	2787	2788	2790	2791	2792	2793	2890	2891	2892	2893	2897	2898	2899	2900	2901	2902	2903	2904	2905	2906	3265	3312	3759	3760	3761	3762	3763	3765	3766	3768	3772	3773	4128	4193	43	4646	4747	4905	5170	51764	5330	5331	54331	54407	55584	5567	5578	5579	55799	5582	5594	55970	57030	5864	5894	5923	5924	59283	59345	60482	6195	6196	6197	6237	6505	6506	6507	6511	6512	651907	6529	6531	6538	6539	6571	6572	6582	6616	673	6804	6812	6844	6853	6854	6857	732445	773	774	782	783	784	785	7915	801	80331	805	808	80852	814	815	81539	816	817	8224	83988	84254	88	8973	89832	94235	9463	9495	9568
REACTOME_P75NTR_SIGNALS_VIA_NFKB	http://www.broadinstitute.org/gsea/msigdb/cards/REACTOME_P75NTR_SIGNALS_VIA_NFKB	3551	3654	4615	4792	4803	4804	5584	5970	6233	7189	728590	7311	8767	8878
REACTOME_CASPASE_MEDIATED_CLEAVAGE_OF_CYTOSKELETAL_PROTEINS	http://www.broadinstitute.org/gsea/msigdb/cards/REACTOME_CASPASE_MEDIATED_CLEAVAGE_OF_CYTOSKELETAL_PROTEINS	118	2620	28988	2934	4137	5339	652460	6709	7431	836	839	840	841
REACTOME_XENOBIOTICS	http://www.broadinstitute.org/gsea/msigdb/cards/REACTOME_XENOBIOTICS	1543	1544	1548	1551	1553	1555	1557	1558	1559	1562	1565	1571	1572	1576	1577	731992
REACTOME_INTEGRIN_CELL_SURFACE_INTERACTIONS	http://www.broadinstitute.org/gsea/msigdb/cards/REACTOME_INTEGRIN_CELL_SURFACE_INTERACTIONS	10125	10235	10411	11069	120425	1277	1278	1280	1282	1284	1285	1286	1287	1398	1445	207	2200	2243	2244	2266	22801	2335	284217	2885	3371	3381	3383	3384	3385	3386	3672	3673	3674	3675	3678	3680	3682	3683	3684	3685	3687	3688	3689	3690	3691	3693	3694	3695	3696	3908	3911	3912	3913	3915	50848	5170	5175	54518	5747	5770	58494	5906	5908	6464	6654	6696	6714	682	6850	7057	7094	7412	7448	7450	83700	8515	8516	9564	999
REACTOME_REGULATION_OF_ORNITHINE_DECARBOXYLASE_ODC	http://www.broadinstitute.org/gsea/msigdb/cards/REACTOME_REGULATION_OF_ORNITHINE_DECARBOXYLASE_ODC	10213	143471	1728	23198	4946	4947	4953	51582	51686	5682	5683	5684	5685	5686	5687	5688	5689	5690	5691	5692	5693	5694	5695	5696	5698	5699	5700	5701	5702	5704	5705	5706	5707	5708	5709	5710	5711	5713	5714	5715	5716	5717	5718	5719	5720	5721	652826	9491	9861
REACTOME_CYTOCHROME_P450_ARRANGED_BY_SUBSTRATE_TYPE	http://www.broadinstitute.org/gsea/msigdb/cards/REACTOME_CYTOCHROME_P450_ARRANGED_BY_SUBSTRATE_TYPE	10858	11283	113612	120227	1543	1544	1545	1548	1551	1553	1555	1557	1558	1559	1562	1565	1571	1572	1573	1576	1577	1579	1580	1581	1582	1583	1584	1585	1586	1588	1589	1591	1592	1593	1594	1595	29785	340665	4051	51302	5443	54905	56603	5740	57834	64816	66002	6916	731992	8529	9420
REACTOME_BASE_FREE_SUGAR_PHOSPHATE_REMOVAL_VIA_THE_SINGLE_NUCLEOTIDE_REPLACEMENT_PATHWAY	http://www.broadinstitute.org/gsea/msigdb/cards/REACTOME_BASE_FREE_SUGAR_PHOSPHATE_REMOVAL_VIA_THE_SINGLE_NUCLEOTIDE_REPLACEMENT_PATHWAY	10309	23583	328	4350	4595	4913	4968	5423	6996	8930
REACTOME_APOPTOTIC_CLEAVAGE_OF_CELL_ADHESION_PROTEINS	http://www.broadinstitute.org/gsea/msigdb/cards/REACTOME_APOPTOTIC_CLEAVAGE_OF_CELL_ADHESION_PROTEINS	1499	1828	1829	1830	1832	100506658	5317	647859	7082	836	9414	999
REACTOME_HDL_MEDIATED_LIPID_TRANSPORT	http://www.broadinstitute.org/gsea/msigdb/cards/REACTOME_HDL_MEDIATED_LIPID_TRANSPORT	1071	19	2	213	335	344	345	348	3931	5360	649	8029	81693	949	9619
REACTOME_NRAGE_SIGNALS_DEATH_THROUGH_JNK	http://www.broadinstitute.org/gsea/msigdb/cards/REACTOME_NRAGE_SIGNALS_DEATH_THROUGH_JNK	10018	10276	10451	11214	121512	1894	221472	2245	23229	23365	23370	25791	26230	26574	27237	29	393	4168	4803	4804	50649	50650	5599	572	57580	5879	5923	5924	6453	64857	6654	6655	7074	7204	7409	84033	89846	8997	9181	9459	9500	9826	9828
REACTOME_SLBP_DEPENDENT_PROCESSING_OF_REPLICATION_DEPENDENT_HISTONE_PRE_MRNAS	http://www.broadinstitute.org/gsea/msigdb/cards/REACTOME_SLBP_DEPENDENT_PROCESSING_OF_REPLICATION_DEPENDENT_HISTONE_PRE_MRNAS	134353	22916	25888	4686	6628	6634	6635	6636	6637	7884	84967
REACTOME_NRIF_SIGNALS_CELL_DEATH_FROM_THE_NUCLEUS	http://www.broadinstitute.org/gsea/msigdb/cards/REACTOME_NRIF_SIGNALS_CELL_DEATH_FROM_THE_NUCLEUS	23385	23421	4803	4804	51107	55851	5599	5663	5664	6233	7189	728590	7311	83464	8878
REACTOME_REGULATION_OF_APOPTOSIS	http://www.broadinstitute.org/gsea/msigdb/cards/REACTOME_REGULATION_OF_APOPTOSIS	10213	143471	1612	1613	1630	219699	23198	23604	26060	5062	5682	5683	5684	5685	5686	5687	5688	5689	5690	5691	5692	5693	5694	5695	5696	5698	5699	5700	5701	5702	5704	5705	5706	5707	5708	5709	5710	5711	5713	5714	5715	5716	5717	5718	5719	5720	5721	6233	652826	728590	7311	79658	836	842	90249	9491	9500	9861
REACTOME_RNA_POL_II_TRANSCRIPTION	http://www.broadinstitute.org/gsea/msigdb/cards/REACTOME_RNA_POL_II_TRANSCRIPTION	10189	1022	1025	10250	10914	10921	10978	11051	11198	11338	134353	1477	1478	1479	2068	2071	22916	25888	25920	2957	2958	2959	2960	2961	2962	2963	2965	2966	2967	2968	29894	4116	4331	4686	4799	51362	51497	51585	51692	53981	5430	5431	5432	5433	5434	5435	5436	5437	5438	5439	5440	5441	6426	6427	6428	6429	6430	6431	6432	643446	644540	65109	652857	653238	6628	6634	6635	6636	6637	6749	6827	6829	6872	6874	6875	6877	6878	6880	6881	6882	6883	6884	6908	6917	6921	6923	6924	7307	7469	7884	7936	79869	8106	8178	84967	8683	8731	8732	902	904	905	9150	9295	9785	9939
REACTOME_NEURONAL_SYSTEM	http://www.broadinstitute.org/gsea/msigdb/cards/REACTOME_NEURONAL_SYSTEM	10021	10052	10060	10089	10142	10228	10242	10368	10369	10497	10681	107	108	109	1103	111	112	112755	113	1134	1135	1136	1137	1138	1139	114	1141	1142	1143	1144	1145	1146	115	1173	1175	127833	131096	1312	1385	140679	160	161	163	169522	170850	1739	1741	18	196883	2036	2054	217	22999	23229	23236	23415	23416	23673	24145	2550	2554	2555	2556	2557	2558	2559	2560	2561	2562	2566	2567	2569	2570	2571	2572	26251	27012	27092	27094	27133	27165	27330	27345	2744	2752	2770	2771	2773	2774	2782	2783	2784	2785	2786	2787	2788	2790	2791	2792	2793	2890	2891	2892	2893	2897	2898	2899	2900	2901	2902	2903	2904	2905	2906	3265	3312	338567	348980	3736	3737	3738	3739	3741	3742	3743	3744	3745	3746	3747	3748	3749	3750	3751	3752	3754	3755	3756	3757	3758	3759	3760	3761	3762	3763	3764	3765	3766	3767	3768	3770	3772	3773	3775	3776	3777	3779	3780	3781	3782	3783	3784	3785	3786	3787	3788	3790	4128	4193	43	4646	4747	4905	50801	51305	5170	51764	5330	5331	54207	54331	54407	55584	5567	5578	5579	55799	5582	5594	55970	56479	56659	56666	57030	57369	57657	5864	5894	5923	5924	59283	59345	60482	610	6195	6196	6197	6237	642105	6505	6506	6507	6511	6512	651907	6529	6531	6538	6539	6571	6572	6582	6616	673	6804	6809	6810	6811	6812	6833	6843	6844	6853	6854	6857	732445	773	774	782	783	784	785	7881	7915	801	80331	805	808	80852	81033	814	815	81539	816	817	8224	83795	83988	8417	84254	84694	8514	8675	8676	8677	88	8973	89822	89832	90134	9132	9196	93107	9312	94235	9424	9463	9482	9495	9568
REACTOME_NFKB_IS_ACTIVATED_AND_SIGNALS_SURVIVAL	http://www.broadinstitute.org/gsea/msigdb/cards/REACTOME_NFKB_IS_ACTIVATED_AND_SIGNALS_SURVIVAL	3551	3654	4792	4803	4804	5970	6233	7189	728590	7311	8878
REACTOME_REGULATION_OF_BETA_CELL_DEVELOPMENT	http://www.broadinstitute.org/gsea/msigdb/cards/REACTOME_REGULATION_OF_BETA_CELL_DEVELOPMENT	10000	207	208	2255	2308	2494	256297	2645	3170	3171	3172	3174	3175	3280	3375	3516	3630	3642	3651	389692	390874	4760	4821	4825	50674	5080	5313	6514	6927	6928
REACTOME_PHASE1_FUNCTIONALIZATION_OF_COMPOUNDS	http://www.broadinstitute.org/gsea/msigdb/cards/REACTOME_PHASE1_FUNCTIONALIZATION_OF_COMPOUNDS	10858	11283	113612	120227	124	125	126	127	130	131	1543	1544	1545	1548	1551	1553	1555	1557	1558	1559	1562	1565	1571	1572	1573	1576	1577	1579	1580	1581	1582	1583	1584	1585	1586	1588	1589	1591	1592	1593	1594	1595	196743	216	217	2326	2327	2328	29785	340665	4051	4128	4129	51302	5443	54498	54905	55902	56603	5740	5742	5743	57834	64816	66002	6916	731992	84532	8529	9420
REACTOME_RNA_POL_III_TRANSCRIPTION	http://www.broadinstitute.org/gsea/msigdb/cards/REACTOME_RNA_POL_III_TRANSCRIPTION	10302	10621	10623	11128	11178	171568	2972	2976	4781	51082	51728	5434	5435	5437	5440	5441	5451	55290	55703	55718	661	6617	6618	6619	6621	6741	6908	7702	84265	9328	9329	9330	9533
REACTOME_CELL_DEATH_SIGNALLING_VIA_NRAGE_NRIF_AND_NADE	http://www.broadinstitute.org/gsea/msigdb/cards/REACTOME_CELL_DEATH_SIGNALLING_VIA_NRAGE_NRIF_AND_NADE	10018	10276	10451	11214	121512	1894	221472	2245	23229	23365	23370	23385	23421	25791	26230	26574	27018	27237	29	393	4168	440917	4803	4804	50649	50650	51107	55851	5599	5663	5664	572	57580	5879	5923	5924	6233	6453	64857	6654	6655	7074	7189	7204	728590	7311	7409	7531	83464	835	836	84033	8878	89846	8997	9181	9459	9500	9826	9828
REACTOME_NEUROTRANSMITTER_RELEASE_CYCLE	http://www.broadinstitute.org/gsea/msigdb/cards/REACTOME_NEUROTRANSMITTER_RELEASE_CYCLE	10497	1103	140679	18	22999	2571	2572	27165	2744	3312	4128	54407	57030	5864	60482	6505	6511	6512	6529	6538	6539	6571	6572	6582	6616	6804	6812	6844	6853	6854	6857	7915	80331	8224
REACTOME_P75_NTR_RECEPTOR_MEDIATED_SIGNALLING	http://www.broadinstitute.org/gsea/msigdb/cards/REACTOME_P75_NTR_RECEPTOR_MEDIATED_SIGNALLING	10018	10276	10451	11108	11214	121512	1894	221472	2245	22986	23229	23365	23370	23385	23421	25791	26230	26574	27018	27237	29	3065	3066	3551	3654	387	393	396	4099	4168	440917	4615	4792	4803	4804	4974	50649	50650	51107	5584	55851	5599	5663	5664	57142	572	57580	5879	5923	5924	5970	6233	6453	64857	6610	6654	6655	6868	7074	7189	7204	728590	7311	7409	7531	83464	835	836	84033	84894	8767	8841	8878	89846	8997	9138	9181	9459	9500	9826	9828
REACTOME_AMINO_ACID_TRANSPORT_ACROSS_THE_PLASMA_MEMBRANE	http://www.broadinstitute.org/gsea/msigdb/cards/REACTOME_AMINO_ACID_TRANSPORT_ACROSS_THE_PLASMA_MEMBRANE	10991	11136	11254	117247	124935	153201	206358	23428	23657	340024	348932	54407	54716	55089	55117	56301	6509	6510	6519	6520	6533	6539	6541	6542	8140	81539	84889	8501	9056	9057	92745
REACTOME_ENDOGENOUS_STEROLS	http://www.broadinstitute.org/gsea/msigdb/cards/REACTOME_ENDOGENOUS_STEROLS	10858	1545	1581	1582	1583	1584	1585	1586	1588	1589	1593	1595	51302	5443	9420
REACTOME_REGULATION_OF_GENE_EXPRESSION_IN_BETA_CELLS	http://www.broadinstitute.org/gsea/msigdb/cards/REACTOME_REGULATION_OF_GENE_EXPRESSION_IN_BETA_CELLS	10000	207	208	2308	2645	3170	3171	3172	3174	3375	3630	3651	389692	4760	4821	4825	5080	5313	6514	6927
REACTOME_GLYCOLYSIS	http://www.broadinstitute.org/gsea/msigdb/cards/REACTOME_GLYCOLYSIS	2023	2026	2027	226	229	230	2597	26330	2821	5207	5208	5209	5210	5211	5213	5214	5223	5224	5230	5313	5315	5515	5516	5518	5519	5528	642969	7167	729708
REACTOME_PROCESSIVE_SYNTHESIS_ON_THE_LAGGING_STRAND	http://www.broadinstitute.org/gsea/msigdb/cards/REACTOME_PROCESSIVE_SYNTHESIS_ON_THE_LAGGING_STRAND	10714	1763	2237	23649	3978	5111	5422	5424	5425	5557	5558	57804	6117	6118	6119
REACTOME_PEPTIDE_CHAIN_ELONGATION	http://www.broadinstitute.org/gsea/msigdb/cards/REACTOME_PEPTIDE_CHAIN_ELONGATION	11224	152663	1915	1938	2197	23521	25873	284393	285596	347292	387867	388076	388474	389342	391370	3921	401470	401904	440055	440575	441377	4736	51121	6122	6123	6124	6125	6128	6129	6130	6132	6133	6134	6135	6136	6137	6138	6139	6141	6142	6143	6144	6146	6147	6152	6154	6155	6156	6157	6158	6159	6160	6161	6164	6165	6167	6168	6169	6170	6171	6173	6175	6176	6181	6187	6188	6189	6191	6192	6193	6194	6201	6202	6203	6204	6205	6206	6207	6208	6209	6210	6217	6218	6222	6223	6224	6227	6228	6229	6230	6231	6232	6233	6234	6235	646483	641895	642320	642892	643003	643007	643101	644166	644790	644934	402100	645441	645630	645899	646104	646184	646195	646875	647074	647099	647436	649299	649602	650788	651249	651825	651894	653147	653162	653314	653737	653773	653881	727792	728002	728134	728311	728501	728590	619443	728782	728937	728953	729075	729293	729340	729362	729402	729617	729789	729798	730187	730343	100131863	7311	729536	9045	9349
REACTOME_COMMON_PATHWAY	http://www.broadinstitute.org/gsea/msigdb/cards/REACTOME_COMMON_PATHWAY	2147	2153	2159	2162	2165	2243	2244	2266	462	5196	5197	5624	5627	7056
REACTOME_MRNA_CAPPING	http://www.broadinstitute.org/gsea/msigdb/cards/REACTOME_MRNA_CAPPING	1022	2068	2071	22916	2962	2963	2965	2966	2967	2968	4331	4686	5430	5431	5432	5433	5434	5435	5436	5437	5438	5439	5440	5441	652857	653238	6829	8731	8732	902
REACTOME_MITOCHONDRIAL_FATTY_ACID_BETA_OXIDATION	http://www.broadinstitute.org/gsea/msigdb/cards/REACTOME_MITOCHONDRIAL_FATTY_ACID_BETA_OXIDATION	1632	1666	1892	3030	3032	3033	33	34	35	37	4594	5095	5096	84693
REACTOME_SIGNALING_BY_GPCR	http://www.broadinstitute.org/gsea/msigdb/cards/REACTOME_SIGNALING_BY_GPCR	10000	10022	10125	10161	1020	10203	10235	10266	10267	10268	10276	10287	10316	10451	10563	10663	10672	10681	10692	107	10798	108	10800	10803	1081	10846	10850	10874	10886	10887	109	10911	111	112	11211	11214	11251	11255	1128	1129	113	113091	1131	1133	11343	114	115	115557	116	117	117579	119678	119679	119682	119687	119692	119694	119695	119764	119765	119772	119774	120065	120066	120586	120775	120776	120787	120793	120796	121130	121275	121364	121512	122042	122740	122742	1230	729230	1232	1233	1234	1235	1236	1237	1238	1241	124538	125958	125962	125963	126370	126541	1268	1269	127059	127062	127064	127066	127068	127069	127074	127077	127385	127623	128360	128367	128368	128371	128372	128674	129521	130075	133	134	134083	134864	135	135924	135941	135946	135948	136	1385	138881	138882	138883	139189	1392	1395	140	143496	143502	143503	144124	144125	146	146850	147	148	150	150681	151	151306	1524	153	154	155	156	158131	1604	1606	1607	1608	160851	1609	162998	165140	1812	1813	1814	1816	183	1839	185	186	187	1894	1901	1902	1903	1906	1907	1908	1909	1910	1956	196335	196883	2015	207	208	2147	2149	2150	2151	219417	219428	219429	219431	219432	219436	219437	219438	219447	219453	219464	219469	219473	219477	219479	219482	219484	219493	219858	219869	219870	219873	219874	219875	219952	219954	219956	219957	219958	219959	219960	219965	219981	219982	219983	219986	221391	221472	221955	222545	2245	23229	23236	23365	23370	23533	23538	23566	2357	2358	2359	23596	23620	2488	2492	2520	2532	2535	254786	254973	2550	256144	256148	256933	257313	25791	2587	26188	26189	26211	26212	26219	26230	26245	26246	26248	26333	26338	26339	2641	2642	26476	26493	26496	2652	26531	26532	26533	26534	26538	26539	26575	26658	26659	26664	26682	26683	26686	26689	26692	26696	26716	26735	26737	26740	2691	2692	2693	2695	2696	27115	27202	27237	27334	2740	2767	2768	2769	2770	2771	2773	2774	2775	2776	2778	2779	2780	2781	2782	2783	2784	2785	2786	2787	2788	2790	2791	2792	2793	2796	2797	2798	2826	282763	282770	282775	2828	2829	283092	283093	2831	283111	283159	283160	283162	283189	2832	283297	2833	2834	283694	2837	283869	2840	2841	284383	284433	284521	284532	2846	2847	2852	285659	2862	2863	2864	2865	2867	2869	2885	29	2911	2912	2913	2914	2916	2917	2918	2919	2920	2921	2922	2925	29933	301	3060	3061	3062	30817	319100	3265	3269	3274	3350	3351	3352	3354	3355	3356	3357	3358	3360	3361	3362	3363	3375	338442	338557	338662	338674	338675	338751	339403	340980	341276	341416	341418	341568	341799	343169	343170	343171	343173	343406	343563	346517	346525	346528	347148	347168	347169	351	3549	3576	3577	3579	3627	3640	3709	3710	3814	3827	3845	387	387129	387748	388	389	389090	390036	390037	390038	390054	390058	390059	390061	390063	390064	390066	390067	390072	390075	390077	390078	390079	390081	390083	390093	390113	390142	390144	390148	390151	390152	390154	390155	390157	390162	390174	390181	390190	390191	390195	390199	390201	390260	390261	390264	390265	390271	390275	390321	390429	390431	390433	390436	390437	390439	390445	390538	390648	390649	390756	390882	390883	390892	391	391107	391109	391112	391114	391190	391191	391192	391194	391195	391196	391211	392138	392390	392391	392392	393	393046	3972	3973	401427	401665	401666	401667	401992	401993	402135	402317	403239	403244	403253	414062	4157	4158	4159	4160	4161	4168	4283	4295	4314	431704	441608	441639	441669	441670	441911	442184	442186	442191	442194	442361	4543	4544	4828	4829	4852	4886	4887	4889	4893	4922	4923	4985	4986	4987	4988	4991	4992	4993	4994	4995	5020	5021	5028	5029	5030	5031	5032	504189	504190	504191	50649	50650	50846	50865	50940	51052	51083	51289	5136	5138	51384	5139	5140	5142	5143	5144	5150	5151	5153	51554	5170	5173	51738	51764	5179	5196	5290	5294	5295	5296	5321	5330	5331	5332	53637	5364	5367	5368	53829	54331	54361	5443	5473	5499	551	5515	5516	5518	5519	552	5528	553	5530	5532	5534	5539	554	5540	5566	5567	5568	5573	5575	5576	5577	5578	5579	5580	5581	5582	5583	5588	5594	5595	55970	5598	5604	5605	56413	56477	56656	56923	5697	57007	57105	57113	5724	5727	5729	5731	5732	5733	5734	5737	5739	5741	5744	5745	5746	57580	58191	5879	5880	5894	5923	5924	59340	59345	59350	594857	5956	5995	5996	5997	5999	6000	6002	6010	6019	6093	611	6195	6196	6197	623	624	6288	6343	6344	6347	6348	6349	6351	6352	6354	6356	6360	6361	6363	6364	6366	6367	6370	6372	6373	6374	6375	6376	6387	64106	643	64407	6453	6469	64805	64857	649279	390539	285737	652222	652292	652692	653879	6608	6654	6655	6750	6751	6752	6753	6754	6755	680	6846	6863	6865	6866	6869	6870	6915	7074	718	719	7200	7201	7204	7222	7225	7252	7253	727	727758	728	728458	728830	729759	730002	730221	730335	730413	730418	730421	730808	731823	7409	7432	7433	7434	747	7471	7472	7473	7474	7475	7476	7477	7479	7480	7481	7482	7483	7484	7529	7852	7855	79295	79310	79317	79324	79339	79345	79473	79501	79541	79544	796	797	7976	79924	801	80326	805	808	80834	80835	81050	81099	8111	81127	81168	81282	81285	81300	81309	81318	81327	81328	81341	81392	81399	814	81442	81448	81469	81470	81472	81696	81697	8321	8322	8323	8324	8325	8326	83551	83756	8383	653166	8386	8387	8388	8390	8392	84033	84109	84152	84432	84539	846	84634	84658	8477	8484	8503	8526	8527	85397	8590	8601	8620	8622	8643	8698	8786	8787	8811	8843	885	886	887	89780	89846	8997	9002	9038	9138	9162	9170	9181	9287	9290	9294	9340	94233	94235	9459	9475	9568	9628	9630	976	9826	9828	983	9934	998
REACTOME_PEPTIDE_LIGAND_BINDING_RECEPTORS	http://www.broadinstitute.org/gsea/msigdb/cards/REACTOME_PEPTIDE_LIGAND_BINDING_RECEPTORS	10022	10316	10563	10663	10803	10850	10874	10886	10887	10911	117579	122042	1230	729230	1232	1233	1234	1235	1236	1237	1238	128674	129521	1524	183	185	186	187	1906	1907	1908	1909	1910	2147	2149	2150	2151	2357	2358	2359	23620	2520	2532	256933	257313	2587	2693	27202	2826	2829	2831	2832	2833	2834	2837	283869	2847	2852	2862	2919	2920	2921	2922	2925	301	3060	3061	3062	339403	347148	351	3576	3577	3579	3627	3640	3814	3827	387129	414062	4157	4158	4159	4160	4161	4283	4295	4828	4829	4852	4886	4887	4889	4922	4923	4985	4986	4987	4988	5020	5021	50865	51052	51083	51289	51554	5173	51738	5179	5196	5367	5368	5443	5473	551	552	553	5539	554	5540	56477	56923	5697	57007	58191	59350	594857	6019	623	624	6288	6347	6348	6349	6351	6352	6354	6356	6360	6361	6363	6364	6366	6367	6370	6372	6373	6374	6375	6376	6387	64106	643	285737	652222	653879	6750	6751	6752	6753	6754	6755	680	6846	6863	6865	6866	6869	6870	718	719	7200	7201	727	728	728830	7852	84109	84432	84539	84634	8484	8620	8811	885	886	887	9002
REACTOME_METABOLISM_OF_POLYAMINES	http://www.broadinstitute.org/gsea/msigdb/cards/REACTOME_METABOLISM_OF_POLYAMINES	113451	196743	262	2805	4507	4953	51074	54498	55256	58478	6303	6611	6723	79814	84245
REACTOME_CLASS_A1_RHODOPSIN_LIKE_RECEPTORS	http://www.broadinstitute.org/gsea/msigdb/cards/REACTOME_CLASS_A1_RHODOPSIN_LIKE_RECEPTORS	10022	10161	10316	10563	10663	10692	10800	10803	1081	10850	10874	10886	10887	10911	11251	11255	1128	1129	1131	1133	117579	122042	1230	729230	1232	1233	1234	1235	1236	1237	1238	1241	1268	1269	128674	129521	134	134864	135	136	140	146	147	148	150	151	151306	1524	153	154	155	165140	1812	1813	1814	1816	183	185	186	187	1901	1902	1903	1906	1907	1908	1909	1910	2147	2149	2150	2151	221391	23566	2357	2358	2359	23596	23620	2488	2492	2520	2532	256933	257313	2587	2652	2693	27202	27334	2796	2797	2798	2826	2828	2829	2831	2832	2833	2834	2837	283869	2840	2841	2846	2847	2852	2862	2863	2864	2865	2867	2919	2920	2921	2922	2925	29933	301	3060	3061	3062	319100	3269	3274	3350	3351	3352	3354	3355	3356	3357	3358	3360	3361	3362	3363	338442	338557	339403	347148	351	3576	3577	3579	3627	3640	3814	3827	387129	3972	3973	414062	4157	4158	4159	4160	4161	4283	4295	4543	4544	4828	4829	4852	4886	4887	4889	4922	4923	4985	4986	4987	4988	5020	5021	5028	5029	5030	5031	5032	50865	51052	51083	51289	51554	5173	51738	5179	5196	53637	5367	5368	53829	5443	5473	551	552	553	5539	554	5540	56413	56477	56923	5697	57007	57105	5724	5729	5731	5732	5733	5734	5737	5739	58191	59340	59350	594857	5956	5995	6010	6019	611	623	624	6288	6347	6348	6349	6351	6352	6354	6356	6360	6361	6363	6364	6366	6367	6370	6372	6373	6374	6375	6376	6387	64106	643	64805	285737	652222	653879	6750	6751	6752	6753	6754	6755	680	6846	6863	6865	6866	6869	6870	6915	718	719	7200	7201	7252	7253	727	728	728458	728830	730002	730413	731823	7852	8111	83551	84109	84432	84539	84634	8477	8484	8620	8698	8811	8843	885	886	887	9002	9038	9170	9287	9290	9294	94233	9934
REACTOME_NOTCH_HLH_TRANSCRIPTION_PATHWAY	http://www.broadinstitute.org/gsea/msigdb/cards/REACTOME_NOTCH_HLH_TRANSCRIPTION_PATHWAY	10046	1387	22938	2648	3516	4853	4854	4855	55534	728030	84441	8850	9794
REACTOME_INTEGRATION_OF_ENERGY_METABOLISM	http://www.broadinstitute.org/gsea/msigdb/cards/REACTOME_INTEGRATION_OF_ENERGY_METABOLISM	10411	1045	10554	10681	107	108	109	11069	111	112	113	1131	114	115	139760	1499	150	1803	196883	2194	23236	23478	26251	2626	2641	2642	2695	2740	2767	2769	2770	2771	2775	2776	2778	2782	2783	2784	2785	2786	2787	2788	2790	2791	2792	2793	2864	28972	291	292	2922	293	31	32	338557	3630	3670	3709	3710	3745	3747	3767	3790	3952	4082	47	5080	51085	5122	51422	51764	5207	5313	5330	5331	54331	5515	5516	5518	5519	5528	5563	5565	5566	5567	5568	5573	5575	5576	5577	5578	55970	5906	5908	59345	60559	6513	6514	653566	6616	6794	6804	6812	6833	6844	6861	6888	6945	7086	730413	730418	773	783	784	8826	90701	94235	9495	9630	9789
REACTOME_CELL_CYCLE_MITOTIC	http://www.broadinstitute.org/gsea/msigdb/cards/REACTOME_CELL_CYCLE_MITOTIC	10112	10121	10142	1017	1019	1021	10213	1022	1026	1027	10274	1029	1030	1031	1032	10382	10383	10393	10403	10426	10540	1058	1060	1069	10714	10726	10733	10735	10806	10844	10926	11004	11064	11065	11116	11130	11190	11243	11258	114791	1163	121441	132660	143471	1453	1454	147841	151246	151648	1639	1719	1763	1778	1781	1859	1869	1870	1871	1874	1875	203068	220134	2237	22897	22919	22981	22994	23198	23332	23421	23594	23595	23649	246184	2491	25909	25936	26271	27175	28227	286826	29882	29935	29945	3065	332	3320	348235	348995	3619	378708	3796	3978	401541	4085	4149	4171	4172	4173	4174	4175	4176	4331	440917	441488	4605	4609	4751	4926	4998	4999	5000	5001	5048	51053	5108	5111	5116	51433	51434	51529	51659	5347	5422	5424	5425	5426	5427	54821	54908	5501	55055	55125	55142	55143	5515	5516	55166	5518	5519	5520	5525	5526	5527	5528	5529	55388	5557	5558	5566	55722	55746	55755	5577	55835	55839	55920	55957	5682	5683	5684	5685	5686	5687	5688	5689	5690	5691	5692	5693	5694	5695	5696	5698	5699	5700	5701	5702	5704	5705	5706	5707	5708	57082	5709	5710	5711	57122	5713	5714	5715	5716	5717	5718	5719	5720	5721	57405	57551	57804	5885	5903	5905	5925	5928	5933	5934	595	5982	5983	5984	5985	6117	6118	6119	6232	6233	6241	6249	6396	64105	642954	573971	645084	64682	64689	647000	647654	64946	649620	6500	6502	650621	651763	652826	6790	699	701	7027	7084	7277	7283	728590	729012	7298	729948	729964	730418	730594	7311	7321	7324	7465	7514	7531	7532	7840	7846	79003	79019	79023	79172	79682	79902	79959	79980	80152	80184	80254	80321	80776	81565	81620	81929	81930	8243	8317	8318	83540	8379	84296	84515	8454	84643	8481	85378	8556	8636	8655	8697	8881	890	8900	891	894	8945	896	898	902	9088	9126	9133	9134	91687	91750	9183	9184	9212	9232	9491	9493	95681	9662	9702	9735	9793	983	9837	9861	990	991	993	994	995	996
REACTOME_GLUCONEOGENESIS	http://www.broadinstitute.org/gsea/msigdb/cards/REACTOME_GLUCONEOGENESIS	10165	1468	2023	2026	2027	2203	226	229	230	2597	26330	2805	2806	2821	4190	4191	5091	5105	5106	5207	5223	5224	5230	5566	5567	5568	642969	6576	7167	729708	730418	8402	8604	8789
REACTOME_DOPAMINE_NEUROTRANSMITTER_RELEASE_CYCLE	http://www.broadinstitute.org/gsea/msigdb/cards/REACTOME_DOPAMINE_NEUROTRANSMITTER_RELEASE_CYCLE	22999	5864	6571	6616	6804	6812	6844	6853	6854	6857	8224
REACTOME_OPIOID_SIGNALLING	http://www.broadinstitute.org/gsea/msigdb/cards/REACTOME_OPIOID_SIGNALLING	1020	10681	107	108	109	111	112	113	114	115	1385	156	196883	23236	2770	2771	2773	2774	2775	2779	2780	2781	2782	2783	2784	2785	2786	2787	2788	2790	2791	2792	2793	3709	3710	4988	5136	5142	5143	5144	5153	5173	51764	5321	5330	5331	5332	54331	5443	5499	5515	5516	5518	5519	5528	5530	5532	5534	5566	5567	5568	5573	5575	5576	5577	5578	5580	5582	5594	55970	59345	730418	801	805	808	814	84152	94235
REACTOME_RECRUITMENT_OF_MITOTIC_CENTROSOME_PROTEINS_AND_COMPLEXES	http://www.broadinstitute.org/gsea/msigdb/cards/REACTOME_RECRUITMENT_OF_MITOTIC_CENTROSOME_PROTEINS_AND_COMPLEXES	10121	10142	10382	10383	10426	10540	1069	10733	10806	10844	11064	11116	11190	11258	114791	121441	1453	1454	1639	1778	1781	203068	22897	22919	22981	22994	23332	27175	3320	440917	4751	4926	5048	5108	5116	5347	55125	55142	5518	5566	55722	55755	5577	55835	647000	7277	7283	730418	7531	7532	7840	7846	79959	80184	80254	80321	8481	85378	8636	8655	891	95681	9662	9702	9793	983
REACTOME_MITOCHONDRIAL_TRNA_AMINOACYLATION	http://www.broadinstitute.org/gsea/msigdb/cards/REACTOME_MITOCHONDRIAL_TRNA_AMINOACYLATION	10352	10667	124454	23395	23438	25973	2617	27068	3735	51067	54938	55157	55699	57038	57176	57505	5859	79587	79731	80222	92935
REACTOME_CYTOSOLIC_TRNA_AMINOACYLATION	http://www.broadinstitute.org/gsea/msigdb/cards/REACTOME_CYTOSOLIC_TRNA_AMINOACYLATION	10056	16	1615	2058	2193	2617	3035	3376	3735	4141	4677	51520	5464	5859	5917	6301	6897	7407	7453	7965	833	8565	9255	9521
REACTOME_CA_DEPENDENT_EVENTS	http://www.broadinstitute.org/gsea/msigdb/cards/REACTOME_CA_DEPENDENT_EVENTS	107	108	109	111	112	113	114	115	1385	156	196883	5136	5153	5321	5566	5567	5568	5573	5575	5576	5577	5578	5580	5582	5594	730418	801	805	808	814
REACTOME_ACETYLCHOLINE_NEUROTRANSMITTER_RELEASE_CYCLE	http://www.broadinstitute.org/gsea/msigdb/cards/REACTOME_ACETYLCHOLINE_NEUROTRANSMITTER_RELEASE_CYCLE	1103	22999	5864	60482	6572	6616	6804	6812	6844	6857
REACTOME_ADENYLATE_CYCLASE_ACTIVATING_PATHWAY	http://www.broadinstitute.org/gsea/msigdb/cards/REACTOME_ADENYLATE_CYCLASE_ACTIVATING_PATHWAY	107	108	109	111	112	113	114	115	196883	2774
REACTOME_ADENYLATE_CYCLASE_INHIBITORY_PATHWAY	http://www.broadinstitute.org/gsea/msigdb/cards/REACTOME_ADENYLATE_CYCLASE_INHIBITORY_PATHWAY	107	108	109	111	112	113	114	115	196883	2770	2771	2773	2774
REACTOME_DARPP_32_EVENTS	http://www.broadinstitute.org/gsea/msigdb/cards/REACTOME_DARPP_32_EVENTS	1020	5142	5143	5144	5499	5515	5516	5518	5519	5528	5530	5532	5534	5566	5567	5568	5573	5575	5576	5577	730418	801	805	808	84152
REACTOME_CHEMOKINE_RECEPTORS_BIND_CHEMOKINES	http://www.broadinstitute.org/gsea/msigdb/cards/REACTOME_CHEMOKINE_RECEPTORS_BIND_CHEMOKINES	10563	10663	10803	10850	1230	729230	1232	1233	1234	1235	1236	1237	1238	1524	2826	2829	2833	2919	2920	2921	3576	3577	3579	3627	414062	4283	51554	5196	5473	56477	57007	58191	6347	6348	6349	6351	6352	6354	6356	6360	6361	6363	6364	6366	6367	6370	6372	6373	6374	6375	6376	6387	643	285737	6846	728830	7852
REACTOME_LOSS_OF_NLP_FROM_MITOTIC_CENTROSOMES	http://www.broadinstitute.org/gsea/msigdb/cards/REACTOME_LOSS_OF_NLP_FROM_MITOTIC_CENTROSOMES	10121	10142	10382	10383	10540	1069	10733	10806	11064	11116	11190	11258	121441	1453	1454	1639	1778	1781	203068	22897	22919	22981	22994	23332	3320	440917	4751	5048	5108	5116	5347	55125	55142	5518	5566	55722	55755	5577	55835	647000	7277	7283	730418	7531	7532	7840	7846	79959	80184	80254	80321	8481	8636	8655	95681	9662	9702	9793	983
REACTOME_NEUROTRANSMITTER_RECEPTOR_BINDING_AND_DOWNSTREAM_TRANSMISSION_IN_THE_POSTSYNAPTIC_CELL	http://www.broadinstitute.org/gsea/msigdb/cards/REACTOME_NEUROTRANSMITTER_RECEPTOR_BINDING_AND_DOWNSTREAM_TRANSMISSION_IN_THE_POSTSYNAPTIC_CELL	10142	10368	10369	10681	107	108	109	111	112	113	1134	1135	1136	1137	1138	1139	114	1141	1142	1143	1144	1145	1146	115	1173	1175	1385	160	161	163	1739	1741	196883	2036	23229	23236	2550	2554	2555	2556	2557	2558	2559	2560	2561	2562	2566	2567	2569	2570	27092	27330	2770	2771	2773	2774	2782	2783	2784	2785	2786	2787	2788	2790	2791	2792	2793	2890	2891	2892	2893	2897	2898	2899	2900	2901	2902	2903	2904	2905	2906	3265	3759	3760	3761	3762	3763	3765	3766	3768	3772	3773	4193	4646	4747	4905	5170	51764	5330	5331	54331	55584	5567	5578	5579	5582	5594	55970	5894	5923	5924	59283	59345	6195	6196	6197	6237	651907	673	732445	801	805	808	80852	814	815	816	817	83988	84254	88	8973	89832	94235	9463	9495	9568
REACTOME_CELL_CYCLE_CHECKPOINTS	http://www.broadinstitute.org/gsea/msigdb/cards/REACTOME_CELL_CYCLE_CHECKPOINTS	1017	10213	1026	1027	10393	10926	11065	1111	11200	143471	23198	23594	23595	246184	29882	29945	3364	4085	4171	4172	4173	4174	4175	4176	4193	472	4998	4999	5000	5001	51433	51434	51529	545	55388	5682	5683	5684	5685	5686	5687	5688	5689	5690	5691	5692	5693	5694	5695	5696	5698	5699	5700	5701	5702	5704	5705	5706	5707	5708	5709	5710	5711	5713	5714	5715	5716	5717	5718	5719	5720	5721	5810	5883	5884	5982	5983	5984	5985	6117	6118	6119	6233	64326	645084	64682	647654	648152	649620	650621	651610	651763	651921	652826	701	7157	728590	729391	729948	730594	7311	7321	7324	7465	8317	8318	8379	84126	84515	8697	8881	891	898	9133	9134	9184	9491	983	9861	990	991	993	995	996
REACTOME_DIABETES_PATHWAYS	http://www.broadinstitute.org/gsea/msigdb/cards/REACTOME_DIABETES_PATHWAYS	10106	10113	10130	10525	10640	10642	10643	10644	10897	10954	11015	11336	11340	116138	118	118460	1200	1363	148867	149371	1511	1639	1649	1663	167227	1965	2081	2137	2147	22872	22894	22926	23016	23404	23478	2641	2688	27230	28972	2931	30001	3068	30827	3309	3481	3483	3484	3485	3486	3487	3488	3489	354	3576	3630	37	3799	3952	4000	4189	4312	4313	440	440081	445329	4644	467	468	4800	4801	5069	5073	51010	51013	5122	5126	51360	51726	51738	5340	5393	54512	54536	55033	55062	5526	55738	55763	55770	56005	5611	56915	58477	5873	590	60412	60559	60676	619373	6347	64061	643159	644556	6464	64924	653566	6616	6734	6745	6804	6818	6844	7094	7184	730136	7466	7494	7709	7941	811	84447	8570	8720	90701	9114	9314	9451	9570	9695	9709	9789	9797	9820
REACTOME_P130CAS_LINKAGE_TO_MAPK_SIGNALING_FOR_INTEGRINS	http://www.broadinstitute.org/gsea/msigdb/cards/REACTOME_P130CAS_LINKAGE_TO_MAPK_SIGNALING_FOR_INTEGRINS	1398	2243	2244	2266	2335	3674	3690	54518	5747	5906	5908	6714	7094	7450	9564
REACTOME_GLYCOPROTEIN_HORMONES	http://www.broadinstitute.org/gsea/msigdb/cards/REACTOME_GLYCOPROTEIN_HORMONES	1081	1082	2488	3623	3624	3625	3626	3972	7252	83729	93659	94115
REACTOME_NOREPINEPHRINE_NEUROTRANSMITTER_RELEASE_CYCLE	http://www.broadinstitute.org/gsea/msigdb/cards/REACTOME_NOREPINEPHRINE_NEUROTRANSMITTER_RELEASE_CYCLE	22999	4128	5864	6571	6582	6616	6804	6812	6844	6857
REACTOME_PLC_BETA_MEDIATED_EVENTS	http://www.broadinstitute.org/gsea/msigdb/cards/REACTOME_PLC_BETA_MEDIATED_EVENTS	107	108	109	111	112	113	114	115	1385	156	196883	23236	2770	2771	2773	2775	2779	2780	2781	3709	3710	5136	5153	5321	5330	5331	5332	5566	5567	5568	5573	5575	5576	5577	5578	5580	5582	5594	730418	801	805	808	814
REACTOME_REGULATION_OF_INSULIN_LIKE_GROWTH_FACTOR_IGF_ACTIVITY_BY_INSULIN_LIKE_GROWTH_FACTOR_BINDING_PROTEINS_IGFBPS	http://www.broadinstitute.org/gsea/msigdb/cards/REACTOME_REGULATION_OF_INSULIN_LIKE_GROWTH_FACTOR_IGF_ACTIVITY_BY_INSULIN_LIKE_GROWTH_FACTOR_BINDING_PROTEINS_IGFBPS	1511	2147	3481	3483	3484	3485	3486	3487	3488	3489	354	4312	4313	5069	5340	60676
REACTOME_GRB2_SOS_PROVIDES_LINKAGE_TO_MAPK_SIGNALING_FOR_INTERGRINS_	http://www.broadinstitute.org/gsea/msigdb/cards/REACTOME_GRB2_SOS_PROVIDES_LINKAGE_TO_MAPK_SIGNALING_FOR_INTERGRINS_	2243	2244	2266	2335	2885	3674	3690	54518	5747	5906	5908	6654	6714	7094	7450
REACTOME_PEPTIDE_HORMONE_BIOSYNTHESIS	http://www.broadinstitute.org/gsea/msigdb/cards/REACTOME_PEPTIDE_HORMONE_BIOSYNTHESIS	1081	1082	2488	3623	3624	3625	3626	3972	5122	5443	7252	83729	93659	94115
REACTOME_G_PROTEIN_ACTIVATION	http://www.broadinstitute.org/gsea/msigdb/cards/REACTOME_G_PROTEIN_ACTIVATION	10681	2770	2771	2773	2775	2779	2780	2781	2782	2783	2784	2785	2786	2787	2788	2790	2791	2792	2793	4988	5173	51764	54331	5443	55970	59345	94235
REACTOME_ACETYLCHOLINE_BINDING_AND_DOWNSTREAM_EVENTS	http://www.broadinstitute.org/gsea/msigdb/cards/REACTOME_ACETYLCHOLINE_BINDING_AND_DOWNSTREAM_EVENTS	1134	1135	1136	1137	1138	1139	1141	1142	1143	1144	1145	1146	55584	732445	8973	89832
REACTOME_ABC_FAMILY_PROTEINS_MEDIATED_TRANSPORT	http://www.broadinstitute.org/gsea/msigdb/cards/REACTOME_ABC_FAMILY_PROTEINS_MEDIATED_TRANSPORT	10057	10058	10060	10257	10347	10349	10350	10351	1080	1244	20	21	215	225	23456	23460	24	26154	335	340273	368	4363	5243	5824	5825	64137	64240	64241	642762	6833	8504	85320	8714	9619
REACTOME_TRNA_AMINOACYLATION	http://www.broadinstitute.org/gsea/msigdb/cards/REACTOME_TRNA_AMINOACYLATION	10056	10352	10667	124454	16	1615	2058	2193	23395	23438	25973	2617	27068	3035	3376	3735	4141	4677	51067	51520	5464	54938	55157	55699	57038	57176	57505	5859	5917	6301	6897	7407	7453	79587	7965	79731	80222	833	8565	9255	92935	9521
REACTOME_OLFACTORY_SIGNALING_PATHWAY	http://www.broadinstitute.org/gsea/msigdb/cards/REACTOME_OLFACTORY_SIGNALING_PATHWAY	10798	119678	119679	119682	119687	119692	119694	119695	119764	119765	119772	119774	120065	120066	120586	120775	120776	120787	120793	120796	121130	121275	121364	122740	122742	124538	125958	125962	125963	126370	126541	127059	127062	127064	127066	127068	127069	127074	127077	127385	127623	128360	128367	128368	128371	128372	130075	134083	135924	135941	135946	135948	138881	138882	138883	143496	143502	143503	144124	144125	150681	158131	162998	196335	219417	219428	219429	219431	219432	219436	219437	219438	219447	219453	219464	219469	219473	219477	219479	219482	219484	219493	219858	219869	219870	219873	219874	219875	219952	219954	219956	219957	219958	219959	219960	219965	219981	219982	219983	219986	23538	254786	254973	256144	256148	26188	26189	26211	26212	26219	26245	26246	26248	26333	26338	26339	26476	26493	26496	26531	26532	26533	26534	26538	26539	26658	26659	26664	26682	26683	26686	26689	26692	26696	26716	26735	26737	26740	2774	2782	2792	282763	282770	282775	283092	283093	283111	283159	283160	283162	283189	283297	283694	284383	284433	284521	284532	285659	338662	338674	338675	338751	340980	341276	341416	341418	341568	341799	343169	343170	343171	343173	343406	343563	346517	346525	346528	347168	347169	387748	389090	390036	390037	390038	390054	390058	390059	390061	390063	390064	390066	390067	390072	390075	390077	390078	390079	390081	390083	390093	390113	390142	390144	390148	390151	390152	390154	390155	390157	390162	390174	390181	390190	390191	390195	390199	390201	390260	390261	390264	390265	390271	390275	390321	390429	390431	390433	390436	390437	390439	390445	390538	390648	390649	390756	390882	390883	390892	391107	391109	391112	391114	391190	391191	391192	391194	391195	391196	391211	392138	392390	392391	392392	393046	401427	401665	401666	401667	401992	401993	402135	402317	403239	403244	403253	441608	441639	441669	441670	441911	442184	442186	442191	442194	442361	4991	4992	4993	4994	4995	504189	504190	504191	56656	390539	652692	729759	730421	730808	79295	79310	79317	79324	79339	79345	79473	79501	79541	79544	81050	81099	81127	81168	81282	81285	81300	81309	81318	81327	81328	81341	81392	81399	81442	81448	81469	81470	81472	81696	81697	8383	653166	8386	8387	8388	8390	8392	8590
REACTOME_STEROID_HORMONES	http://www.broadinstitute.org/gsea/msigdb/cards/REACTOME_STEROID_HORMONES	1081	120227	134429	147323	1583	1584	1585	1586	1588	1589	1591	1594	231	2638	3283	3284	3290	3292	3293	3972	4036	5443	5641	6715	6716	6770	79644	8029	80765
REACTOME_PKA_MEDIATED_PHOSPHORYLATION_OF_CREB	http://www.broadinstitute.org/gsea/msigdb/cards/REACTOME_PKA_MEDIATED_PHOSPHORYLATION_OF_CREB	107	108	109	111	112	113	114	115	1385	196883	5566	5567	5568	5573	5575	5576	5577	730418
REACTOME_RECRUITMENT_OF_NUMA_TO_MITOTIC_CENTROSOMES	http://www.broadinstitute.org/gsea/msigdb/cards/REACTOME_RECRUITMENT_OF_NUMA_TO_MITOTIC_CENTROSOMES	10426	10844	114791	121441	27175	4926	7283	85378	891	983
REACTOME_AMINE_DERIVED_HORMONES	http://www.broadinstitute.org/gsea/msigdb/cards/REACTOME_AMINE_DERIVED_HORMONES	1081	121278	15	1621	1644	1733	1734	1735	389434	5409	6528	7054	7166	7173	7252
REACTOME_TRANSMEMBRANE_TRANSPORT_OF_SMALL_MOLECULES	http://www.broadinstitute.org/gsea/msigdb/cards/REACTOME_TRANSMEMBRANE_TRANSPORT_OF_SMALL_MOLECULES	10057	10058	10060	10079	10257	10312	10347	10349	10350	10351	10396	10479	10559	10568	10599	10681	107	10723	10762	108	1080	10861	10864	109	10991	10999	11046	11097	111	11136	11182	112	11254	113	11309	113235	114	114134	115	115019	115111	115584	116085	117247	121260	123041	1244	124935	126969	127124	129401	1317	1356	140679	142680	1468	146802	148229	148867	153201	154091	155184	160728	169026	170572	1811	1836	196883	20	2030	204962	206358	21	213	215	222962	225	22841	23120	23165	23169	23200	23225	23229	23250	23315	23428	23443	23446	23456	23460	23511	23539	23545	23636	23657	24	245972	245973	246213	2495	2512	2538	2542	254428	2554	2555	2556	2557	2558	2559	2560	2561	2562	2566	2567	2569	2570	25769	25800	26154	2645	2646	26503	27032	27173	2741	2742	2743	2778	2782	2783	2784	2785	2786	2787	2788	2790	2791	2792	2793	28231	28232	28234	283375	283652	284111	285195	286410	28965	28982	29985	29986	29988	30061	3098	3099	3101	3162	3163	3177	335	3359	340024	340273	343	345274	347734	348932	348995	353189	358	359	360	361	362	363	364	366	368	374868	376497	389015	4284	4363	4645	476	477	478	479	480	481	482	483	486	487	488	489	491	492	4927	495	496	5002	50617	51296	51382	51458	51606	5172	51761	51764	5205	523	5243	525	526	527	528	529	533	53371	534	538	53919	540	54331	54407	54716	55089	551	55117	55240	55244	55315	55343	55356	554	55630	5566	5567	5568	5573	55746	5575	5576	5577	55867	55970	56301	56606	57030	57084	57122	57153	57181	57192	57194	57205	57419	57468	57818	57835	5824	5825	5903	59345	6005	60482	64078	64116	64137	64240	64241	642762	644732	64849	64924	65010	6505	6506	6507	6508	6509	6510	6511	6512	6513	6514	6515	6517	6518	6519	6520	6521	6522	6523	6524	6526	652661	6528	6529	6530	6531	6533	6534	6536	6538	6539	6541	6542	6543	6546	6547	6548	6549	6550	6553	6556	6557	6558	6560	6561	6563	6564	6565	6566	6568	6569	6570	6571	6574	6575	6578	6579	6580	6581	6582	6583	6584	66035	6833	7018	7037	7175	730418	7355	7779	7780	7781	79023	7922	79895	79901	79902	8001	80024	8021	80736	8086	81031	8140	81539	8170	81929	83697	84102	84679	8480	84889	84912	8501	8504	85320	85413	8671	8714	8766	8884	89872	8992	90423	9056	9057	9058	9114	9123	9152	9153	9154	9177	9187	9194	9197	92579	92745	9296	9356	9376	94235	9429	9497	9498	9550	9619	9631	9688	9818	9843	9883	9914	9972	9990
REACTOME_INTEGRIN_ALPHAIIB_BETA3_SIGNALING	http://www.broadinstitute.org/gsea/msigdb/cards/REACTOME_INTEGRIN_ALPHAIIB_BETA3_SIGNALING	10125	10235	10411	11069	1398	1445	207	2243	2244	2266	2335	2885	3674	3690	5170	54518	5747	5770	5906	5908	6464	6654	6714	6850	7094	7450	9564
REACTOME_NUCLEAR_RECEPTOR_TRANSCRIPTION_PATHWAY	http://www.broadinstitute.org/gsea/msigdb/cards/REACTOME_NUCLEAR_RECEPTOR_TRANSCRIPTION_PATHWAY	10002	10062	126382	190	2063	2099	2100	2101	2103	2104	2494	2516	2649	2908	29959	29982	3164	3172	3174	367	4306	4929	5241	5465	5467	5468	5469	5914	5916	6095	6096	6097	6256	6257	6258	7025	7067	7068	7101	728381	731106	7376	7421	8013	8431	8856	9572	9970	9975
REACTOME_INSULIN_SYNTHESIS_AND_PROCESSING	http://www.broadinstitute.org/gsea/msigdb/cards/REACTOME_INSULIN_SYNTHESIS_AND_PROCESSING	10640	11336	1363	148867	149371	30001	3630	3799	4644	5122	5126	54536	55763	55770	5873	60412	644556	64924	6616	6804	6844
REACTOME_CYCLIN_E_ASSOCIATED_EVENTS_DURING_G1_S_TRANSITION_	http://www.broadinstitute.org/gsea/msigdb/cards/REACTOME_CYCLIN_E_ASSOCIATED_EVENTS_DURING_G1_S_TRANSITION_	1017	10213	1022	1026	1027	1163	4149	4331	4609	5682	5683	5684	5685	5686	5687	5688	5689	5690	5691	5692	5693	5694	5695	5696	5698	5699	5700	5701	5702	5704	5705	5706	5707	5708	5709	5710	5711	5713	5714	5715	5716	5717	5718	5719	5720	5721	5925	6233	6500	6502	652826	728590	729964	7311	7465	8454	890	8900	898	902	9088	9134	9491	9861	993
REACTOME_HOMOLOGOUS_RECOMBINATION_REPAIR_OF_REPLICATION_INDEPENDENT_DOUBLE_STRAND_BREAKS	http://www.broadinstitute.org/gsea/msigdb/cards/REACTOME_HOMOLOGOUS_RECOMBINATION_REPAIR_OF_REPLICATION_INDEPENDENT_DOUBLE_STRAND_BREAKS	10111	3014	3978	4361	4683	472	5888	5893	6117	6118	6119	651610	672	675	7158	83990	9656
REACTOME_G1_PHASE	http://www.broadinstitute.org/gsea/msigdb/cards/REACTOME_G1_PHASE	1019	1021	1022	1026	1027	1029	1030	1031	1032	1163	1869	1870	1871	1874	1875	28227	4331	441488	5515	5516	5518	5519	5520	5925	5933	5934	595	6233	6500	6502	7027	728590	729964	7311	8454	894	896	902
REACTOME_ELEVATION_OF_CYTOSOLIC_CA2_LEVELS	http://www.broadinstitute.org/gsea/msigdb/cards/REACTOME_ELEVATION_OF_CYTOSOLIC_CA2_LEVELS	3709	3710	5023	57113	6786	7222	7225	730221	730335	84876
REACTOME_P53_DEPENDENT_G1_DNA_DAMAGE_RESPONSE	http://www.broadinstitute.org/gsea/msigdb/cards/REACTOME_P53_DEPENDENT_G1_DNA_DAMAGE_RESPONSE	1017	10213	1026	1027	143471	23198	4193	472	5682	5683	5684	5685	5686	5687	5688	5689	5690	5691	5692	5693	5694	5695	5696	5698	5699	5700	5701	5702	5704	5705	5706	5707	5708	5709	5710	5711	5713	5714	5715	5716	5717	5718	5719	5720	5721	6233	64326	651610	652826	7157	728590	729391	7311	898	9134	9491	9861
REACTOME_TRANSCRIPTION_COUPLED_NER_TC_NER	http://www.broadinstitute.org/gsea/msigdb/cards/REACTOME_TRANSCRIPTION_COUPLED_NER_TC_NER	1022	10714	1161	2067	2068	2071	2072	2073	2074	2965	2966	2967	2968	3978	4331	5111	5424	5425	5426	5427	5430	5431	5432	5433	5434	5435	5436	5437	5438	5439	5440	5441	56949	57804	5982	5983	5984	5985	6117	6118	6119	652857	653238	6917	902
REACTOME_RNA_POL_II_TRANSCRIPTION_PRE_INITIATION_AND_PROMOTER_OPENING	http://www.broadinstitute.org/gsea/msigdb/cards/REACTOME_RNA_POL_II_TRANSCRIPTION_PRE_INITIATION_AND_PROMOTER_OPENING	1022	2068	2071	2957	2958	2959	2960	2961	2962	2963	2965	2966	2967	2968	4331	5430	5431	5432	5433	5434	5435	5436	5437	5438	5439	5440	5441	652857	653238	6872	6874	6875	6877	6878	6880	6881	6882	6883	6884	6908	902
REACTOME_GLUCAGON_SIGNALING_IN_METABOLIC_REGULATION	http://www.broadinstitute.org/gsea/msigdb/cards/REACTOME_GLUCAGON_SIGNALING_IN_METABOLIC_REGULATION	107	108	109	111	112	113	114	115	196883	2641	2642	2778	2782	2783	2784	2785	2786	2787	2788	2790	2791	51764	54331	5566	5567	5568	5573	5575	5576	5577	55970	59345	730418	94235
REACTOME_MRNA_PROCESSING	http://www.broadinstitute.org/gsea/msigdb/cards/REACTOME_MRNA_PROCESSING	10181	10189	1022	10236	10250	10262	10291	103	104	10421	10482	10594	10762	10907	10914	10921	10946	10949	10978	10992	11051	11097	11100	11338	119358	129401	134353	1477	1478	1479	1660	1977	2068	2071	220988	22826	22916	23020	23165	23225	23450	23451	23511	23636	24148	2521	25888	27316	2962	2963	2965	2966	2967	2968	29894	29974	3178	3181	3183	3184	3185	3187	3188	3190	3191	3192	339	348995	4116	4331	4670	4686	4799	4809	4904	4927	5093	5094	51362	51585	51639	51692	53371	53981	5430	5431	5432	5433	5434	5435	5436	5437	5438	5439	5440	5441	55746	55749	56339	57122	5725	57794	57819	5903	6426	6427	6428	6429	6430	6431	6432	643446	65109	652147	652857	653238	653889	6625	6626	6627	6628	6629	6632	6633	6634	6635	6636	6637	6829	7175	7307	7884	79023	79869	79902	8021	8086	8106	8175	81929	8243	83443	8480	84844	84967	8683	8731	8732	902	9128	9295	9343	9410	9416	9631	9688	9785	9818	9883	9939	9972
REACTOME_SIGNALING_BY_PDGF	http://www.broadinstitute.org/gsea/msigdb/cards/REACTOME_SIGNALING_BY_PDGF	10000	1026	1027	107	108	109	111	112	113	114	1147	115	117145	1277	1278	1280	1281	1282	1284	1285	1286	1287	1289	1290	1291	1292	1293	1297	1298	1299	1385	1398	1399	156	196883	207	208	2308	2309	23239	2475	253260	2885	2886	2889	2931	3164	3265	3709	3710	3845	4193	4303	4690	4893	5045	5136	5153	5154	5155	5156	5159	5170	5290	5291	5295	5296	5327	5335	5340	5566	5567	5568	5573	5575	5576	5577	5578	5580	5581	5582	5594	5595	56034	5604	5605	572	5728	57761	5894	5921	6199	64223	6654	6696	6714	6772	6774	6776	6777	6778	7057	7058	7059	7060	7249	729030	729120	730418	731292	7529	79109	801	80310	805	808	814	842	84335	8440	9564	983
REACTOME_ASSOCIATION_OF_TRIC_CCT_WITH_TARGET_PROTEINS_DURING_BIOSYNTHESIS	http://www.broadinstitute.org/gsea/msigdb/cards/REACTOME_ASSOCIATION_OF_TRIC_CCT_WITH_TARGET_PROTEINS_DURING_BIOSYNTHESIS	10528	10564	10574	10575	10576	10694	11328	22803	22948	26190	26224	26234	26270	26272	26985	3801	54461	55294	63971	6468	6950	7203	732391	8237	83752	8877	908
REACTOME_PREFOLDIN_MEDIATED_TRANSFER_OF_SUBSTRATE_TO_CCT_TRIC	http://www.broadinstitute.org/gsea/msigdb/cards/REACTOME_PREFOLDIN_MEDIATED_TRANSFER_OF_SUBSTRATE_TO_CCT_TRIC	10381	10382	10383	10471	10574	10575	10576	10694	113457	22948	347733	5201	5202	5203	5204	60	654264	6950	7203	7277	7278	7280	7411	7846	81027	84617	84790	908
REACTOME_HORMONE_LIGAND_BINDING_RECEPTORS	http://www.broadinstitute.org/gsea/msigdb/cards/REACTOME_HORMONE_LIGAND_BINDING_RECEPTORS	1081	2488	2492	2796	2797	2798	3972	3973	7252	7253
REACTOME_GPVI_MEDIATED_ACTIVATION_CASCADE	http://www.broadinstitute.org/gsea/msigdb/cards/REACTOME_GPVI_MEDIATED_ACTIVATION_CASCADE	10000	10451	1277	1278	146850	207	208	2207	23533	2534	27040	387	388	391	3932	3937	4067	5170	5290	5291	5294	5295	5296	5336	5590	5879	5880	6850	7409	8503	998
REACTOME_PROTEIN_FOLDING	http://www.broadinstitute.org/gsea/msigdb/cards/REACTOME_PROTEIN_FOLDING	10376	10381	10382	10383	10471	10528	10564	10574	10575	10576	10694	11328	113457	1155	22803	22948	26190	26224	26234	26270	26272	26985	347733	3801	5201	5202	5203	5204	54461	55294	60	63971	6468	654264	6902	6903	6904	6905	6950	7203	7277	7278	7280	732391	7411	7846	81027	8237	83752	84617	84790	8877	908
REACTOME_FORMATION_OF_TUBULIN_FOLDING_INTERMEDIATES_BY_CCT_TRIC	http://www.broadinstitute.org/gsea/msigdb/cards/REACTOME_FORMATION_OF_TUBULIN_FOLDING_INTERMEDIATES_BY_CCT_TRIC	10376	10381	10382	10383	10574	10575	10576	10694	113457	22948	347733	654264	6950	7203	7277	7278	7280	7846	81027	84617	84790	908
REACTOME_PEROXISOMAL_LIPID_METABOLISM	http://www.broadinstitute.org/gsea/msigdb/cards/REACTOME_PEROXISOMAL_LIPID_METABOLISM	10005	10478	11001	1384	215	23600	26061	30	3295	3417	51	5264	54677	55711	6342	642762	8309	8310	84188	8443	8540
REACTOME_POST_CHAPERONIN_TUBULIN_FOLDING_PATHWAY	http://www.broadinstitute.org/gsea/msigdb/cards/REACTOME_POST_CHAPERONIN_TUBULIN_FOLDING_PATHWAY	10376	10381	10382	10383	113457	1155	347733	654264	6902	6903	6904	6905	7277	7278	7280	7846	81027	84617	84790
REACTOME_STRIATED_MUSCLE_CONTRACTION	http://www.broadinstitute.org/gsea/msigdb/cards/REACTOME_STRIATED_MUSCLE_CONTRACTION	1674	1756	4604	4606	4621	4624	4626	4632	4633	4634	4635	4703	7111	7125	7134	7135	7136	7137	7138	7139	7168	7169	7170	7171	7431	8557	88
REACTOME_METABOLISM_OF_NUCLEOTIDES	http://www.broadinstitute.org/gsea/msigdb/cards/REACTOME_METABOLISM_OF_NUCLEOTIDES	100	10606	122622	132	1503	151531	158	159	161823	1633	1635	1716	1723	1806	1807	1841	1854	1890	203	204	22978	2618	26289	270	271	272	2745	2766	2876	2936	2987	30833	3251	353	3614	3615	471	4830	4831	4833	4860	4907	50484	51251	51292	51727	51733	5198	5471	56474	56953	6240	6241	64902	654364	7083	7084	7295	7296	7298	7371	7372	7378	7498	790	83549	84618	847	8833	93034	9615	978
REACTOME_AMINE_LIGAND_BINDING_RECEPTORS	http://www.broadinstitute.org/gsea/msigdb/cards/REACTOME_AMINE_LIGAND_BINDING_RECEPTORS	11255	1128	1129	1131	1133	134864	146	147	148	150	151	153	154	155	1812	1813	1814	1816	319100	3269	3274	3350	3351	3352	3354	3355	3356	3357	3358	3360	3361	3362	3363	59340	730413	83551	9038	9287
REACTOME_METABOLISM_OF_PROTEINS	http://www.broadinstitute.org/gsea/msigdb/cards/REACTOME_METABOLISM_OF_PROTEINS	10026	10063	10071	10113	10165	10195	10245	10331	10376	10381	10382	10383	10427	653252	10440	10452	10469	10471	10484	10528	10564	10574	10575	10576	10610	10651	10678	10694	10905	10952	11224	11226	11227	11253	11282	11320	11328	113457	114805	1155	117248	118430	126037	128869	131118	131474	134266	140453	1431	143662	144245	146712	150274	152663	153642	1537	1603	1650	1678	168391	1725	1798	1915	192134	1933	1936	1937	1938	1964	1965	1967	1968	197257	1973	1974	1975	1977	1978	1981	1983	1984	199857	2107	2147	2155	2158	2159	2197	22803	22845	22872	22901	22948	23193	23203	23471	23478	23480	23521	23556	23708	2395	2530	256435	25813	25834	25870	25873	2589	2590	2591	26190	26224	26234	26270	26272	26290	2650	26515	26517	26519	26520	26521	2671	2677	2683	26985	26986	27090	27235	27335	284098	284393	285362	285407	285596	28972	29071	29090	291	2923	293	29880	29925	29926	29927	29928	29929	3313	3329	338596	339799	340075	3421	347292	347527	347733	3646	3703	374378	374907	3801	387867	388076	388474	389342	391370	3921	394263	3998	401470	401505	401904	410	411	412	4121	4124	415	416	4245	4247	4248	4249	4351	440055	440138	440490	440575	441377	442117	4580	4583	4585	4586	4588	4589	4736	498	50	5045	506	50614	51025	51046	51121	51128	51227	51301	516	51604	51809	5201	5202	5203	5204	5238	5277	5279	5281	5283	5329	5372	5373	54344	54461	54543	54872	54965	55176	55294	55568	55650	55741	55757	79868	5589	56052	5624	5627	56648	56667	56886	56913	56993	57134	57171	57452	57876	58477	60	60559	6122	6123	6124	6125	6128	6129	6130	6132	6133	6134	6135	6136	6137	6138	6139	6141	6142	6143	6144	6146	6147	6152	6154	6155	6156	6157	6158	6159	6160	6161	6164	6165	6167	6168	6169	617	6170	6171	6173	6175	6176	6181	6184	6185	6187	6188	6189	6191	6192	6193	6194	6201	6202	6203	6204	6205	6206	6207	6208	6209	6210	6217	6218	6222	6223	6224	6227	6228	6229	6230	6231	6232	6233	6234	6235	63917	6396	63971	646483	647030	641895	642320	642727	642892	643003	643007	643101	64409	644166	644378	644589	644790	644934	402100	645441	645630	645899	646104	646184	646195	646675	646677	6468	646875	647074	647099	647436	6480	6482	6483	64841	6487	649299	649602	650638	650667	650674	650788	651249	651825	651894	652607	652612	652741	653147	653162	653226	653314	653566	653737	653773	653881	653994	654264	6726	6727	6728	6729	6730	6731	6734	6745	6746	6747	6748	6901	6902	6903	6904	6905	6950	7203	7277	727792	7278	727897	283463	7280	728002	728134	728311	728501	728590	619443	728782	728937	728953	729075	729293	729340	729362	729402	729617	729789	729798	729998	730187	730343	100131863	7311	729536	732162	732391	7411	7416	7458	7841	7846	79001	79053	79087	79369	79623	79642	79694	79695	79796	7991	80031	80055	80267	80273	81027	811	8128	821	8237	83475	83752	84002	84617	84720	84752	84790	84920	85365	8604	8661	8662	8663	8664	8665	8666	8667	8668	8669	8702	8703	8704	8733	8813	8818	8858	8877	8890	8891	8892	8893	8894	90411	9045	90701	908	9091	91869	9245	92609	93010	93183	9331	9334	9349	94005	94025	9487	9488	9512	9632	9669	9695	9761	9789	9804	9868	9871	9945
REACTOME_DOWNSTREAM_SIGNAL_TRANSDUCTION	http://www.broadinstitute.org/gsea/msigdb/cards/REACTOME_DOWNSTREAM_SIGNAL_TRANSDUCTION	10000	1026	1027	107	108	109	111	112	113	114	1147	115	117145	1385	1398	1399	156	196883	207	208	2308	2309	23239	2475	253260	2885	2886	2889	2931	3164	3265	3709	3710	3845	4193	4303	4690	4893	5136	5153	5154	5155	5156	5159	5170	5290	5291	5295	5296	5335	5566	5567	5568	5573	5575	5576	5577	5578	5580	5581	5582	5594	5595	5604	5605	572	5728	57761	5894	5921	6199	64223	6654	6714	6772	6774	6776	6777	6778	7249	729030	729120	730418	731292	7529	79109	801	805	808	814	842	84335	8440	9564	983
REACTOME_MUSCLE_CONTRACTION	http://www.broadinstitute.org/gsea/msigdb/cards/REACTOME_MUSCLE_CONTRACTION	10174	103910	10398	10580	140465	1674	1756	25802	3672	3693	4604	4606	4621	4624	4626	4629	4632	4633	4634	4635	4637	4638	4703	59	442204	642076	7094	7111	7125	7134	7135	7136	7137	7138	7139	7168	7169	7170	7171	72	7414	7431	800	801	805	808	8557	88
REACTOME_SEROTONIN_RECEPTORS	http://www.broadinstitute.org/gsea/msigdb/cards/REACTOME_SEROTONIN_RECEPTORS	3350	3351	3352	3354	3355	3356	3357	3358	3360	3361	3362	3363
REACTOME_CDC6_ASSOCIATION_WITH_THE_ORC_ORIGIN_COMPLEX	http://www.broadinstitute.org/gsea/msigdb/cards/REACTOME_CDC6_ASSOCIATION_WITH_THE_ORC_ORIGIN_COMPLEX	1869	1870	1871	23594	23595	4998	4999	5000	5001	84515	990
REACTOME_M_G1_TRANSITION	http://www.broadinstitute.org/gsea/msigdb/cards/REACTOME_M_G1_TRANSITION	1017	10213	10926	143471	1869	1870	1871	23198	23594	23595	23649	29935	4171	4172	4173	4174	4175	4176	4998	4999	5000	5001	51053	5422	5426	5427	55388	5557	5558	5682	5683	5684	5685	5686	5687	5688	5689	5690	5691	5692	5693	5694	5695	5696	5698	5699	5700	5701	5702	5704	5705	5706	5707	5708	5709	5710	5711	5713	5714	5715	5716	5717	5718	5719	5720	5721	6117	6118	6119	6233	645084	652826	728590	7311	81620	8317	8318	84515	9491	9861	990
REACTOME_MRNA_SPLICING	http://www.broadinstitute.org/gsea/msigdb/cards/REACTOME_MRNA_SPLICING	10181	10189	10236	10250	10262	10291	10421	10594	10907	10914	10921	10946	10949	10978	10992	11051	11100	11338	119358	1477	1478	1479	1660	220988	22826	22916	23020	23450	23451	24148	2521	27316	2962	2963	29894	3178	3181	3183	3184	3185	3187	3188	3190	3191	3192	4116	4670	4686	4799	4809	4904	5093	5094	51362	51585	51639	51692	53981	5430	5431	5432	5433	5434	5435	5436	5437	5438	5439	5440	5441	55749	5725	57794	57819	6426	6427	6428	6429	6430	6431	6432	643446	65109	652147	653889	6625	6626	6627	6628	6629	6632	6633	6634	6635	6636	6637	7307	79869	8106	8175	8243	83443	84844	8683	9128	9295	9343	9410	9416	9785	9939
REACTOME_MRNA_SPLICING_MINOR_PATHWAY	http://www.broadinstitute.org/gsea/msigdb/cards/REACTOME_MRNA_SPLICING_MINOR_PATHWAY	10262	10594	10907	10992	119358	22916	23020	23450	23451	24148	2962	2963	4686	4809	51639	5430	5431	5432	5433	5434	5435	5436	5437	5438	5439	5440	5441	57819	6426	6427	6431	6432	652147	653889	6628	6632	6633	6634	6635	6636	6637	83443	9343	9410	9416
REACTOME_3_UTR_MEDIATED_TRANSLATIONAL_REGULATION	http://www.broadinstitute.org/gsea/msigdb/cards/REACTOME_3_UTR_MEDIATED_TRANSLATIONAL_REGULATION	11224	152663	1964	1965	1968	1973	1974	1975	1977	1981	2197	23521	25873	26986	27335	284393	285596	339799	347292	3646	387867	388076	388474	389342	391370	3921	401470	401904	440055	440575	441377	4736	51121	6122	6123	6124	6125	6128	6129	6130	6132	6133	6134	6135	6136	6137	6138	6139	6141	6142	6143	6144	6146	6147	6152	6154	6155	6156	6157	6158	6159	6160	6161	6164	6165	6167	6168	6169	6170	6171	6173	6175	6176	6181	6187	6188	6189	6191	6192	6193	6194	6201	6202	6203	6204	6205	6206	6207	6208	6209	6210	6217	6218	6222	6223	6224	6227	6228	6229	6230	6231	6232	6233	6234	6235	646483	641895	642320	642892	643003	643007	643101	644166	644790	644934	402100	645441	645630	645899	646104	646184	646195	646875	647074	647099	647436	649299	649602	650788	651249	651825	651894	652607	653147	653162	653314	653737	653773	653881	653994	727792	728002	728134	728311	728501	728590	619443	728782	728937	728953	729075	729293	729340	729362	729402	729617	729789	729798	730187	730343	100131863	7311	729536	7458	8661	8662	8663	8664	8665	8666	8667	8668	8669	8894	9045	9349
REACTOME_PROCESSING_OF_CAPPED_INTRONLESS_PRE_MRNA	http://www.broadinstitute.org/gsea/msigdb/cards/REACTOME_PROCESSING_OF_CAPPED_INTRONLESS_PRE_MRNA	10914	10978	11051	134353	1477	1478	1479	22916	25888	29894	4686	51585	51692	53981	6628	6634	6635	6636	6637	7884	79869	8106	84967
REACTOME_PURINE_RIBONUCLEOSIDE_MONOPHOSPHATE_BIOSYNTHESIS	http://www.broadinstitute.org/gsea/msigdb/cards/REACTOME_PURINE_RIBONUCLEOSIDE_MONOPHOSPHATE_BIOSYNTHESIS	10606	122622	158	159	2618	3614	3615	471	5198	5471	8833
REACTOME_G1_S_TRANSITION	http://www.broadinstitute.org/gsea/msigdb/cards/REACTOME_G1_S_TRANSITION	1017	10213	1022	1026	1027	10926	1163	1719	1869	23594	23595	23649	26271	28227	29935	4149	4171	4172	4173	4174	4175	4176	4331	441488	4609	4998	4999	5000	5001	5111	5422	5426	5427	5515	5516	5518	5519	55388	5557	5558	5682	5683	5684	5685	5686	5687	5688	5689	5690	5691	5692	5693	5694	5695	5696	5698	5699	5700	5701	5702	5704	5705	5706	5707	5708	5709	5710	5711	5713	5714	5715	5716	5717	5718	5719	5720	5721	5925	6117	6118	6119	6233	6241	573971	645084	6500	6502	652826	7027	7084	728590	7298	729964	7311	7465	81620	8317	8318	84515	8454	890	8900	891	898	902	9088	9134	9491	983	9861	990	993
REACTOME_CITRIC_ACID_CYCLE_TCA_CYCLE	http://www.broadinstitute.org/gsea/msigdb/cards/REACTOME_CITRIC_ACID_CYCLE_TCA_CYCLE	1431	1738	1743	2271	23530	283398	3418	3419	3420	3421	4191	4967	50	6389	6390	6391	6392	646520	646675	646677	650667	650674	651820	8801	8802	8803
REACTOME_TRANSCRIPTION	http://www.broadinstitute.org/gsea/msigdb/cards/REACTOME_TRANSCRIPTION	10189	1022	1025	10250	10302	10621	10623	10914	10919	10921	10978	11051	11128	11178	11198	11335	11338	121504	126961	128312	134353	1477	1478	1479	171568	2068	2071	2074	22916	255626	25885	25888	25920	284119	2957	2958	2959	2960	2961	2962	2963	2965	2966	2967	2968	2972	2976	29894	3012	3013	3014	3015	3017	3018	3020	3021	333932	347376	4116	4331	4686	4781	4799	51082	51362	51497	51585	51692	51728	53981	5430	5431	5432	5433	5434	5435	5436	5437	5438	5439	5440	5441	5442	5451	54700	55290	554313	55703	55718	5595	64216	6426	6427	6428	6429	6430	6431	6432	643446	644540	644914	65109	652857	653238	653604	653972	661	6617	6618	6619	6621	6628	6634	6635	6636	6637	6741	6749	6827	6829	6872	6874	6875	6877	6878	6880	6881	6882	6883	6884	6908	6917	6921	6923	6924	7019	723790	7307	731820	7343	7469	7702	7884	7936	7978	79869	8106	8178	8294	8331	8334	8335	8337	8338	8339	8340	8341	8342	8343	8344	8345	8346	8347	8348	8349	8350	8351	8352	8353	8354	8355	8356	8357	8358	8359	8360	8361	8362	8363	8364	8365	8366	8367	8368	8370	84172	84265	84967	85236	8683	8731	8732	8850	8932	8968	8970	9013	9014	9015	902	904	905	9150	9295	9328	9329	9330	9533	9785	9939
REACTOME_POL_SWITCHING	http://www.broadinstitute.org/gsea/msigdb/cards/REACTOME_POL_SWITCHING	10714	23649	5111	5422	5424	5425	5557	5558	57804	5982	5983	5984	5985
REACTOME_NUCLEOTIDE_EXCISION_REPAIR	http://www.broadinstitute.org/gsea/msigdb/cards/REACTOME_NUCLEOTIDE_EXCISION_REPAIR	1022	10714	1161	1642	1643	2067	2068	2071	2072	2073	2074	2965	2966	2967	2968	3978	4331	5111	5424	5425	5426	5427	5430	5431	5432	5433	5434	5435	5436	5437	5438	5439	5440	5441	56949	57804	5887	5982	5983	5984	5985	6117	6118	6119	652672	652857	653238	6917	7507	7508	902
REACTOME_REGULATION_OF_THE_FANCONI_ANEMIA_PATHWAY	http://www.broadinstitute.org/gsea/msigdb/cards/REACTOME_REGULATION_OF_THE_FANCONI_ANEMIA_PATHWAY	2177	27033	472	545	6233	648152	651610	651921	728590	7311	7398
REACTOME_AXON_GUIDANCE	http://www.broadinstitute.org/gsea/msigdb/cards/REACTOME_AXON_GUIDANCE	10048	10154	1020	10298	10371	103910	10398	10486	10487	10507	10570	1072	10963	1173	1175	1211	1213	1272	1277	1278	1280	1281	1282	1284	1285	1286	1287	1289	1290	1291	1292	1293	1297	1298	1299	137970	1385	1400	1457	1459	1460	1463	148738	160	161	163	1630	1641	1739	1741	1759	1785	1793	1808	1809	1956	2064	214	219699	2242	2260	22885	23129	23332	23365	23380	23396	24137	25	2534	2668	2674	2675	27	27255	27289	27330	2817	284217	285643	285704	286	288	2885	2909	3265	3320	3326	3672	3673	3674	3678	3680	3685	3688	3690	375790	3785	3786	3845	387	388	389	3897	391	3912	3915	3983	3984	3985	4233	4478	4627	4628	4629	4637	4651	4684	4690	4756	4893	4897	4902	5058	5062	51332	51466	5216	5217	5306	5335	5361	5362	5364	5365	54209	55558	55740	55800	5588	5594	5595	5604	5605	5621	5623	56896	56924	56963	57113	57144	5747	57522	57556	57698	57731	5788	5879	5880	5894	59277	5962	6091	6092	6093	6195	6196	6197	6237	6324	6326	6327	6329	6331	6332	6334	6386	64096	442204	642076	64218	64221	644816	6456	6477	6478	650400	6585	6586	6654	6655	6708	6709	6710	6711	6712	6714	6900	7094	7204	7222	7223	7224	7225	727758	729030	730030	730221	730335	7305	731231	7408	7430	7529	779	782	783	784	785	7903	79784	80031	8128	8440	8482	8506	8633	8650	8828	8829	8851	8911	8912	8913	8976	8986	90249	9037	9048	9252	100133941	9353	9423	9475	971	9723	9826	983	9855	9901	998
REACTOME_ACTIVATION_OF_CHAPERONE_GENES_BY_XBP1S	http://www.broadinstitute.org/gsea/msigdb/cards/REACTOME_ACTIVATION_OF_CHAPERONE_GENES_BY_XBP1S	10106	10113	10130	10525	10897	10954	11015	116138	118	1200	1639	1663	2137	22872	27230	2931	3068	30827	37	4000	4189	440081	445329	51726	55033	55062	5526	55738	56005	5611	58477	64061	6464	6734	6745	6818	7094	7466	7494	7709	84447	9114	9570	9695	9797	9820
REACTOME_REGULATION_OF_INSULIN_SECRETION_BY_GLUCAGON_LIKE_PEPTIDE1	http://www.broadinstitute.org/gsea/msigdb/cards/REACTOME_REGULATION_OF_INSULIN_SECRETION_BY_GLUCAGON_LIKE_PEPTIDE1	10411	10681	11069	111	112	114	26251	2641	2740	2778	2782	2783	2784	2785	2786	2787	2788	2790	2791	2792	2793	3709	3710	3745	3747	3790	51764	54331	5566	5567	5568	5573	5575	5576	5577	55970	5906	5908	59345	730418	8826	94235	9495
REACTOME_PERK_REGULATED_GENE_EXPRESSION	http://www.broadinstitute.org/gsea/msigdb/cards/REACTOME_PERK_REGULATED_GENE_EXPRESSION	11340	118460	1649	167227	1965	22894	22926	23016	23404	3309	3484	3576	440	467	468	4800	4801	5073	51010	51013	5393	54512	56915	6347	643159	730136	8570	9451	9709
REACTOME_G_ALPHA_Q_SIGNALLING_EVENTS	http://www.broadinstitute.org/gsea/msigdb/cards/REACTOME_G_ALPHA_Q_SIGNALLING_EVENTS	10125	10161	10235	10287	10316	10681	10800	10874	10886	10887	10911	1128	1131	1133	11343	115557	1241	128674	129521	139189	146	147	148	156	1606	1607	1608	160851	1609	183	185	1902	1906	1907	1908	1909	1910	2147	2149	2150	2151	221955	222545	23236	23566	2358	23620	2520	257313	2641	2642	2693	27334	2767	2769	2776	2782	2783	2784	2785	2786	2787	2788	2790	2791	2792	2793	2796	2797	2798	2828	2829	2837	2840	2846	2847	2862	2864	2865	2867	2869	2922	2925	29933	301	3060	3061	3062	3269	3356	3357	3358	347148	351	3709	3710	3814	3827	387129	4295	431704	4828	4829	4922	4923	5020	5021	5028	5029	5031	5032	51738	51764	5290	5295	5296	5330	5331	5332	5367	54331	551	552	553	5580	5581	5583	5588	55970	56413	56923	57105	57113	5724	5731	5737	59345	594857	5997	623	624	6288	6375	64106	64407	680	6846	6863	6865	6866	6869	6870	6915	7200	7201	7204	7222	7225	730221	730335	730413	731823	747	8111	84109	84432	84539	846	84634	8477	8503	8526	8527	8620	885	886	887	8997	9002	9162	9170	94233	94235	9630
REACTOME_P2Y_RECEPTORS	http://www.broadinstitute.org/gsea/msigdb/cards/REACTOME_P2Y_RECEPTORS	10161	27334	2840	2846	5028	5029	5030	5031	5032	53829	64805	9934
REACTOME_TRAFFICKING_OF_AMPA_RECEPTORS	http://www.broadinstitute.org/gsea/msigdb/cards/REACTOME_TRAFFICKING_OF_AMPA_RECEPTORS	10368	10369	1173	1175	160	161	163	1739	2036	27092	2890	2891	2892	2893	4193	4646	4905	5578	5579	5582	59283	651907	80852	815	816	817	9463	9495
REACTOME_NCAM1_INTERACTIONS	http://www.broadinstitute.org/gsea/msigdb/cards/REACTOME_NCAM1_INTERACTIONS	1277	1278	1280	1281	1282	1284	1285	1286	1287	1289	1290	1291	1292	1293	1297	1298	1299	1463	2668	2674	2675	375790	4684	4902	5621	5623	64096	6900	779	782	783	784	785	7903	8128	8911	8912	8913	9048
REACTOME_CLASS_C_3_METABOTROPIC_GLUTAMATE_PHEROMONE_RECEPTORS	http://www.broadinstitute.org/gsea/msigdb/cards/REACTOME_CLASS_C_3_METABOTROPIC_GLUTAMATE_PHEROMONE_RECEPTORS	222545	2550	2911	2912	2913	2914	2916	2917	2918	652292	80834	80835	83756	846	9568
REACTOME_REGULATION_OF_INSULIN_SECRETION	http://www.broadinstitute.org/gsea/msigdb/cards/REACTOME_REGULATION_OF_INSULIN_SECRETION	10411	1045	10681	11069	111	112	1131	114	139760	1499	150	1803	23236	23478	26251	2626	2641	2695	2740	2767	2769	2770	2771	2775	2776	2778	2782	2783	2784	2785	2786	2787	2788	2790	2791	2792	2793	2864	28972	291	292	2922	293	338557	3630	3670	3709	3710	3745	3747	3767	3790	3952	4082	5080	5122	51764	5330	5331	54331	5566	5567	5568	5573	5575	5576	5577	5578	55970	5906	5908	59345	60559	6513	6514	653566	6616	6804	6812	6833	6844	6861	730413	730418	773	783	784	8826	90701	94235	9495	9630	9789
REACTOME_NCAM_SIGNALING_FOR_NEURITE_OUT_GROWTH	http://www.broadinstitute.org/gsea/msigdb/cards/REACTOME_NCAM_SIGNALING_FOR_NEURITE_OUT_GROWTH	1277	1278	1280	1281	1282	1284	1285	1286	1287	1289	1290	1291	1292	1293	1297	1298	1299	1385	1463	2260	2534	2668	2674	2675	2885	3265	375790	3845	4684	4893	4902	51332	5594	5595	5604	5605	5621	5623	5747	57731	5894	64096	6654	6708	6709	6710	6711	6712	6714	6900	7529	779	782	783	784	785	7903	8128	8911	8912	8913	9048	9252	983
REACTOME_INHIBITION_OF_INSULIN_SECRETION_BY_ADRENALINE_NORADRENALINE	http://www.broadinstitute.org/gsea/msigdb/cards/REACTOME_INHIBITION_OF_INSULIN_SECRETION_BY_ADRENALINE_NORADRENALINE	10681	111	112	150	2770	2771	2775	2782	2783	2784	2785	2786	2787	2788	2790	2791	2792	2793	51764	54331	55970	59345	783	784	94235
REACTOME_NUCLEOTIDE_LIKE_PURINERGIC_RECEPTORS	http://www.broadinstitute.org/gsea/msigdb/cards/REACTOME_NUCLEOTIDE_LIKE_PURINERGIC_RECEPTORS	10161	134	135	136	140	27334	2840	2846	5028	5029	5030	5031	5032	53829	64805	9934
REACTOME_ACTIVATION_OF_CHAPERONES_BY_ATF6_ALPHA	http://www.broadinstitute.org/gsea/msigdb/cards/REACTOME_ACTIVATION_OF_CHAPERONES_BY_ATF6_ALPHA	1649	22926	3309	468	4800	4801	51360	643159	7184	730136	7494	811	8720
REACTOME_TRANSPORT_OF_MATURE_MRNA_DERIVED_FROM_AN_INTRONLESS_TRANSCRIPT	http://www.broadinstitute.org/gsea/msigdb/cards/REACTOME_TRANSPORT_OF_MATURE_MRNA_DERIVED_FROM_AN_INTRONLESS_TRANSCRIPT	10189	10482	10762	11097	129401	1977	22916	23165	23225	23511	23636	29894	348995	4686	4927	51692	53371	53981	55746	57122	5903	7175	79023	79902	8021	8086	81929	8480	9631	9688	9818	9883	9972
REACTOME_EICOSANOID_LIGAND_BINDING_RECEPTORS	http://www.broadinstitute.org/gsea/msigdb/cards/REACTOME_EICOSANOID_LIGAND_BINDING_RECEPTORS	10800	11251	1241	165140	2840	56413	57105	5729	5731	5732	5733	5734	5737	5739	6915	730002
REACTOME_ACTIVATION_OF_GENES_BY_ATF4	http://www.broadinstitute.org/gsea/msigdb/cards/REACTOME_ACTIVATION_OF_GENES_BY_ATF4	11340	118460	1649	167227	22894	22926	23016	23404	3484	3576	440	467	468	4800	4801	5073	51010	51013	5393	54512	56915	6347	643159	730136	8570	9709
REACTOME_UNFOLDED_PROTEIN_RESPONSE	http://www.broadinstitute.org/gsea/msigdb/cards/REACTOME_UNFOLDED_PROTEIN_RESPONSE	10106	10113	10130	10525	10897	10954	11015	11340	116138	118	118460	1200	1639	1649	1663	167227	1965	2081	2137	22872	22894	22926	23016	23404	27230	2931	3068	30827	3309	3484	3576	37	4000	4189	440	440081	445329	467	468	4800	4801	5073	51010	51013	51360	51726	5393	54512	55033	55062	5526	55738	56005	5611	56915	58477	6347	64061	643159	6464	6734	6745	6818	7094	7184	730136	7466	7494	7709	811	84447	8570	8720	9114	9451	9570	9695	9709	9797	9820
REACTOME_CLASS_B_2_SECRETIN_FAMILY_RECEPTORS	http://www.broadinstitute.org/gsea/msigdb/cards/REACTOME_CLASS_B_2_SECRETIN_FAMILY_RECEPTORS	10203	10266	10267	10268	10681	11211	113091	116	117	133	1392	1395	1604	2015	2535	2641	2642	2691	2692	2695	2696	2740	2778	2782	2783	2784	2785	2786	2787	2788	2790	2791	2792	2793	30817	3375	3549	50846	51384	51764	54331	54361	55970	5727	5741	5744	5745	5746	59345	6343	6344	6469	649279	6608	7432	7433	7434	7471	7472	7473	7474	7475	7476	7477	7479	7480	7481	7482	7483	7484	7855	796	797	7976	79924	80326	8321	8322	8323	8324	8325	8326	84658	8643	89780	9340	94235	976
REACTOME_GLUCAGON_TYPE_LIGAND_RECEPTORS	http://www.broadinstitute.org/gsea/msigdb/cards/REACTOME_GLUCAGON_TYPE_LIGAND_RECEPTORS	10681	116	117	2641	2642	2691	2692	2695	2696	2740	2778	2782	2783	2784	2785	2786	2787	2788	2790	2791	2792	2793	51764	54331	55970	59345	6343	6344	7432	7433	7434	9340	94235
REACTOME_REGULATION_OF_INSULIN_SECRETION_BY_ACETYLCHOLINE	http://www.broadinstitute.org/gsea/msigdb/cards/REACTOME_REGULATION_OF_INSULIN_SECRETION_BY_ACETYLCHOLINE	1131	23236	2767	2769	2776	4082	5330	5331	5578	730413	9630
REACTOME_G_ALPHA1213_SIGNALLING_EVENTS	http://www.broadinstitute.org/gsea/msigdb/cards/REACTOME_G_ALPHA1213_SIGNALLING_EVENTS	10276	10451	10672	10681	11214	121512	146	147	148	1894	221472	2245	23229	23365	23370	25791	26230	27237	2768	2782	2783	2784	2785	2786	2787	2788	2790	2791	2792	2793	29	387	388	389	391	393	4168	50649	50650	51764	5290	5295	5296	5364	54331	55970	57580	5879	5880	5923	5924	59345	6093	6453	64857	6654	6655	6915	7074	7204	727758	7409	84033	8503	89846	8997	9138	9181	94235	9459	9475	9826	9828	998
REACTOME_FANCONI_ANEMIA_PATHWAY	http://www.broadinstitute.org/gsea/msigdb/cards/REACTOME_FANCONI_ANEMIA_PATHWAY	2175	2176	2177	2178	2187	2188	2189	27033	29089	472	545	55120	57697	6233	648152	651610	651921	672	675	728590	7311	7398	79728	80233	91442
REACTOME_TRAFFICKING_OF_GLUR2_CONTAINING_AMPA_RECEPTORS	http://www.broadinstitute.org/gsea/msigdb/cards/REACTOME_TRAFFICKING_OF_GLUR2_CONTAINING_AMPA_RECEPTORS	1173	1175	160	161	163	2890	2891	2892	2893	4905	5578	5579	5582	651907	80852	9463
REACTOME_ACTIVATION_OF_CHAPERONE_GENES_BY_ATF6_ALPHA	http://www.broadinstitute.org/gsea/msigdb/cards/REACTOME_ACTIVATION_OF_CHAPERONE_GENES_BY_ATF6_ALPHA	1649	22926	3309	468	4800	4801	643159	7184	730136	7494	811
REACTOME_PROSTANOID_LIGAND_RECEPTORS	http://www.broadinstitute.org/gsea/msigdb/cards/REACTOME_PROSTANOID_LIGAND_RECEPTORS	11251	5729	5731	5732	5733	5734	5737	5739	6915	730002
REACTOME_OPSINS	http://www.broadinstitute.org/gsea/msigdb/cards/REACTOME_OPSINS	10692	221391	23596	2652	5956	5995	6010	611	728458	94233
REACTOME_FORMATION_OF_RNA_POL_II_ELONGATION_COMPLEX_	http://www.broadinstitute.org/gsea/msigdb/cards/REACTOME_FORMATION_OF_RNA_POL_II_ELONGATION_COMPLEX_	1022	1025	11198	2068	2071	22916	25920	2962	2963	2965	2966	2967	2968	4331	4686	51497	5430	5431	5432	5433	5434	5435	5436	5437	5438	5439	5440	5441	644540	652857	653238	6749	6827	6829	6917	6921	6923	6924	7469	7936	8178	902	904	905	9150
REACTOME_MRNA_3_END_PROCESSING	http://www.broadinstitute.org/gsea/msigdb/cards/REACTOME_MRNA_3_END_PROCESSING	10189	10250	10914	10921	10978	11051	11338	1477	1478	1479	22916	29894	4116	4686	4799	51362	51585	51692	53981	6426	6427	6428	6429	6430	6431	6432	643446	65109	7307	79869	8106	8683	9295	9785	9939
REACTOME_POST_TRANSLATIONAL_MODIFICATION_SYNTHESIS_OF_GPI_ANCHORED_PROTEINS	http://www.broadinstitute.org/gsea/msigdb/cards/REACTOME_POST_TRANSLATIONAL_MODIFICATION_SYNTHESIS_OF_GPI_ANCHORED_PROTEINS	10026	128869	23556	284098	51227	51604	5277	5279	5281	5283	5329	54344	54872	54965	55650	80031	80055	84720	8733	8813	8818	9091	93183	94005	9487	9488
REACTOME_CYCLIN_A_B1_ASSOCIATED_EVENTS_DURING_G2_M_TRANSITION	http://www.broadinstitute.org/gsea/msigdb/cards/REACTOME_CYCLIN_A_B1_ASSOCIATED_EVENTS_DURING_G2_M_TRANSITION	1022	4331	5347	7465	7514	890	8900	891	902	9088	9133	983	993	994	995
REACTOME_ELONGATION_ARREST_AND_RECOVERY	http://www.broadinstitute.org/gsea/msigdb/cards/REACTOME_ELONGATION_ARREST_AND_RECOVERY	1025	11198	25920	2962	2963	51497	5430	5431	5432	5433	5434	5435	5436	5437	5438	5439	5440	5441	644540	6749	6827	6829	6917	6921	6923	6924	7469	7936	8178	904	905	9150
REACTOME_SLC_MEDIATED_TRANSMEMBRANE_TRANSPORT	http://www.broadinstitute.org/gsea/msigdb/cards/REACTOME_SLC_MEDIATED_TRANSMEMBRANE_TRANSPORT	10479	10559	10568	10599	10723	10762	10861	10864	10991	10999	11046	11097	11136	11182	11254	11309	114134	115019	115111	115584	116085	117247	121260	123041	124935	126969	129401	1317	1356	140679	142680	1468	146802	148867	153201	154091	155184	160728	169026	1811	1836	2030	204962	206358	213	222962	23165	23169	23225	23315	23428	23443	23446	23511	23539	23636	23657	246213	2538	2542	254428	25769	25800	2645	2646	26503	27173	28231	28232	28234	283375	283652	284111	285195	28965	29985	29986	29988	30061	3098	3099	3101	3177	340024	345274	347734	348932	348995	353189	376497	389015	4927	5002	51296	51458	5172	53371	53919	54407	54716	55089	551	55117	55244	55315	55343	55356	55630	55746	55867	56301	56606	57030	57084	57122	57153	57181	57419	57468	57818	57835	5903	6005	60482	64078	64116	64849	64924	65010	6505	6506	6507	6508	6509	6510	6511	6512	6513	6514	6515	6517	6518	6519	6520	6521	6522	6523	6524	6526	652661	6528	6529	6530	6531	6533	6534	6536	6538	6539	6541	6542	6543	6546	6547	6548	6549	6550	6553	6556	6557	6558	6560	6561	6563	6564	6565	6566	6568	6569	6570	6571	6574	6575	6578	6579	6580	6581	6582	6583	6584	66035	7175	7355	7779	7780	7781	79023	7922	79902	80024	8021	80736	8086	81031	8140	81539	8170	81929	83697	84102	84679	8480	84889	84912	8501	85413	8671	8884	9056	9057	9058	9123	9152	9153	9154	9187	9194	9197	92579	92745	9356	9376	9497	9498	9631	9688	9818	9843	9883	9972	9990
REACTOME_ADP_SIGNALLING_THROUGH_P2RY1	http://www.broadinstitute.org/gsea/msigdb/cards/REACTOME_ADP_SIGNALLING_THROUGH_P2RY1	10681	1432	2767	2769	2776	2782	2783	2784	2785	2786	2787	2788	2790	2791	2792	2793	5028	51764	5321	54331	55970	59345	6714	94235	9630
REACTOME_G_BETA_GAMMA_SIGNALLING_THROUGH_PLC_BETA	http://www.broadinstitute.org/gsea/msigdb/cards/REACTOME_G_BETA_GAMMA_SIGNALLING_THROUGH_PLC_BETA	10681	23236	2782	2783	2784	2785	2786	2787	2788	2790	2791	2792	2793	51764	5330	5331	54331	55970	59345	94235
REACTOME_CD28_CO_STIMULATION	http://www.broadinstitute.org/gsea/msigdb/cards/REACTOME_CD28_CO_STIMULATION	10000	117145	1326	207	208	2475	253260	2534	2885	3932	4067	5058	5062	5170	5290	5295	5296	57761	5879	64223	6714	729120	7409	7525	79109	8503	9020	940	9402	941	942	998
REACTOME_GPCR_DOWNSTREAM_SIGNALING	http://www.broadinstitute.org/gsea/msigdb/cards/REACTOME_GPCR_DOWNSTREAM_SIGNALING	10000	10022	10125	10161	10203	10235	10266	10267	10268	10276	10287	10316	10451	10563	10663	10672	10681	10692	107	10798	108	10800	10803	1081	10846	10850	10874	10886	10887	109	10911	111	112	11214	11251	11255	1128	1129	113	113091	1131	1133	11343	114	115	115557	116	117	117579	119678	119679	119682	119687	119692	119694	119695	119764	119765	119772	119774	120065	120066	120586	120775	120776	120787	120793	120796	121130	121275	121364	121512	122042	122740	122742	1230	729230	1232	1233	1234	1235	1236	1237	1241	124538	125958	125962	125963	126370	126541	1268	1269	127059	127062	127064	127066	127068	127069	127074	127077	127385	127623	128360	128367	128368	128371	128372	128674	129521	130075	133	134	134083	134864	135	135924	135941	135946	135948	136	138881	138882	138883	139189	1392	1395	140	143496	143502	143503	144124	144125	146	146850	147	148	150	150681	151	151306	153	154	155	156	158131	1606	1607	1608	160851	1609	162998	165140	1812	1813	1814	1816	183	185	186	187	1894	1901	1902	1903	1906	1907	1908	1909	1910	196335	196883	207	208	2147	2149	2150	2151	219417	219428	219429	219431	219432	219436	219437	219438	219447	219453	219464	219469	219473	219477	219479	219482	219484	219493	219858	219869	219870	219873	219874	219875	219952	219954	219956	219957	219958	219959	219960	219965	219981	219982	219983	219986	221391	221472	221955	222545	2245	23229	23236	23365	23370	23533	23538	23566	2357	2358	2359	23596	23620	2488	2492	2520	254786	254973	2550	256144	256148	256933	257313	25791	2587	26188	26189	26211	26212	26219	26230	26245	26246	26248	26333	26338	26339	2641	2642	26476	26493	26496	2652	26531	26532	26533	26534	26538	26539	26575	26658	26659	26664	26682	26683	26686	26689	26692	26696	26716	26735	26737	26740	2691	2692	2693	2695	2696	27115	27237	27334	2740	2767	2768	2769	2770	2771	2773	2774	2776	2778	2779	2780	2781	2782	2783	2784	2785	2786	2787	2788	2790	2791	2792	2793	2796	2797	2798	2826	282763	282770	282775	2828	2829	283092	283093	2831	283111	283159	283160	283162	283189	2832	283297	2833	283694	2837	283869	2840	2841	284383	284433	284521	284532	2846	2847	2852	285659	2862	2864	2865	2867	2869	29	2919	2920	2921	2922	2925	29933	301	3060	3061	3062	319100	3269	3274	3350	3351	3352	3354	3355	3356	3357	3358	3360	3361	3362	3363	3375	338442	338662	338674	338675	338751	339403	340980	341276	341416	341418	341568	341799	343169	343170	343171	343173	343406	343563	346517	346525	346528	347148	347168	347169	351	3576	3577	3579	3627	3640	3709	3710	3814	3827	387	387129	387748	388	389	389090	390036	390037	390038	390054	390058	390059	390061	390063	390064	390066	390067	390072	390075	390077	390078	390079	390081	390083	390093	390113	390142	390144	390148	390151	390152	390154	390155	390157	390162	390174	390181	390190	390191	390195	390199	390201	390260	390261	390264	390265	390271	390275	390321	390429	390431	390433	390436	390437	390439	390445	390538	390648	390649	390756	390882	390883	390892	391	391107	391109	391112	391114	391190	391191	391192	391194	391195	391196	391211	392138	392390	392391	392392	393	393046	3972	3973	401427	401665	401666	401667	401992	401993	402135	402317	403239	403244	403253	4157	4158	4159	4160	4161	4168	4283	4295	431704	441608	441639	441669	441670	441911	442184	442186	442191	442194	442361	4543	4544	4828	4829	4852	4886	4887	4889	4922	4923	4985	4986	4987	4988	4991	4992	4993	4994	4995	5020	5021	5028	5029	5030	5031	5032	504189	504190	504191	50649	50650	50865	50940	51083	51289	5136	5138	5139	5140	5142	5143	5144	5150	5151	5153	5170	5173	51738	51764	5179	5196	5290	5294	5295	5296	5330	5331	5332	53637	5364	5367	5368	53829	54331	5443	5473	551	552	553	5539	554	5540	5578	5579	5580	5581	5582	5583	5588	55970	56413	56477	56656	56923	5697	57007	57105	57113	5724	5729	5731	5732	5733	5734	5737	5739	5741	5744	5745	5746	57580	58191	5879	5880	5923	5924	59340	59345	59350	594857	5956	5995	5996	5997	5999	6000	6002	6010	6019	6093	611	623	624	6288	6343	6344	6352	6360	6363	6364	6366	6370	6372	6373	6374	6375	6387	64106	643	64407	6453	64805	64857	390539	652222	652692	653879	6654	6655	6750	6751	6752	6753	6754	6755	680	6846	6863	6865	6866	6869	6870	6915	7074	718	719	7200	7201	7204	7222	7225	7252	7253	727	727758	728	728458	729759	730002	730221	730335	730413	730421	730808	731823	7409	7432	7433	7434	747	7852	79295	79310	79317	79324	79339	79345	79473	79501	79541	79544	796	797	79924	81050	81099	8111	81127	81168	81282	81285	81300	81309	81318	81327	81328	81341	81392	81399	81442	81448	81469	81470	81472	81696	81697	83551	8383	653166	8386	8387	8388	8390	8392	84033	84109	84432	84539	846	84634	8477	8484	8503	8526	8527	85397	8590	8601	8620	8622	8698	8786	8787	8811	8843	885	886	887	89846	8997	9002	9038	9138	9162	9170	9181	9287	9290	9294	9340	94233	94235	9459	9475	9568	9628	9630	9826	9828	9934	998
REACTOME_SYNTHESIS_SECRETION_AND_DEACYLATION_OF_GHRELIN	http://www.broadinstitute.org/gsea/msigdb/cards/REACTOME_SYNTHESIS_SECRETION_AND_DEACYLATION_OF_GHRELIN	23478	2641	2688	28972	3630	3952	5122	51738	590	60559	619373	653566	7941	90701	9314	9789
REACTOME_ADHERENS_JUNCTIONS_INTERACTIONS	http://www.broadinstitute.org/gsea/msigdb/cards/REACTOME_ADHERENS_JUNCTIONS_INTERACTIONS	1000	1001	1002	1003	1004	1005	1006	1007	1008	1009	1010	1012	1013	1016	1495	1499	1500	23705	253559	25945	3728	5817	5818	5819	64403	81607	999
REACTOME_CRMPS_IN_SEMA3A_SIGNALING	http://www.broadinstitute.org/gsea/msigdb/cards/REACTOME_CRMPS_IN_SEMA3A_SIGNALING	1020	10371	10570	1400	1808	1809	2242	2534	5361	5362	55558	56896	8829	8851
REACTOME_OTHER_SEMAPHORIN_INTERACTIONS	http://www.broadinstitute.org/gsea/msigdb/cards/REACTOME_OTHER_SEMAPHORIN_INTERACTIONS	10154	23129	3672	3688	5361	5362	5365	54209	57556	64218	7305	80031	8482	9037	9723
REACTOME_ACTIVATION_OF_RAC	http://www.broadinstitute.org/gsea/msigdb/cards/REACTOME_ACTIVATION_OF_RAC	10298	2817	4690	5058	5062	56924	57144	5879	6091	6654	6655	729030	8440	9353
REACTOME_PURINE_SALVAGE	http://www.broadinstitute.org/gsea/msigdb/cards/REACTOME_PURINE_SALVAGE	100	132	161823	1633	1716	270	271	272	2766	3251	353	4860	51292
REACTOME_G_ALPHA_I_SIGNALLING_EVENTS	http://www.broadinstitute.org/gsea/msigdb/cards/REACTOME_G_ALPHA_I_SIGNALLING_EVENTS	10022	10287	10316	10563	10663	10681	10692	107	108	10803	10850	10874	109	111	112	11251	11255	1129	113	114	115	117579	1230	729230	1232	1233	1234	1235	1236	1237	1268	1269	129521	134	140	150	151	165140	1813	1814	183	186	187	1901	1902	1903	196883	221391	23566	2357	2358	2359	23596	2550	256933	2587	2652	2770	2771	2773	2778	2779	2780	2781	2782	2783	2784	2785	2786	2787	2788	2790	2791	2792	2793	2826	2831	2832	2833	283869	2840	2841	2847	2852	2919	2920	2921	301	3350	3351	3352	3354	3355	3361	338442	339403	351	3576	3577	3579	3627	3827	4283	431704	4543	4544	4852	4886	4887	4889	4985	4986	4987	4988	5030	50865	51083	51289	5173	51764	5179	5196	53637	5367	5368	53829	54331	5443	5473	5539	5540	55970	56477	56923	5697	57007	5733	58191	59340	59345	5956	5995	5996	5999	6000	6002	6010	611	623	624	6288	6352	6360	6363	6364	6366	6370	6372	6373	6374	6387	643	64407	64805	652222	653879	6750	6751	6752	6753	6754	6755	718	719	727	728	728458	7852	84539	846	8484	85397	8601	8698	8786	8787	8811	8843	9170	9290	9294	94235	9568	9628	9934
REACTOME_SEMA3A_PAK_DEPENDENT_AXON_REPULSION	http://www.broadinstitute.org/gsea/msigdb/cards/REACTOME_SEMA3A_PAK_DEPENDENT_AXON_REPULSION	10371	1072	2242	2534	3320	3326	3984	5058	5062	5361	5362	55558	5879	644816	8829
REACTOME_CD28_DEPENDENT_VAV1_PATHWAY	http://www.broadinstitute.org/gsea/msigdb/cards/REACTOME_CD28_DEPENDENT_VAV1_PATHWAY	2534	2885	3932	5058	5062	5879	7409	940	941	942	998
REACTOME_SEMA4D_IN_SEMAPHORIN_SIGNALING	http://www.broadinstitute.org/gsea/msigdb/cards/REACTOME_SEMA4D_IN_SEMAPHORIN_SIGNALING	103910	10398	10507	2064	23365	27289	2909	387	388	389	391	3984	3985	4233	4627	4628	4629	4637	5364	5788	5879	5880	6093	6237	442204	642076	727758	79784	9475	971	9826	998
REACTOME_SEMAPHORIN_INTERACTIONS	http://www.broadinstitute.org/gsea/msigdb/cards/REACTOME_SEMAPHORIN_INTERACTIONS	10154	1020	10371	103910	10398	10507	10570	1072	1400	1808	1809	2064	2242	23129	23365	23396	2534	27289	2909	3320	3326	3672	3688	387	388	389	391	3984	3985	4233	4627	4628	4629	4637	5058	5062	5361	5362	5364	5365	54209	55558	56896	57556	5788	5879	5880	6093	6237	442204	642076	64218	644816	7094	727758	7305	79784	80031	8482	8829	8851	9037	9475	971	9723	9826	9855	998
REACTOME_SEMA4D_INDUCED_CELL_MIGRATION_AND_GROWTH_CONE_COLLAPSE	http://www.broadinstitute.org/gsea/msigdb/cards/REACTOME_SEMA4D_INDUCED_CELL_MIGRATION_AND_GROWTH_CONE_COLLAPSE	103910	10398	10507	2064	23365	27289	387	388	389	391	3984	3985	4627	4628	4629	4637	5364	5879	5880	6093	442204	642076	727758	79784	9475	9826	998
REACTOME_SEMA3A_PLEXIN_REPULSION_SIGNALING_BY_INHIBITING_INTEGRIN_ADHESION	http://www.broadinstitute.org/gsea/msigdb/cards/REACTOME_SEMA3A_PLEXIN_REPULSION_SIGNALING_BY_INHIBITING_INTEGRIN_ADHESION	10371	2242	23396	2534	27289	5361	5362	55558	5879	6237	7094	8829	9855
REACTOME_LYSOSOME_VESICLE_BIOGENESIS	http://www.broadinstitute.org/gsea/msigdb/cards/REACTOME_LYSOSOME_VESICLE_BIOGENESIS	10053	1174	1211	1213	1522	162	164	1777	1785	2647	2799	3312	375	4074	408	6456	6844	6845	81567	8673	8905	8907	9829
REACTOME_G_BETA_GAMMA_SIGNALLING_THROUGH_PI3KGAMMA	http://www.broadinstitute.org/gsea/msigdb/cards/REACTOME_G_BETA_GAMMA_SIGNALLING_THROUGH_PI3KGAMMA	10000	10681	146850	207	208	23533	2782	2783	2784	2785	2786	2787	2788	2790	2791	2792	2793	387	5170	51764	5294	54331	55970	59345	94235
REACTOME_TRANSPORT_OF_GLUCOSE_AND_OTHER_SUGARS_BILE_SALTS_AND_ORGANIC_ACIDS_METAL_IONS_AND_AMINE_COMPOUNDS	http://www.broadinstitute.org/gsea/msigdb/cards/REACTOME_TRANSPORT_OF_GLUCOSE_AND_OTHER_SUGARS_BILE_SALTS_AND_ORGANIC_ACIDS_METAL_IONS_AND_AMINE_COMPOUNDS	10864	11182	11254	114134	115584	116085	126969	1317	1356	146802	148867	154091	155184	169026	204962	23446	23539	254428	25800	27173	283375	284111	29985	29986	29988	30061	340024	345274	348932	5002	51458	54716	55117	55244	55356	55630	55867	56606	57153	57181	6005	60482	64116	64849	64924	6513	6514	6515	6517	6518	6523	6524	6526	6529	6530	6531	6533	6534	6536	6538	6539	6556	6561	6563	6566	6570	6571	6580	6581	6582	6583	6584	66035	7779	7780	7781	7922	80736	81031	8170	84102	85413	9058	9123	9152	9194	9356	9376	9843
REACTOME_SPHINGOLIPID_METABOLISM	http://www.broadinstitute.org/gsea/msigdb/cards/REACTOME_SPHINGOLIPID_METABOLISM	10087	10558	10825	123099	125981	129807	130367	1455	151742	153642	166929	204219	22901	2531	253782	2581	25870	259230	2629	2717	2720	2760	285362	29956	3073	3074	339221	340075	340485	347527	410	411	412	415	416	427	4758	4759	5007	5476	55331	55512	55627	5587	5660	56624	56848	57704	57733	64781	653365	6609	6610	729155	7357	79603	79642	81537	8560	8611	8612	8613	8877	8879	91012	9217	9218	9514	9517
REACTOME_PD1_SIGNALING	http://www.broadinstitute.org/gsea/msigdb/cards/REACTOME_PD1_SIGNALING	1445	29126	3113	3115	3117	3118	3123	3125	3127	3932	5133	5777	80380	915	916	917	919	920
REACTOME_G_ALPHA_S_SIGNALLING_EVENTS	http://www.broadinstitute.org/gsea/msigdb/cards/REACTOME_G_ALPHA_S_SIGNALLING_EVENTS	10203	10266	10267	10268	10681	107	108	1081	10846	109	111	112	113	113091	114	115	116	117	117579	122042	133	134864	135	136	1392	1395	151306	153	154	155	1812	1816	196883	2488	2492	2641	2642	2691	2692	2695	2696	27115	2740	2770	2771	2773	2778	2781	2782	2783	2784	2785	2786	2787	2788	2790	2791	2792	2793	319100	3274	3360	3362	3363	3375	3640	387129	3972	3973	4157	4158	4159	4160	4161	5032	50940	5136	5138	5139	5140	5142	5143	5144	5150	5151	5153	51764	54331	5443	551	554	55970	5729	5732	5734	5739	5741	5744	5745	5746	59345	59350	594857	6019	6343	6344	7252	7253	730002	7432	7433	7434	796	797	79924	83551	8622	9038	9287	9340	94235
REACTOME_CELL_CELL_JUNCTION_ORGANIZATION	http://www.broadinstitute.org/gsea/msigdb/cards/REACTOME_CELL_CELL_JUNCTION_ORGANIZATION	1000	1001	1002	1003	1004	1005	1006	1007	1008	1009	1010	1012	1013	1016	10207	10686	1364	1365	1366	149461	1495	1499	1500	23562	23705	24146	253559	25945	26285	3728	49861	5010	50848	50855	51208	53842	5584	56288	5817	5818	5819	64398	64403	7122	81607	84552	84612	9069	9071	9073	9074	9075	9076	9080	92359	999
REACTOME_G_ALPHA_Z_SIGNALLING_EVENTS	http://www.broadinstitute.org/gsea/msigdb/cards/REACTOME_G_ALPHA_Z_SIGNALLING_EVENTS	10287	10681	107	108	109	111	112	113	114	115	150	151	196883	26575	2770	2771	2773	2778	2781	2782	2783	2784	2785	2786	2787	2788	2790	2791	2792	2793	51764	54331	5578	5579	5580	5581	5582	5583	5588	55970	59345	5999	8601	94235
REACTOME_FACILITATIVE_NA_INDEPENDENT_GLUCOSE_TRANSPORTERS	http://www.broadinstitute.org/gsea/msigdb/cards/REACTOME_FACILITATIVE_NA_INDEPENDENT_GLUCOSE_TRANSPORTERS	11182	154091	155184	29988	56606	6513	6514	6515	6517	6518	66035	81031
REACTOME_COSTIMULATION_BY_THE_CD28_FAMILY	http://www.broadinstitute.org/gsea/msigdb/cards/REACTOME_COSTIMULATION_BY_THE_CD28_FAMILY	10000	117145	1326	1445	1493	151888	207	208	23308	2475	253260	2534	2885	29126	29851	3113	3115	3117	3118	3123	3125	3127	3932	4067	5058	5062	5133	5170	5290	5295	5296	5515	5516	5518	5519	5525	5526	5527	5528	5529	57761	5777	5879	64223	6714	729120	7409	7525	79109	80380	8503	8764	9020	915	916	917	919	920	940	9402	941	942	998
REACTOME_SIGNALING_BY_ROBO_RECEPTOR	http://www.broadinstitute.org/gsea/msigdb/cards/REACTOME_SIGNALING_BY_ROBO_RECEPTOR	10298	10486	10487	23332	23380	25	27	2817	4690	5058	5062	51466	5216	5217	55740	56924	57144	57522	5879	6091	6092	64221	6654	6655	729030	7408	8440	9353	9901	998
REACTOME_CD28_DEPENDENT_PI3K_AKT_SIGNALING	http://www.broadinstitute.org/gsea/msigdb/cards/REACTOME_CD28_DEPENDENT_PI3K_AKT_SIGNALING	10000	117145	1326	207	208	2475	253260	2534	3932	5170	5290	5295	5296	57761	64223	729120	79109	8503	9020	940	941	942
REACTOME_TIGHT_JUNCTION_INTERACTIONS	http://www.broadinstitute.org/gsea/msigdb/cards/REACTOME_TIGHT_JUNCTION_INTERACTIONS	10207	10686	1364	1365	1366	149461	23562	24146	26285	49861	5010	50848	50855	51208	53842	5584	56288	64398	7122	84552	84612	9069	9071	9073	9074	9075	9076	9080	92359
REACTOME_G_PROTEIN_BETA_GAMMA_SIGNALLING	http://www.broadinstitute.org/gsea/msigdb/cards/REACTOME_G_PROTEIN_BETA_GAMMA_SIGNALLING	10000	10681	146850	207	208	23236	23533	2782	2783	2784	2785	2786	2787	2788	2790	2791	2792	2793	387	5170	51764	5294	5330	5331	54331	55970	59345	94235
REACTOME_TRANSPORT_OF_INORGANIC_CATIONS_ANIONS_AND_AMINO_ACIDS_OLIGOPEPTIDES	http://www.broadinstitute.org/gsea/msigdb/cards/REACTOME_TRANSPORT_OF_INORGANIC_CATIONS_ANIONS_AND_AMINO_ACIDS_OLIGOPEPTIDES	10479	10568	10723	10861	10991	11136	11254	115019	115111	117247	121260	123041	124935	140679	142680	1468	153201	160728	1811	1836	206358	23315	23428	23657	246213	25769	26503	283652	285195	340024	348932	389015	51296	5172	54407	54716	55089	55117	56301	57030	57084	57419	57468	57835	65010	6505	6506	6507	6508	6509	6510	6511	6512	6519	6520	6521	6522	652661	6528	6533	6539	6541	6542	6543	6546	6547	6548	6549	6550	6553	6557	6558	6560	6564	6565	6568	6569	6574	6575	80024	8140	81539	83697	84679	84889	8501	8671	9056	9057	9187	92745	9497	9498	9990
REACTOME_GOLGI_ASSOCIATED_VESICLE_BIOGENESIS	http://www.broadinstitute.org/gsea/msigdb/cards/REACTOME_GOLGI_ASSOCIATED_VESICLE_BIOGENESIS	10053	10618	10717	1174	1176	1211	1213	1362	152503	162	164	1785	23431	23557	2495	2512	2580	25977	26258	2647	27131	286451	3312	3482	375	388552	408	4952	51429	5286	54885	55330	5878	6272	6456	6643	6844	6845	7037	7163	7164	643454	81567	8301	84062	8546	8673	8775	8905	8907	9026	9698	9829
REACTOME_CTLA4_INHIBITORY_SIGNALING	http://www.broadinstitute.org/gsea/msigdb/cards/REACTOME_CTLA4_INHIBITORY_SIGNALING	10000	1493	207	208	2534	3932	4067	5170	5515	5516	5518	5519	5525	5526	5527	5528	5529	6714	7525	941	942
REACTOME_FORMATION_OF_TRANSCRIPTION_COUPLED_NER_TC_NER_REPAIR_COMPLEX	http://www.broadinstitute.org/gsea/msigdb/cards/REACTOME_FORMATION_OF_TRANSCRIPTION_COUPLED_NER_TC_NER_REPAIR_COMPLEX	1022	1161	2067	2068	2071	2072	2073	2074	2965	2966	2967	2968	4331	5430	5431	5432	5433	5434	5435	5436	5437	5438	5439	5440	5441	56949	652857	653238	6917	902
REACTOME_AMINO_ACID_AND_OLIGOPEPTIDE_SLC_TRANSPORTERS	http://www.broadinstitute.org/gsea/msigdb/cards/REACTOME_AMINO_ACID_AND_OLIGOPEPTIDE_SLC_TRANSPORTERS	10991	11136	11254	117247	121260	124935	140679	1468	153201	160728	206358	23428	23657	246213	26503	340024	348932	51296	54407	54716	55089	55117	56301	57030	57084	6505	6506	6507	6509	6510	6511	6512	6519	6520	6528	6533	6539	6541	6542	6564	6565	6568	8140	81539	84889	8501	9056	9057	92745
REACTOME_CDT1_ASSOCIATION_WITH_THE_CDC6_ORC_ORIGIN_COMPLEX	http://www.broadinstitute.org/gsea/msigdb/cards/REACTOME_CDT1_ASSOCIATION_WITH_THE_CDC6_ORC_ORIGIN_COMPLEX	10213	143471	23198	23594	23595	4998	4999	5000	5001	51053	5682	5683	5684	5685	5686	5687	5688	5689	5690	5691	5692	5693	5694	5695	5696	5698	5699	5700	5701	5702	5704	5705	5706	5707	5708	5709	5710	5711	5713	5714	5715	5716	5717	5718	5719	5720	5721	6233	652826	728590	7311	81620	84515	9491	9861	990
REACTOME_BRANCHED_CHAIN_AMINO_ACID_CATABOLISM	http://www.broadinstitute.org/gsea/msigdb/cards/REACTOME_BRANCHED_CHAIN_AMINO_ACID_CATABOLISM	11112	1629	1738	26275	27034	3028	36	3712	38	4329	549	56922	586	587	593	594	64087
REACTOME_REPAIR_SYNTHESIS_FOR_GAP_FILLING_BY_DNA_POL_IN_TC_NER	http://www.broadinstitute.org/gsea/msigdb/cards/REACTOME_REPAIR_SYNTHESIS_FOR_GAP_FILLING_BY_DNA_POL_IN_TC_NER	10714	5111	5424	5425	5426	5427	57804	5982	5983	5984	5985	6117	6118	6119
REACTOME_RECEPTOR_LIGAND_BINDING_INITIATES_THE_SECOND_PROTEOLYTIC_CLEAVAGE_OF_NOTCH_RECEPTOR	http://www.broadinstitute.org/gsea/msigdb/cards/REACTOME_RECEPTOR_LIGAND_BINDING_INITIATES_THE_SECOND_PROTEOLYTIC_CLEAVAGE_OF_NOTCH_RECEPTOR	102	182	28514	3714	4853	4854	4855	54567	6233	6868	728590	7311
REACTOME_SYNTHESIS_OF_DNA	http://www.broadinstitute.org/gsea/msigdb/cards/REACTOME_SYNTHESIS_OF_DNA	1017	10213	1026	1027	10714	143471	1763	2237	23198	23594	23595	23649	3978	4171	4172	4173	4174	4175	4176	4998	4999	5000	5001	5111	51659	5422	5424	5425	5426	5427	5557	5558	5682	5683	5684	5685	5686	5687	5688	5689	5690	5691	5692	5693	5694	5695	5696	5698	5699	5700	5701	5702	5704	5705	5706	5707	5708	5709	5710	5711	5713	5714	5715	5716	5717	5718	5719	5720	5721	57804	5925	5982	5983	5984	5985	6117	6118	6119	6233	652826	728590	7311	81620	8318	84296	84515	890	8900	9491	9837	9861	990
REACTOME_NA_CL_DEPENDENT_NEUROTRANSMITTER_TRANSPORTERS	http://www.broadinstitute.org/gsea/msigdb/cards/REACTOME_NA_CL_DEPENDENT_NEUROTRANSMITTER_TRANSPORTERS	11254	340024	348932	54716	55117	6529	6530	6531	6533	6534	6536	6538	6539	6570	6571	6582	9152
REACTOME_FORMATION_OF_FIBRIN_CLOT_CLOTTING_CASCADE	http://www.broadinstitute.org/gsea/msigdb/cards/REACTOME_FORMATION_OF_FIBRIN_CLOT_CLOTTING_CASCADE	2	2147	2152	2153	2155	2157	2158	2159	2160	2161	2162	2165	2243	2244	2266	2811	2812	2814	2815	3818	3827	462	5196	5197	5547	5624	5627	7035	7056	708	710	7450
REACTOME_DEADENYLATION_OF_MRNA	http://www.broadinstitute.org/gsea/msigdb/cards/REACTOME_DEADENYLATION_OF_MRNA	10605	1973	1974	1975	1977	1981	25904	26986	29883	4848	4849	4850	5073	55571	57472	645139	651789	652607	85456	9125	9337	9775
REACTOME_MRNA_DECAY_BY_5_TO_3_EXORIBONUCLEASE	http://www.broadinstitute.org/gsea/msigdb/cards/REACTOME_MRNA_DECAY_BY_5_TO_3_EXORIBONUCLEASE	11157	1656	167227	196513	219988	23644	23658	25804	27257	27258	54464	55802	57819	645947	80153
REACTOME_SIGNAL_AMPLIFICATION	http://www.broadinstitute.org/gsea/msigdb/cards/REACTOME_SIGNAL_AMPLIFICATION	10672	10681	1432	2767	2769	2770	2771	2773	2776	2782	2783	2784	2785	2786	2787	2788	2790	2791	2792	2793	5028	51764	5321	54331	55970	59345	64805	6714	6915	94235	9630
REACTOME_ZINC_TRANSPORTERS	http://www.broadinstitute.org/gsea/msigdb/cards/REACTOME_ZINC_TRANSPORTERS	148867	169026	25800	27173	283375	29985	29986	55630	57181	64116	64924	7779	7780	7781	7922
REACTOME_DOUBLE_STRAND_BREAK_REPAIR	http://www.broadinstitute.org/gsea/msigdb/cards/REACTOME_DOUBLE_STRAND_BREAK_REPAIR	10111	2547	3014	389901	3978	3981	4361	4683	472	55775	5591	5888	5893	6117	6118	6119	651610	672	675	7158	7518	7520	83990	9656
REACTOME_RAS_ACTIVATION_UOPN_CA2_INFUX_THROUGH_NMDA_RECEPTOR	http://www.broadinstitute.org/gsea/msigdb/cards/REACTOME_RAS_ACTIVATION_UOPN_CA2_INFUX_THROUGH_NMDA_RECEPTOR	10142	2902	2903	2904	2905	2906	3265	4747	5923	5924	801	805	808	815	816	817	88
REACTOME_METAL_ION_SLC_TRANSPORTERS	http://www.broadinstitute.org/gsea/msigdb/cards/REACTOME_METAL_ION_SLC_TRANSPORTERS	1317	1356	148867	169026	254428	25800	27173	283375	29985	29986	30061	55630	57181	64116	64924	6556	7779	7780	7781	7922	84102	9843
REACTOME_AUTODEGRADATION_OF_THE_E3_UBIQUITIN_LIGASE_COP1	http://www.broadinstitute.org/gsea/msigdb/cards/REACTOME_AUTODEGRADATION_OF_THE_E3_UBIQUITIN_LIGASE_COP1	10213	143471	23198	472	5682	5683	5684	5685	5686	5687	5688	5689	5690	5691	5692	5693	5694	5695	5696	5698	5699	5700	5701	5702	5704	5705	5706	5707	5708	5709	5710	5711	5713	5714	5715	5716	5717	5718	5719	5720	5721	6233	64326	651610	652826	7157	728590	729391	7311	9491	9861
REACTOME_SMOOTH_MUSCLE_CONTRACTION	http://www.broadinstitute.org/gsea/msigdb/cards/REACTOME_SMOOTH_MUSCLE_CONTRACTION	10174	103910	10398	10580	140465	25802	3672	3693	4629	4637	4638	59	442204	642076	7094	7168	7169	7170	7171	72	7414	800	801	805	808
REACTOME_ACTIVATION_OF_NMDA_RECEPTOR_UPON_GLUTAMATE_BINDING_AND_POSTSYNAPTIC_EVENTS	http://www.broadinstitute.org/gsea/msigdb/cards/REACTOME_ACTIVATION_OF_NMDA_RECEPTOR_UPON_GLUTAMATE_BINDING_AND_POSTSYNAPTIC_EVENTS	10142	107	109	114	1385	27330	2890	2891	2892	2893	2902	2903	2904	2905	2906	3265	4747	5170	5567	5594	5894	5923	5924	6195	6196	6197	6237	673	801	805	808	814	815	816	817	84254	88
REACTOME_CREB_PHOSPHORYLATION_THROUGH_THE_ACTIVATION_OF_RAS	http://www.broadinstitute.org/gsea/msigdb/cards/REACTOME_CREB_PHOSPHORYLATION_THROUGH_THE_ACTIVATION_OF_RAS	10142	1385	27330	2902	2903	2904	2905	2906	3265	4747	5170	5594	5894	5923	5924	6195	6196	6197	6237	673	801	805	808	815	816	817	88
REACTOME_POST_NMDA_RECEPTOR_ACTIVATION_EVENTS	http://www.broadinstitute.org/gsea/msigdb/cards/REACTOME_POST_NMDA_RECEPTOR_ACTIVATION_EVENTS	10142	107	109	114	1385	27330	2902	2903	2904	2905	2906	3265	4747	5170	5567	5594	5894	5923	5924	6195	6196	6197	6237	673	801	805	808	814	815	816	817	84254	88
REACTOME_UNBLOCKING_OF_NMDA_RECEPTOR_GLUTAMATE_BINDING_AND_ACTIVATION	http://www.broadinstitute.org/gsea/msigdb/cards/REACTOME_UNBLOCKING_OF_NMDA_RECEPTOR_GLUTAMATE_BINDING_AND_ACTIVATION	10142	2890	2891	2892	2893	2902	2903	2904	2905	2906	4747	815	816	817	88
REACTOME_METABOLISM_OF_MRNA	http://www.broadinstitute.org/gsea/msigdb/cards/REACTOME_METABOLISM_OF_MRNA	10213	10605	10921	11157	11224	11340	118460	1432	143471	152663	1656	167227	196513	1973	1974	1975	1977	1981	1994	207	2107	2197	219988	22794	22894	22916	23016	23049	23198	23293	23381	23404	23521	23644	23658	23708	25804	25873	25904	26019	26986	27257	27258	284393	285596	28960	29883	3184	3304	3312	3315	347292	3842	387867	388076	388474	389342	391370	3921	401470	401904	4116	440055	440575	441377	4686	4736	4848	4849	4850	5073	51010	51013	51121	5393	54464	54512	5515	5518	55181	5520	55571	5578	5580	55802	5600	56006	5682	5683	5684	5685	5686	5687	5688	5689	5690	5691	56915	5692	5693	5694	5695	5696	5698	5699	5700	5701	5702	5704	5705	5706	5707	5708	5709	5710	5711	5713	5714	5715	5716	5717	5718	5719	5720	5721	57472	57819	6122	6123	6124	6125	6128	6129	6130	6132	6133	6134	6135	6136	6137	6138	6139	6141	6142	6143	6144	6146	6147	6152	6154	6155	6156	6157	6158	6159	6160	6161	6164	6165	6167	6168	6169	6170	6171	6173	6175	6176	6181	6187	6188	6189	6191	6192	6193	6194	6201	6202	6203	6204	6205	6206	6207	6208	6209	6210	6217	6218	6222	6223	6224	6227	6228	6229	6230	6231	6232	6233	6234	6235	646483	641895	642320	642892	643003	643007	643101	643446	644166	644790	644934	645139	402100	645441	645630	645899	645947	646104	646184	646195	646875	647074	647099	647436	649299	649602	650788	65109	65110	651249	651789	651825	651894	652607	652826	653147	653162	653314	653737	653773	653881	677	727792	728002	728134	728311	728501	728590	619443	728782	728937	728953	729075	729293	729340	729362	729402	729617	729789	729798	730187	730343	100131863	7311	729536	7514	7529	7534	7538	80153	8021	8125	85456	8570	8741	9045	9125	9261	9337	9349	9491	9775	9861	9887	9939
REACTOME_MRNA_DECAY_BY_3_TO_5_EXORIBONUCLEASE	http://www.broadinstitute.org/gsea/msigdb/cards/REACTOME_MRNA_DECAY_BY_3_TO_5_EXORIBONUCLEASE	11340	118460	22894	23016	23404	28960	51010	51013	5393	54512	56915
REACTOME_BILE_SALT_AND_ORGANIC_ANION_SLC_TRANSPORTERS	http://www.broadinstitute.org/gsea/msigdb/cards/REACTOME_BILE_SALT_AND_ORGANIC_ANION_SLC_TRANSPORTERS	146802	23539	284111	345274	55244	64849	6561	6566	9058	9123	9194
REACTOME_DEADENYLATION_DEPENDENT_MRNA_DECAY	http://www.broadinstitute.org/gsea/msigdb/cards/REACTOME_DEADENYLATION_DEPENDENT_MRNA_DECAY	10605	11157	11340	118460	1656	167227	196513	1973	1974	1975	1977	1981	219988	22894	23016	23404	23644	23658	25804	25904	26986	27257	27258	28960	29883	4848	4849	4850	5073	51010	51013	5393	54464	54512	55571	55802	56915	57472	57819	645139	645947	651789	652607	80153	85456	9125	9337	9775
REACTOME_CREB_PHOSPHORYLATION_THROUGH_THE_ACTIVATION_OF_CAMKII	http://www.broadinstitute.org/gsea/msigdb/cards/REACTOME_CREB_PHOSPHORYLATION_THROUGH_THE_ACTIVATION_OF_CAMKII	10142	1385	2902	2903	2904	2905	2906	4747	801	805	808	815	816	817	88
REACTOME_THROMBOXANE_SIGNALLING_THROUGH_TP_RECEPTOR	http://www.broadinstitute.org/gsea/msigdb/cards/REACTOME_THROMBOXANE_SIGNALLING_THROUGH_TP_RECEPTOR	10672	10681	2767	2769	2776	2782	2783	2784	2785	2786	2787	2788	2790	2791	2792	2793	51764	54331	55970	59345	6915	94235	9630
REACTOME_CELL_EXTRACELLULAR_MATRIX_INTERACTIONS	http://www.broadinstitute.org/gsea/msigdb/cards/REACTOME_CELL_EXTRACELLULAR_MATRIX_INTERACTIONS	10979	2318	29780	3611	3688	3987	54751	55742	6251	7016	96626	7408	87	9459
REACTOME_ADP_SIGNALLING_THROUGH_P2RY12	http://www.broadinstitute.org/gsea/msigdb/cards/REACTOME_ADP_SIGNALLING_THROUGH_P2RY12	10681	2770	2771	2773	2782	2783	2784	2785	2786	2787	2788	2790	2791	2792	2793	51764	54331	55970	59345	64805	94235
REACTOME_CELL_JUNCTION_ORGANIZATION	http://www.broadinstitute.org/gsea/msigdb/cards/REACTOME_CELL_JUNCTION_ORGANIZATION	1000	1001	1002	1003	1004	1005	1006	1007	1008	1009	1010	1012	1013	1016	10207	10686	10979	1308	1364	1365	1366	149461	1495	1499	1500	2318	23562	23705	24146	253559	25945	26285	29780	3611	3688	3691	3728	3909	3914	3918	3987	49861	5010	50848	50855	51208	5339	53842	54751	55742	5584	56288	5817	5818	5819	6251	64398	64403	652460	7016	7122	96626	7408	81607	84552	84612	87	9069	9071	9073	9074	9075	9076	9080	92359	9459	977	999
REACTOME_AMINE_COMPOUND_SLC_TRANSPORTERS	http://www.broadinstitute.org/gsea/msigdb/cards/REACTOME_AMINE_COMPOUND_SLC_TRANSPORTERS	11254	126969	204962	23446	340024	348932	51458	54716	55117	57153	6005	60482	6529	6530	6531	6533	6534	6536	6538	6539	6563	6570	6571	6582	80736	8170	9152
REACTOME_PYRUVATE_METABOLISM	http://www.broadinstitute.org/gsea/msigdb/cards/REACTOME_PYRUVATE_METABOLISM	1737	1738	23539	3939	3945	5160	5162	5163	5164	5165	5166	54704	55066	57546	650883	6566	682	8050	9123
REACTOME_PURINE_CATABOLISM	http://www.broadinstitute.org/gsea/msigdb/cards/REACTOME_PURINE_CATABOLISM	22978	2876	30833	4860	4907	7498	84618	847	93034	9615
REACTOME_GLUCOSE_TRANSPORT	http://www.broadinstitute.org/gsea/msigdb/cards/REACTOME_GLUCOSE_TRANSPORT	10762	11097	129401	23165	23225	23511	23636	2538	2542	2645	2646	3098	3099	3101	348995	4927	53371	55746	57122	57818	5903	6513	6514	6515	6517	7175	79023	79902	8021	8086	81929	8480	92579	9631	9688	9818	9883	9972
REACTOME_FRS2_MEDIATED_CASCADE	http://www.broadinstitute.org/gsea/msigdb/cards/REACTOME_FRS2_MEDIATED_CASCADE	10817	10818	152831	2246	2247	2248	2249	2250	2251	2252	2253	2254	2255	2260	2261	2263	2264	26281	27006	2885	3265	3845	4893	5594	5595	5604	5605	5894	6654	7529	8074	8817	8822	9365	983	9965
REACTOME_METABOLISM_OF_RNA	http://www.broadinstitute.org/gsea/msigdb/cards/REACTOME_METABOLISM_OF_RNA	10073	10213	10419	10605	10762	10921	11097	11157	11218	11224	11340	118460	119358	1207	129401	1432	143471	152663	1656	167227	196513	1973	1974	1975	1977	1981	1994	207	2107	2197	219988	22794	22894	22916	23016	23049	23165	23198	23225	23293	23381	23404	23511	23521	23636	23644	23658	23708	25804	25873	25904	25929	26019	26986	27257	27258	284393	285596	28960	29883	3184	3304	3312	3315	347292	348995	3842	387867	388076	388474	389342	391370	3921	401470	401904	4116	440055	440575	441377	4686	4736	4848	4849	4850	4927	50628	5073	51010	51013	51121	51808	53371	5393	54464	54512	5515	5518	55181	5520	55571	55746	5578	5580	55802	5600	56006	5682	5683	5684	5685	5686	5687	5688	5689	5690	5691	56915	5692	5693	5694	5695	5696	5698	5699	5700	5701	5702	5704	5705	5706	5707	5708	5709	5710	5711	57122	5713	5714	5715	5716	5717	5718	5719	5720	5721	57472	57819	5903	6122	6123	6124	6125	6128	6129	6130	6132	6133	6134	6135	6136	6137	6138	6139	6141	6142	6143	6144	6146	6147	6152	6154	6155	6156	6157	6158	6159	6160	6161	6164	6165	6167	6168	6169	6170	6171	6173	6175	6176	6181	6187	6188	6189	6191	6192	6193	6194	6201	6202	6203	6204	6205	6206	6207	6208	6209	6210	6217	6218	6222	6223	6224	6227	6228	6229	6230	6231	6232	6233	6234	6235	646483	641895	642320	642892	643003	643007	643101	643446	644166	644790	644934	645139	402100	645441	645630	645899	645947	646104	646184	646195	646875	647074	647099	647436	649299	649602	650788	65109	65110	651249	651789	651825	651894	652607	652826	653147	653162	653314	653737	653773	653881	6606	6607	6628	6632	6633	6634	6635	6636	6637	677	7175	727792	728002	728134	728311	728501	728590	619443	728782	728937	728953	729075	729293	729340	729362	729402	729617	729789	729798	730187	730343	100131863	7311	729536	7514	7529	7534	7538	79023	79084	79760	79833	79902	80153	8021	8086	8125	81929	8480	8487	85456	8570	8741	9045	9125	9261	9337	9349	9491	9631	96764	9688	9775	9818	9861	9883	9887	9939	9972
REACTOME_MITOTIC_G1_G1_S_PHASES	http://www.broadinstitute.org/gsea/msigdb/cards/REACTOME_MITOTIC_G1_G1_S_PHASES	1017	1019	1021	10213	1022	1026	1027	1029	1030	1031	1032	10926	1163	132660	1719	1859	1869	1870	1871	1874	1875	23594	23595	23649	26271	28227	286826	29935	3065	4149	4171	4172	4173	4174	4175	4176	4331	441488	4605	4609	4998	4999	5000	5001	5111	5422	5426	5427	5515	5516	5518	5519	5520	55388	5557	5558	55957	5682	5683	5684	5685	5686	5687	5688	5689	5690	5691	5692	5693	5694	5695	5696	5698	5699	5700	5701	5702	5704	5705	5706	5707	5708	5709	5710	5711	5713	5714	5715	5716	5717	5718	5719	5720	5721	5925	5928	5933	5934	595	6117	6118	6119	6233	6241	642954	573971	645084	6500	6502	652826	7027	7084	728590	7298	729964	7311	7465	81620	8317	8318	84515	8454	890	8900	891	894	896	898	902	9088	9134	91750	9491	983	9861	990	993
REACTOME_PI_3K_CASCADE	http://www.broadinstitute.org/gsea/msigdb/cards/REACTOME_PI_3K_CASCADE	10000	1026	1027	10818	1147	117145	1385	152831	207	208	2246	2247	2248	2249	2250	2251	2252	2253	2254	2255	2260	2261	2263	2264	2308	2309	23239	2475	253260	2549	26281	27006	2885	2931	3164	4193	4303	5170	5290	5295	572	5728	57761	6199	64223	7249	729120	731292	79109	8074	842	84335	8817	8822	9365	9965
REACTOME_DOWNSTREAM_SIGNALING_OF_ACTIVATED_FGFR	http://www.broadinstitute.org/gsea/msigdb/cards/REACTOME_DOWNSTREAM_SIGNALING_OF_ACTIVATED_FGFR	10000	1026	1027	107	108	10817	10818	109	111	112	113	114	1147	115	117145	1385	152831	156	196883	207	208	2246	2247	2248	2249	2250	2251	2252	2253	2254	2255	2260	2261	2263	2264	2308	2309	23239	2475	253260	2549	26281	27006	2885	2931	3164	3265	3709	3710	3845	4193	4303	4893	5136	5153	5170	5290	5295	5335	5566	5567	5568	5573	5575	5576	5577	5578	5580	5581	5582	5594	5595	5604	5605	572	5728	57761	5894	6199	64223	6464	6654	7249	729120	730418	731292	7529	79109	801	805	8074	808	814	842	84335	8817	8822	9365	983	9965
REACTOME_REGULATION_OF_MITOTIC_CELL_CYCLE	http://www.broadinstitute.org/gsea/msigdb/cards/REACTOME_REGULATION_OF_MITOTIC_CELL_CYCLE	1017	10213	10393	11065	143471	23198	246184	26271	29882	29945	4085	51433	51434	51529	5347	5682	5683	5684	5685	5686	5687	5688	5689	5690	5691	5692	5693	5694	5695	5696	5698	5699	5700	5701	5702	5704	5705	5706	5707	5708	5709	5710	5711	5713	5714	5715	5716	5717	5718	5719	5720	5721	6233	64682	647654	649620	6500	6502	650621	651763	652826	6790	701	728590	729948	730594	7311	7321	7324	8454	8556	8697	8881	890	8900	891	8945	9184	9212	9232	9491	983	9861	991	996
REACTOME_TAK1_ACTIVATES_NFKB_BY_PHOSPHORYLATION_AND_ACTIVATION_OF_IKKS_COMPLEX	http://www.broadinstitute.org/gsea/msigdb/cards/REACTOME_TAK1_ACTIVATES_NFKB_BY_PHOSPHORYLATION_AND_ACTIVATION_OF_IKKS_COMPLEX	10392	10454	1147	177	23118	257397	3146	351	3551	3654	3656	4791	4792	4793	5970	6283	6285	6288	64127	6885	7189	8517	8767
REACTOME_REGULATION_OF_AMPK_ACTIVITY_VIA_LKB1	http://www.broadinstitute.org/gsea/msigdb/cards/REACTOME_REGULATION_OF_AMPK_ACTIVITY_VIA_LKB1	51422	51719	53632	5494	55437	5562	5563	5564	5565	5571	57521	644462	6794	81617	92335
REACTOME_MITOTIC_M_M_G1_PHASES	http://www.broadinstitute.org/gsea/msigdb/cards/REACTOME_MITOTIC_M_M_G1_PHASES	10112	1017	10213	10274	10403	1058	1060	10726	10735	10926	11004	11130	11243	143471	147841	151246	151648	1869	1870	1871	220134	22919	23198	23332	23421	23594	23595	23649	2491	25909	25936	26271	29935	332	348235	348995	3619	378708	3796	401541	4085	4171	4172	4173	4174	4175	4176	4998	4999	5000	5001	5048	51053	5347	5422	5426	5427	54821	54908	5501	55055	55143	5515	5516	55166	5518	5519	5525	5526	5527	5528	5529	55388	5557	5558	55746	55839	55920	5682	5683	5684	5685	5686	5687	5688	5689	5690	5691	5692	5693	5694	5695	5696	5698	5699	5700	5701	5702	5704	5705	5706	5707	5708	57082	5709	5710	5711	57122	5713	5714	5715	5716	5717	5718	5719	5720	5721	57405	57551	5885	5903	5905	6117	6118	6119	6232	6233	6249	6396	64105	645084	64689	64946	652826	699	701	728590	729012	7311	7514	79003	79019	79023	79172	79682	79902	79980	80152	80776	81565	81620	81929	81930	8243	8317	8318	83540	8379	84515	84643	9126	91687	9183	9184	9212	9491	9493	9735	9793	9861	990	991
REACTOME_MYOGENESIS	http://www.broadinstitute.org/gsea/msigdb/cards/REACTOME_MYOGENESIS	1000	1002	1013	1432	1495	1499	25	4205	4207	4208	4209	4617	4618	4654	4656	4756	4917	50937	5600	5608	6300	663	6925	6929	6938	729991	91653	998
REACTOME_MAP_KINASE_ACTIVATION_IN_TLR_CASCADE	http://www.broadinstitute.org/gsea/msigdb/cards/REACTOME_MAP_KINASE_ACTIVATION_IN_TLR_CASCADE	10392	10454	1385	1386	1432	1845	1846	1848	1849	2002	23118	2353	257397	3654	3656	3725	4205	4208	466	5515	5516	5518	5519	5528	5594	5595	5598	5599	5600	5601	5602	5604	5605	5606	5608	5609	6195	6196	6197	64127	6416	650832	6885	7189	7867	8517	8767	9252	9261	983
REACTOME_PHOSPHOLIPASE_C_MEDIATED_CASCADE	http://www.broadinstitute.org/gsea/msigdb/cards/REACTOME_PHOSPHOLIPASE_C_MEDIATED_CASCADE	107	108	109	111	112	113	114	115	1385	152831	156	196883	2246	2247	2248	2249	2250	2251	2252	2253	2254	2255	2260	2261	2263	2264	26281	27006	3709	3710	5136	5153	5335	5566	5567	5568	5573	5575	5576	5577	5578	5580	5581	5582	730418	801	805	8074	808	814	8817	8822	9365	9965
REACTOME_ACTIVATION_OF_KAINATE_RECEPTORS_UPON_GLUTAMATE_BINDING	http://www.broadinstitute.org/gsea/msigdb/cards/REACTOME_ACTIVATION_OF_KAINATE_RECEPTORS_UPON_GLUTAMATE_BINDING	10681	1739	1741	23236	2782	2783	2784	2785	2786	2787	2788	2790	2791	2792	2793	2897	2898	2899	2900	2901	51764	5330	5331	54331	55970	59345	801	805	808	83988	94235
REACTOME_IONOTROPIC_ACTIVITY_OF_KAINATE_RECEPTORS	http://www.broadinstitute.org/gsea/msigdb/cards/REACTOME_IONOTROPIC_ACTIVITY_OF_KAINATE_RECEPTORS	1739	1741	2897	2898	2899	2900	2901	801	805	808	83988
REACTOME_ACTIVATION_OF_THE_AP1_FAMILY_OF_TRANSCRIPTION_FACTORS	http://www.broadinstitute.org/gsea/msigdb/cards/REACTOME_ACTIVATION_OF_THE_AP1_FAMILY_OF_TRANSCRIPTION_FACTORS	1386	1432	2353	3725	5594	5595	5599	5600	5601	5602
REACTOME_MAPK_TARGETS_NUCLEAR_EVENTS_MEDIATED_BY_MAP_KINASES	http://www.broadinstitute.org/gsea/msigdb/cards/REACTOME_MAPK_TARGETS_NUCLEAR_EVENTS_MEDIATED_BY_MAP_KINASES	1385	1386	1432	1845	1846	1848	1849	2002	2353	3725	4205	4208	466	5515	5516	5518	5519	5528	5594	5595	5598	5599	5600	5601	5602	6195	6196	6197	9252	9261
REACTOME_SYNTHESIS_AND_INTERCONVERSION_OF_NUCLEOTIDE_DI_AND_TRIPHOSPHATES	http://www.broadinstitute.org/gsea/msigdb/cards/REACTOME_SYNTHESIS_AND_INTERCONVERSION_OF_NUCLEOTIDE_DI_AND_TRIPHOSPHATES	1503	1841	203	204	26289	2745	2936	2987	4830	4831	4833	50484	51727	56474	6240	6241	654364	7295	7296
REACTOME_GPCR_LIGAND_BINDING	http://www.broadinstitute.org/gsea/msigdb/cards/REACTOME_GPCR_LIGAND_BINDING	10022	10161	10203	10266	10267	10268	10316	10563	10663	10681	10692	10800	10803	1081	10850	10874	10886	10887	10911	11211	11251	11255	1128	1129	113091	1131	1133	116	117	117579	122042	1230	729230	1232	1233	1234	1235	1236	1237	1238	1241	1268	1269	128674	129521	133	134	134864	135	136	1392	1395	140	146	147	148	150	151	151306	1524	153	154	155	1604	165140	1812	1813	1814	1816	183	185	186	187	1901	1902	1903	1906	1907	1908	1909	1910	2015	2147	2149	2150	2151	221391	222545	23566	2357	2358	2359	23596	23620	2488	2492	2520	2532	2535	2550	256933	257313	2587	2641	2642	2652	2691	2692	2693	2695	2696	27202	27334	2740	2778	2782	2783	2784	2785	2786	2787	2788	2790	2791	2792	2793	2796	2797	2798	2826	2828	2829	2831	2832	2833	2834	2837	283869	2840	2841	2846	2847	2852	2862	2863	2864	2865	2867	2911	2912	2913	2914	2916	2917	2918	2919	2920	2921	2922	2925	29933	301	3060	3061	3062	30817	319100	3269	3274	3350	3351	3352	3354	3355	3356	3357	3358	3360	3361	3362	3363	3375	338442	338557	339403	347148	351	3549	3576	3577	3579	3627	3640	3814	3827	387129	3972	3973	414062	4157	4158	4159	4160	4161	4283	4295	4543	4544	4828	4829	4852	4886	4887	4889	4922	4923	4985	4986	4987	4988	5020	5021	5028	5029	5030	5031	5032	50846	50865	51052	51083	51289	51384	51554	5173	51738	51764	5179	5196	53637	5367	5368	53829	54331	54361	5443	5473	551	552	553	5539	554	5540	55970	56413	56477	56923	5697	57007	57105	5724	5727	5729	5731	5732	5733	5734	5737	5739	5741	5744	5745	5746	58191	59340	59345	59350	594857	5956	5995	6010	6019	611	623	624	6288	6343	6344	6347	6348	6349	6351	6352	6354	6356	6360	6361	6363	6364	6366	6367	6370	6372	6373	6374	6375	6376	6387	64106	643	6469	64805	649279	285737	652222	652292	653879	6608	6750	6751	6752	6753	6754	6755	680	6846	6863	6865	6866	6869	6870	6915	718	719	7200	7201	7252	7253	727	728	728458	728830	730002	730413	731823	7432	7433	7434	7471	7472	7473	7474	7475	7476	7477	7479	7480	7481	7482	7483	7484	7852	7855	796	797	7976	79924	80326	80834	80835	8111	8321	8322	8323	8324	8325	8326	83551	83756	84109	84432	84539	846	84634	84658	8477	8484	8620	8643	8698	8811	8843	885	886	887	89780	9002	9038	9170	9287	9290	9294	9340	94233	94235	9568	976	9934
REACTOME_RNA_POL_I_RNA_POL_III_AND_MITOCHONDRIAL_TRANSCRIPTION	http://www.broadinstitute.org/gsea/msigdb/cards/REACTOME_RNA_POL_I_RNA_POL_III_AND_MITOCHONDRIAL_TRANSCRIPTION	1022	10302	10621	10623	10919	11128	11178	11335	121504	126961	128312	171568	2068	2071	2074	255626	25885	284119	2965	2966	2967	2968	2972	2976	3012	3013	3014	3015	3017	3018	3020	3021	333932	347376	4331	4781	51082	51728	5434	5435	5437	5440	5441	5442	5451	54700	55290	554313	55703	55718	5595	64216	644914	652857	653238	653604	653972	661	6617	6618	6619	6621	6741	6908	7019	723790	731820	7343	7702	7978	8294	8331	8334	8335	8337	8338	8339	8340	8341	8342	8343	8344	8345	8346	8347	8348	8349	8350	8351	8352	8353	8354	8355	8356	8357	8358	8359	8360	8361	8362	8363	8364	8365	8366	8367	8368	8370	84172	84265	85236	8850	8932	8968	8970	9013	9014	9015	902	9328	9329	9330	9533
REACTOME_JNK_C_JUN_KINASES_PHOSPHORYLATION_AND_ACTIVATION_MEDIATED_BY_ACTIVATED_HUMAN_TAK1	http://www.broadinstitute.org/gsea/msigdb/cards/REACTOME_JNK_C_JUN_KINASES_PHOSPHORYLATION_AND_ACTIVATION_MEDIATED_BY_ACTIVATED_HUMAN_TAK1	10392	10454	23118	257397	3654	3656	5599	5601	5602	5609	64127	6416	6885	7189	8517	8767
REACTOME_SHC_MEDIATED_CASCADE	http://www.broadinstitute.org/gsea/msigdb/cards/REACTOME_SHC_MEDIATED_CASCADE	152831	2246	2247	2248	2249	2250	2251	2252	2253	2254	2255	2260	2261	2263	2264	26281	27006	2885	3265	3845	4893	6464	6654	8074	8817	8822	9365	9965
REACTOME_THROMBIN_SIGNALLING_THROUGH_PROTEINASE_ACTIVATED_RECEPTORS_PARS	http://www.broadinstitute.org/gsea/msigdb/cards/REACTOME_THROMBIN_SIGNALLING_THROUGH_PROTEINASE_ACTIVATED_RECEPTORS_PARS	10672	10681	2147	2149	2151	2767	2768	2769	2776	2782	2783	2784	2785	2786	2787	2788	2790	2791	2792	2793	408	409	51764	54331	5594	5595	55970	59345	6714	9002	94235	9630
REACTOME_ENERGY_DEPENDENT_REGULATION_OF_MTOR_BY_LKB1_AMPK	http://www.broadinstitute.org/gsea/msigdb/cards/REACTOME_ENERGY_DEPENDENT_REGULATION_OF_MTOR_BY_LKB1_AMPK	51422	51719	53632	5494	55437	5562	5563	5564	5565	5571	57521	6009	644462	6794	7248	7249	81617	92335
REACTOME_MITOTIC_G2_G2_M_PHASES	http://www.broadinstitute.org/gsea/msigdb/cards/REACTOME_MITOTIC_G2_G2_M_PHASES	10121	10142	1017	1022	10382	10383	10426	10540	1069	10733	10806	10844	11064	11116	11190	11258	114791	121441	1453	1454	1639	1778	1781	1869	1871	203068	22897	22919	22981	22994	23332	27175	3320	4331	440917	4751	4926	5048	5108	5116	5347	55125	55142	5518	5566	55722	55755	5577	55835	647000	7277	7283	730418	7465	7514	7531	7532	7840	7846	79959	80184	80254	80321	8481	85378	8636	8655	890	8900	891	902	9088	9133	95681	9662	9702	9793	983	993	994	995
REACTOME_REGULATION_OF_RHEB_GTPASE_ACTIVITY_BY_AMPK	http://www.broadinstitute.org/gsea/msigdb/cards/REACTOME_REGULATION_OF_RHEB_GTPASE_ACTIVITY_BY_AMPK	51422	53632	5562	5563	5564	5565	5571	6009	7248	7249
REACTOME_ACTIVATED_TAK1_MEDIATES_P38_MAPK_ACTIVATION	http://www.broadinstitute.org/gsea/msigdb/cards/REACTOME_ACTIVATED_TAK1_MEDIATES_P38_MAPK_ACTIVATION	10392	10454	1432	23118	257397	3654	3656	5600	5606	5608	64127	650832	6885	7189	7867	8517	8767	9261
REACTOME_DNA_REPAIR	http://www.broadinstitute.org/gsea/msigdb/cards/REACTOME_DNA_REPAIR	10111	1022	10309	10459	10714	1161	121642	1642	1643	2067	2068	2071	2072	2073	2074	2175	2176	2177	2178	2187	2188	2189	221120	2237	23583	2547	27033	29089	2965	2966	2967	2968	3014	328	389901	3978	3980	3981	4255	4331	4350	4361	4595	4683	472	4913	4968	5111	51455	5423	5424	5425	5426	5427	5429	5430	5431	5432	5433	5434	5435	5436	5437	5438	5439	5440	5441	545	55120	55775	5591	56949	57697	57804	5887	5888	5893	5980	5982	5983	5984	5985	6117	6118	6119	6233	648152	651610	651921	652672	652857	653238	672	675	6917	6996	7158	728590	7311	7398	7507	7508	7515	7518	7520	79728	80233	83990	8930	902	91442	9656
REACTOME_EFFECTS_OF_PIP2_HYDROLYSIS	http://www.broadinstitute.org/gsea/msigdb/cards/REACTOME_EFFECTS_OF_PIP2_HYDROLYSIS	10125	10235	11343	139189	1606	1607	1608	160851	1609	221955	3709	3710	5580	5581	5583	5588	57113	7222	7225	730221	730335	747	8526	8527	9162
REACTOME_RNA_POL_II_PRE_TRANSCRIPTION_EVENTS	http://www.broadinstitute.org/gsea/msigdb/cards/REACTOME_RNA_POL_II_PRE_TRANSCRIPTION_EVENTS	1022	1025	11198	2068	2071	22916	25920	2957	2958	2959	2960	2961	2962	2963	2965	2966	2967	2968	4331	4686	51497	5430	5431	5432	5433	5434	5435	5436	5437	5438	5439	5440	5441	644540	652857	653238	6749	6827	6829	6872	6874	6875	6877	6878	6880	6881	6882	6883	6884	6908	6917	6921	6923	6924	7469	7936	8178	902	904	905	9150
REACTOME_ROLE_OF_DCC_IN_REGULATING_APOPTOSIS	http://www.broadinstitute.org/gsea/msigdb/cards/REACTOME_ROLE_OF_DCC_IN_REGULATING_APOPTOSIS	1612	1613	1630	219699	23604	26060	836	842	90249	9500
REACTOME_POST_TRANSLATIONAL_PROTEIN_MODIFICATION	http://www.broadinstitute.org/gsea/msigdb/cards/REACTOME_POST_TRANSLATIONAL_PROTEIN_MODIFICATION	10026	10071	10113	10195	10331	10427	10484	10610	10678	10905	11226	11227	11253	11282	11320	114805	117248	118430	128869	140453	143662	144245	146712	153642	1603	1650	168391	1725	1798	192134	1984	199857	2147	2155	2158	2159	22845	22872	22901	23193	23556	2530	256435	25834	25870	2589	2590	2591	26290	2650	2677	2683	27090	284098	285362	285407	29071	2923	29880	29925	29926	29929	338596	340075	347527	3703	374378	374907	394263	3998	410	411	412	4121	4124	415	416	4245	4247	4248	4249	4351	440138	442117	4583	4585	4586	4588	4589	5045	50614	51046	51128	51227	51301	51604	51809	5238	5277	5279	5281	5283	5329	5372	5373	54344	54872	54965	55568	55650	55741	55757	79868	5589	56052	5624	5627	56648	56667	56886	56913	57134	57171	57452	57876	6184	6185	63917	6396	64409	644378	6480	6482	6483	64841	6487	652612	652741	727897	283463	732162	7841	79001	79053	79087	79369	79623	79642	79694	79695	79796	7991	80031	80055	80267	811	8128	821	83475	84002	84720	84752	84920	85365	8702	8703	8704	8733	8813	8818	8858	90411	9091	91869	9245	93010	93183	9331	9334	94005	94025	9487	9488	9632	9695	9761	9871	9945
REACTOME_CHROMOSOME_MAINTENANCE	http://www.broadinstitute.org/gsea/msigdb/cards/REACTOME_CHROMOSOME_MAINTENANCE	10274	10388	1058	10714	10734	10735	10856	11083	11339	121504	128312	1736	1763	2237	23224	23345	23421	23649	2491	255626	25777	25913	26277	27127	3012	3013	3014	3015	3017	3018	3306	3978	4000	4001	401541	440577	4869	50511	5111	51773	54069	5422	5424	5425	5426	5427	54386	545	55135	55166	55320	55355	554313	5557	5558	55651	55839	56158	57082	57804	5885	5928	5931	5982	5983	5984	5985	6117	6118	6119	64105	642954	648152	64946	65057	651921	672	6847	7013	7014	7015	723790	7329	79172	79682	8243	8290	8294	8331	8334	8335	8337	8338	8339	8340	8341	8342	8343	8344	8345	8346	8347	8348	8349	8359	8360	8361	8362	8363	8364	8365	8366	8367	8368	8370	8467	8468	85236	8607	8970	9126	9985
[truncated: 2,559,270 more chars]
