# Supplementary material for: Insulin mutations impair beta-cell development in a patient-derived iPSC model of neonatal diabetes
Source: eLife. 2018 Nov 9;7:e38519. doi: 10.7554/eLife.38519 (PMC6294552; doi:10.7554/eLife.38519)
Supplement: Figure 2—source data 2. [file elife-38519-fig2-data2.zip › Figure 2 - source data 3/msigdbHallmarkApoptosis.txt]

Gene stable ID	Gene name
ENSG00000137875	BCL2L10
ENSG00000153094	BCL2L11
ENSG00000087470	DNM1L
ENSG00000185825	BCAP31
ENSG00000123374	CDK2
ENSG00000124762	CDKN1A
ENSG00000111276	CDKN1B
ENSG00000142089	IFITM3
ENSG00000265972	TXNIP
ENSG00000147155	EBP
ENSG00000281484	BTG3
ENSG00000154640	BTG3
ENSG00000087274	ADD1
ENSG00000120885	CLU
ENSG00000005339	CREBBP
ENSG00000116761	CTH
ENSG00000168036	CTNNB1
ENSG00000183773	AIFM3
ENSG00000083799	CYLD
ENSG00000112977	DAP
ENSG00000011465	DCN
ENSG00000116717	GADD45A
ENSG00000175197	DDIT3
ENSG00000160049	DFFA
ENSG00000188641	DPYD
ENSG00000179388	EGR3
ENSG00000134531	EMP1
ENSG00000111674	ENO2
ENSG00000141736	ERBB2
ENSG00000065361	ERBB3
ENSG00000124882	EREG
ENSG00000120705	ETF1
ENSG00000180210	F2
ENSG00000181104	F2R
ENSG00000161513	FDXR
ENSG00000131979	GCH1
ENSG00000150593	PDCD4
ENSG00000060558	GNA15
ENSG00000233276	GPX1
ENSG00000211445	GPX3
ENSG00000167468	GPX4
ENSG00000148180	GSN
ENSG00000104687	GSR
ENSG00000134184	GSTM1
ENSG00000132518	GUCY2D
ENSG00000189060	H1F0
ENSG00000135046	ANXA1
ENSG00000019991	HGF
ENSG00000164104	HMGB2
ENSG00000100292	HMOX1
ENSG00000023445	BIRC3
ENSG00000086061	DNAJA1
ENSG00000101966	XIAP
ENSG00000106211	HSPB1
ENSG00000171855	IFNB1
ENSG00000027697	IFNGR1
ENSG00000197081	IGF2R
ENSG00000167779	IGFBP6
ENSG00000142192	APP
ENSG00000026103	FAS
ENSG00000115008	IL1A
ENSG00000125538	IL1B
ENSG00000117560	FASLG
ENSG00000136244	IL6
ENSG00000150782	IL18
ENSG00000125347	IRF1
ENSG00000172183	ISG20
ENSG00000177606	JUN
ENSG00000111057	KRT18
ENSG00000143878	RHOB
ENSG00000131981	LGALS3
ENSG00000160789	LMNA
ENSG00000139329	LUM
ENSG00000101665	SMAD7
ENSG00000143384	MCL1
ENSG00000170430	MGMT
ENSG00000087245	MMP2
ENSG00000099860	GADD45B
ENSG00000162772	ATF3
ENSG00000111859	NEDD9
ENSG00000100285	NEFH
ENSG00000149269	PAK1
ENSG00000138795	LEF1
ENSG00000006327	TNFRSF12A
ENSG00000113721	PDGFRB
ENSG00000104368	PLAT
ENSG00000137841	PLCB2
ENSG00000141682	PMAIP1
ENSG00000042445	RETSAT
ENSG00000166148	AVPR1A
ENSG00000068971	PPP2R5B
ENSG00000221823	PPP3R1
ENSG00000131238	PPT1
ENSG00000180644	PRF1
ENSG00000102580	DNAJC3
ENSG00000154122	ANKH
ENSG00000184047	DIABLO
ENSG00000080815	PSEN1
ENSG00000143801	PSEN2
ENSG00000169398	PTK2
ENSG00000087088	BAX
ENSG00000131759	RARA
ENSG00000110092	CCND1
ENSG00000173039	RELA
ENSG00000171552	BCL2L1
ENSG00000129473	BCL2L2
ENSG00000135828	RNASEL
ENSG00000067900	ROCK1
ENSG00000130066	SAT1
ENSG00000182568	SATB1
ENSG00000109929	SC5D
ENSG00000182492	BGN
ENSG00000015475	BID
ENSG00000100290	BIK
ENSG00000125845	BMP2
ENSG00000144136	SLC20A1
ENSG00000142168	SOD1
ENSG00000112096	SOD2
ENSG00000104765	BNIP3L
ENSG00000197694	SPTAN1
ENSG00000012048	BRCA1
ENSG00000232367	TAP1
ENSG00000168394	TAP1
ENSG00000230705	TAP1
ENSG00000224212	TAP1
ENSG00000227816	TAP1
ENSG00000226173	TAP1
ENSG00000206297	TAP1
ENSG00000224748	TAP1
ENSG00000092969	TGFB2
ENSG00000069702	TGFBR3
ENSG00000100300	TSPO
ENSG00000102265	TIMP1
ENSG00000035862	TIMP2
ENSG00000100234	TIMP3
ENSG00000230108	TNF
ENSG00000206439	TNF
ENSG00000204490	TNF
ENSG00000232810	TNF
ENSG00000223952	TNF
ENSG00000228978	TNF
ENSG00000228321	TNF
ENSG00000228849	TNF
ENSG00000131747	TOP2A
ENSG00000165637	VDAC2
ENSG00000166483	WEE1
ENSG00000132676	DAP3
ENSG00000159388	BTG2
ENSG00000137752	CASP1
ENSG00000106144	CASP2
ENSG00000164305	CASP3
ENSG00000196954	CASP4
ENSG00000138794	CASP6
ENSG00000165806	CASP7
ENSG00000064012	CASP8
ENSG00000132906	CASP9
ENSG00000110514	MADD
ENSG00000105974	CAV1
ENSG00000162734	PEA15
ENSG00000121858	TNFSF10
ENSG00000003402	CFLAR
ENSG00000227231	IER3
ENSG00000137331	IER3
ENSG00000230128	IER3
ENSG00000237155	IER3
ENSG00000206478	IER3
ENSG00000235030	IER3
ENSG00000161011	SQSTM1
ENSG00000133101	CCNA1
ENSG00000142867	BCL10
ENSG00000118971	CCND2
ENSG00000140983	RHOT2
ENSG00000104081	BMF
ENSG00000116824	CD2
ENSG00000170458	CD14
ENSG00000004468	CD38
ENSG00000026508	CD44
ENSG00000149557	FEZ1
ENSG00000110848	CD69
ENSG00000117600	PLPPR4
ENSG00000101224	CDC25B
