# Supplementary material for: Insulin mutations impair beta-cell development in a patient-derived iPSC model of neonatal diabetes
Source: eLife. 2018 Nov 9;7:e38519. doi: 10.7554/eLife.38519 (PMC6294552; doi:10.7554/eLife.38519)
Supplement: Supplementary file 1. — Table 1: Predicted Ins8 gRNA off-target sites assessed for mutations by Sanger sequencing. Table 2: Single-cell RNA-seq analysis cluster marker genes. Table 3: Differentially expressed genes in beta-like cluster between INS C96R vs INS corrected cells. Table 4: Differentially expressed genes in progenitor cluster between INS C96R vs INS corrected cells.Table 5: Gene Set Enrichment Analysis of INS C96R vs INS corrected cells. Table 6: Gene Ontology Analysis of INS C96R vs INS corrected cells. Table 7: Differentially expressed genes between pseudotime analysis progenitor branches. Table 8: Differentially expressed genes along pseudotime between INS C96R vs INS corrected cells. Table 9: Single-cell RNA-seq reads and quality control statistics. [file elife-38519-supp1.xlsx]

## Sheet: Table S1
Supplementary File 1 - Table 1: Predicted INS8 gRNA off-target sites assessed for mutations by Sanger sequencing
Potential off target sites were evaluated using the CRISPR Design web tool at http://crispr.mit.edu/. The top 3 intergenic and 3 exonic predicted off-target sites were sequenced in all corrected cell lines.
Target	Sequence	PAM	Score	Gene	Chromosome	Strand	Position	Mismatches	Results
									clon A2	clon F2	clon F10	clon G6
INS8	CTGGTAGAGGGAGCAGATGC	TGG	100	INS	chr11	+1	2181102	0	Correction	Correction	Correction	Correction
1	TGGGTAGGGGGAGCAGATGC	TAG	2.06		chr3	-1	128881668	3	Intact	Intact	Intact	Intact
2	TTGTTAGAAGGAGCAGATGC	TAG	1.06		chr5	+1	81267254	3	Intact	Intact	Intact	Intact
3	CTGGAGGTGGGAGCAGATGC	GGG	1.04		chr7	-1	156232234	3	Intact	Intact	Intact	Intact
4	CCTGCAGAAGGAGCAGATGC	GGG	0.08	RADIL	chr7	+1	4876004	4	Intact	Intact	Intact	Intact
5	TTGGTGGAGGGAGCAGGTGC	CAG	0.08	MDGA1	chr6	-1	37604009	3	Intact	Intact	Intact	Intact
6	ATGTTAGAGAAAGCAGATGC	AAG	0.07	ADGB	chr6	+1	146997440	4	Intact	Intact	Intact	Intact

## Sheet: Table S2
Supplementary File 1 - Table 2: Cluster Marker Genes
Gene	Name	Log(fold change)	P-value	Adjusted p-value	Pct.1 *	Pct.2 **	Cluster		* Proportion of cells expressing the gene in the cluster
ENSG00000120885	CLU	1.07764174553048	4.04339285726202E-101	3.02850125008925E-98	0.619444444444444	0.294444444444444	Alpha-like		** Proportion of cells expressing the gene in other clusters
ENSG00000112379	ARFGEF3	0.807253541768267	3.4386747805624E-60	2.34142491876476E-58	0.0576388888888889	0.336111111111111	Alpha-like
ENSG00000163536	SERPINI1	1.22018322377714	5.37674832977234E-60	3.35598708249957E-58	0.443055555555556	0.0958333333333333	Alpha-like
ENSG00000197249	SERPINA1	1.38847057300605	1.79584736784193E-59	1.03468436808739E-57	0.434722222222222	0.154166666666667	Alpha-like
ENSG00000004848	ARX	1.21380162885241	7.3835246913705E-57	3.25309411402147E-55	0.425694444444444	0.092	Alpha-like
ENSG00000165092	ALDH1A1	1.10287907231081	1.30615125801255E-52	4.44685132841547E-51	0.48125	0.20625	Alpha-like
ENSG00000197635	DPP4	1.11605168082907	1.41412119508494E-42	3.5305892503954E-41	0.359027777777778	0.0965277777777778	Alpha-like
ENSG00000150093	ITGB1	0.687409456779245	6.37554906476759E-39	1.40449595573851E-37	0.0493055555555556	0.261805555555556	Alpha-like
ENSG00000026025	VIM	0.926485997915994	2.18123764506453E-35	4.08436749038334E-34	0.372222222222222	0.0993055555555555	Alpha-like
ENSG00000115457	IGFBP2	1.02739420465288	1.95401896427071E-34	3.48466715294943E-33	0.315277777777778	0.101388888888889	Alpha-like
ENSG00000170561	IRX2	0.815141136169725	9.52828409715263E-28	1.06517683414438E-26	0.386805555555556	0.134722222222222	Alpha-like
ENSG00000133639	BTG1	0.553506333274851	1.89841856476034E-22	1.63438563793735E-21	0.0520833333333333	0.329861111111111	Alpha-like
ENSG00000143153	ATP1B1	0.611809863888595	4.03602728304281E-21	3.14894211979069E-20	0.295138888888889	0.229861111111111	Alpha-like
ENSG00000101198	NKAIN4	0.691344191195101	4.37928700756784E-21	3.38153192646218E-20	0.182638888888889	0.039	Alpha-like
ENSG00000176956	LY6H	0.715551992889317	1.61676474433776E-20	1.19896712228612E-19	0.210416666666667	0.054	Alpha-like
ENSG00000008394	MGST1	0.661783042161265	5.91901355110046E-20	4.22222966645166E-19	0.127083333333333	0.046	Alpha-like
ENSG00000169241	SLC50A1	0.57434370569784	6.13352776412832E-19	4.13874981561452E-18	0.303472222222222	0.109722222222222	Alpha-like
ENSG00000154856	APCDD1	0.591819047761096	6.88882873042824E-19	4.60690421347388E-18	0.290277777777778	0.111805555555556	Alpha-like
ENSG00000089356	FXYD3	0.563709361321282	7.39432222621415E-17	4.0723142260547E-16	00:36:00	0.0791666666666667	Alpha-like
ENSG00000138131	LOXL4	0.633159913810401	1.09343424866002E-16	5.84987323033111E-16	0.179166666666667	0.085	Alpha-like
ENSG00000092068	SLC7A8	0.435531666841413	1.50681314717183E-16	8.00427693072129E-16	0.413888888888889	0.24375	Alpha-like
ENSG00000050628	PTGER3	0.720163869104894	3.70120155136485E-16	1.88585031426685E-15	0.15625	0.039	Alpha-like
ENSG00000205542	TMSB4X	0.534666480455312	3.00017523248948E-15	1.43129378925772E-14	0.482638888888889	0.327777777777778	Alpha-like
ENSG00000145703	IQGAP2	0.563014301993153	1.08833344170668E-14	4.88120807088802E-14	0.139583333333333	0.029	Alpha-like
ENSG00000117472	TSPAN1	0.523202299589437	2.73667473957473E-14	1.18483779187368E-13	0.172916666666667	0.073	Alpha-like
ENSG00000198363	ASPH	0.460430822051835	4.87233234814933E-14	2.02743162709103E-13	0.420833333333333	0.259722222222222	Alpha-like
ENSG00000148483	TMEM236	0.425988935929918	2.3249128462814E-12	7.80878799042495E-12	0.150694444444444	0.071	Alpha-like
ENSG00000131016	AKAP12	0.498930939732196	9.64934645357378E-12	3.06244088717236E-11	0.15625	0.056	Alpha-like
ENSG00000125844	RRBP1	0.407527215794564	1.07784460253814E-11	3.40635277342222E-11	00:42:00	0.153472222222222	Alpha-like
ENSG00000171951	SCG2	0.531835778289622	1.55200153886167E-11	4.74469041880568E-11	0.284027777777778	0.116666666666667	Alpha-like
ENSG00000131096	PYY	0.890125167535613	1.7699342544174E-11	5.36712856906328E-11	0.141666666666667	0.046	Alpha-like
ENSG00000100095	SEZ6L	0.497866793307671	2.10519999862651E-11	6.33250923281629E-11	0.228472222222222	0.0777777777777778	Alpha-like
ENSG00000091129	NRCAM	0.497953719465185	3.07523756706063E-11	8.9277245648388E-11	0.202777777777778	0.087	Alpha-like
ENSG00000198785	GRIN3A	0.470145197365193	5.15927952464439E-11	1.44190312088009E-10	00:21:00	0.051	Alpha-like
ENSG00000130066	SAT1	0.490614521165095	5.89736455756243E-11	1.62394340206407E-10	0.36875	0.199305555555556	Alpha-like
ENSG00000004799	PDK4	0.509158514704197	6.54504120586525E-11	1.78913717634784E-10	0.158333333333333	0.075	Alpha-like
ENSG00000186493	C5orf38	0.451181230454217	1.15496565968063E-10	3.01519571029114E-10	0.134027777777778	0.031	Alpha-like
ENSG00000196141	SPATS2L	0.439401662028901	3.33528147197606E-10	8.00681353368611E-10	0.26875	0.109722222222222	Alpha-like
ENSG00000163794	UCN	0.649220905296408	5.54024994169412E-10	1.2887103125245E-09	0.077	0.019	Alpha-like
ENSG00000169439	SDC2	0.439451594406299	1.83349142107881E-09	4.00374657255985E-09	0.149305555555556	0.068	Alpha-like
ENSG00000135535	CD164	0.417123556660829	3.41923958218214E-09	7.25498710213718E-09	00:56:00	0.224305555555556	Alpha-like
ENSG00000147571	CRH	0.49996628063062	1.08785399944824E-08	2.12742205114029E-08	0.0923611111111111	00:02:00	Alpha-like
ENSG00000159713	TPPP3	0.432738009862091	1.16371546784383E-08	2.26985126410165E-08	0.117361111111111	0.041	Alpha-like
ENSG00000235162	C12orf75	0.438873922120881	1.4073630771758E-08	2.69601629014106E-08	0.338888888888889	0.169444444444444	Alpha-like
ENSG00000163453	IGFBP7	0.504147808787049	2.16204495226698E-08	4.06877303831148E-08	0.165277777777778	0.066	Alpha-like
ENSG00000140450	ARRDC4	0.440763516454185	6.45806941903956E-07	9.85775161561698E-07	00:21:00	00:07:00	Alpha-like
ENSG00000104722	NEFM	2.33124916332067	1.11250680828208E-89	2.7775586646776E-87	0.543055555555556	0.954861111111111	Beta-like
ENSG00000185559	DLK1	2.49347264796221	3.45996102227213E-78	4.31918467613638E-76	0.559027777777778	0.140972222222222	Beta-like
ENSG00000086619	ERO1B	1.2346637177862	9.42618187671194E-57	3.92233901425402E-55	0.577083333333333	0.322916666666667	Beta-like
ENSG00000175426	PCSK1	1.55151911307904	3.83100017139187E-52	1.24757353407501E-50	0.360416666666667	0.097	Beta-like
ENSG00000099194	SCD	0.865974704120068	1.24314378566674E-50	3.72445878185754E-49	0.613194444444444	0.522916666666667	Beta-like
ENSG00000076356	PLXNA2	1.23594913584306	1.40779331505041E-47	4.05552766527983E-46	0.500694444444444	0.183333333333333	Beta-like
ENSG00000277586	NEFL	1.3746783778174	1.95217027337033E-46	5.41546494353473E-45	00:39:00	0.053	Beta-like
ENSG00000174498	IGDCC3	1.23648206134968	2.35501390806234E-43	6.08243247289205E-42	0.345138888888889	0.114583333333333	Beta-like
ENSG00000072195	SPEG	1.33394036398357	2.0689712814934E-42	4.99890158012438E-41	0.254861111111111	0.078	Beta-like
ENSG00000168032	ENTPD3	1.2115133949871	2.95256701054068E-41	6.70143239665143E-40	0.229861111111111	0.031	Beta-like
ENSG00000139515	PDX1	0.90378253074104	9.85333519980027E-38	2.05004112906956E-36	00:03:00	0.11875	Beta-like
ENSG00000183287	CCBE1	0.915861328245407	1.12906316606406E-34	2.06260563751702E-33	0.284027777777778	0.136805555555556	Beta-like
ENSG00000106772	PRUNE2	1.10919693614516	6.66956435491523E-34	1.16174504693756E-32	0.272916666666667	0.0715277777777778	Beta-like
ENSG00000168280	KIF5C	0.936179402234605	7.60987784872765E-34	1.29540875197659E-32	0.482638888888889	0.293055555555556	Beta-like
ENSG00000176788	BASP1	1.00936737769024	2.59008978504163E-33	4.21734184564387E-32	00:05:00	0.143055555555556	Beta-like
ENSG00000172137	CALB2	1.74945465456916	2.87336444023296E-33	4.57904248028615E-32	0.529861111111111	00:16:00	Beta-like
ENSG00000198168	SVIP	1.08212180632796	2.37270636243247E-32	3.55431413092384E-31	0.306944444444444	0.113888888888889	Beta-like
ENSG00000167552	TUBA1A	0.89279322226956	2.98495088160796E-32	4.29947732754685E-31	0.49375	00:43:00	Beta-like
ENSG00000131094	C1QL1	1.24620916066645	8.93119594258816E-32	1.2621633511318E-30	0.540972222222222	0.288888888888889	Beta-like
ENSG00000182985	CADM1	0.957617901029878	1.56360677634031E-30	2.05463416750682E-29	0.351388888888889	0.135416666666667	Beta-like
ENSG00000131711	MAP1B	0.882431499052546	7.78204952332679E-30	9.71459182161961E-29	0.498611111111111	0.294444444444444	Beta-like
ENSG00000080644	CHRNA3	0.919755984609341	1.52877674677976E-29	1.87713734973449E-28	0.164583333333333	0.022	Beta-like
ENSG00000115310	RTN4	0.736720546917192	6.55970066601234E-28	7.55879353668191E-27	0.570138888888889	0.459027777777778	Beta-like
ENSG00000145642	FAM159B	1.45665413121583	2.92602505775093E-27	3.22293054155213E-26	0.200694444444444	00:03:00	Beta-like
ENSG00000164330	EBF1	0.946281105205263	3.60048171187576E-27	3.90834898868832E-26	0.202777777777778	0.042	Beta-like
ENSG00000069702	TGFBR3	0.916052803086275	2.80507409625913E-26	3.00142928299727E-25	0.252777777777778	00:15:00	Beta-like
ENSG00000169851	PCDH7	0.986632737730801	3.4298811585219E-25	3.42530798364388E-24	0.336111111111111	0.143055555555556	Beta-like
ENSG00000154277	UCHL1	0.969367405016344	6.00674480994028E-24	5.48664861298204E-23	0.545833333333333	0.299305555555556	Beta-like
ENSG00000182667	NTM	0.778594781619108	6.21740759668538E-24	5.6106485420691E-23	0.204861111111111	0.0847222222222222	Beta-like
ENSG00000077279	DCX	0.918269734462339	6.49017247557689E-24	5.78707045738939E-23	0.295138888888889	0.0951388888888889	Beta-like
ENSG00000123612	ACVR1C	0.667822170022722	4.65497763325924E-23	4.10185676154255E-22	00:55:00	0.445138888888889	Beta-like
ENSG00000254647	INS	1.0593481188009	6.92126427398206E-23	6.02793830373554E-22	0.663194444444444	0.595833333333333	Beta-like
ENSG00000170624	SGCD	0.88513393011907	2.59562517379913E-22	2.20923097179039E-21	0.231944444444444	0.077	Beta-like
ENSG00000099204	ABLIM1	0.926980540603532	1.00354537191784E-21	8.3517275951829E-21	0.293055555555556	0.0979166666666667	Beta-like
ENSG00000044574	HSPA5	0.711934718144115	1.80475743949032E-21	1.4693079588894E-20	0.399305555555556	0.0465277777777778	Beta-like
ENSG00000183036	PCP4	0.940439486142416	2.91167572175808E-21	2.29562643747032E-20	0.227777777777778	0.077	Beta-like
ENSG00000113580	NR3C1	0.663005724997428	2.14642356407665E-20	1.56084587329457E-19	0.426388888888889	00:46:00	Beta-like
ENSG00000163618	CADPS	0.755680706539873	4.3685783987372E-20	3.14621655832131E-19	0.338194444444444	0.182638888888889	Beta-like
ENSG00000088992	TESC	0.860704480402439	2.61141088779348E-19	1.81106181014566E-18	0.213888888888889	0.0708333333333333	Beta-like
ENSG00000091664	SLC17A6	0.730466346914988	1.44081992670022E-18	9.38412282694315E-18	0.108333333333333	0.017	Beta-like
ENSG00000150551	LYPD1	0.796086307226198	1.52765801530411E-18	9.86392977123083E-18	0.139583333333333	0.023	Beta-like
ENSG00000138796	HADH	0.827861347444737	2.68133068925703E-18	1.70196329343518E-17	0.186805555555556	0.055	Beta-like
ENSG00000184368	MAP7D2	0.649434579865932	4.24562662811516E-18	2.67224734828425E-17	0.78125	0.026	Beta-like
ENSG00000197982	C1orf122	0.710272708822932	4.82950389130322E-18	2.98950282197199E-17	0.345138888888889	0.21875	Beta-like
ENSG00000136928	GABBR2	0.734224126781166	8.74099658310819E-18	5.36639872192462E-17	0.200694444444444	0.0826388888888889	Beta-like
ENSG00000106803	SEC61B	0.651613705805064	2.08486476767598E-17	1.23934828216659E-16	0.426388888888889	0.323611111111111	Beta-like
ENSG00000159348	CYB5R1	0.754807562788484	2.80540026969017E-17	1.64159750156089E-16	0.186805555555556	00:11:00	Beta-like
ENSG00000137267	TUBB2A	0.643485994800516	5.30110595168604E-17	3.03093767771973E-16	0.177777777777778	0.084	Beta-like
ENSG00000092969	TGFB2	0.613111592861261	5.60276756675766E-17	3.17914614204658E-16	00:13:00	0.013	Beta-like
ENSG00000118596	SLC16A7	0.46032069488921	7.23298672503607E-17	4.0129681904089E-16	0.609027777777778	0.542361111111111	Beta-like
ENSG00000198682	PAPSS2	0.66202797983276	8.30727550589529E-17	4.50880387964896E-16	0.229861111111111	0.139583333333333	Beta-like
ENSG00000101210	EEF1A2	0.70941467519187	9.28444744603594E-17	5.00291448710858E-16	0.290972222222222	0.134027777777778	Beta-like
ENSG00000150991	UBC	0.515632495121763	1.77099966817241E-16	9.34139965817703E-16	0.529861111111111	0.432638888888889	Beta-like
ENSG00000119547	ONECUT2	0.85651128473974	3.33664178649196E-16	1.71174294389211E-15	0.351388888888889	0.184722222222222	Beta-like
ENSG00000084674	APOB	0.732920965806362	5.48832318529783E-16	2.77753653093789E-15	0.108333333333333	00:09:00	Beta-like
ENSG00000107562	CXCL12	0.559166708725254	5.64306534870985E-16	2.83668184307629E-15	0.146527777777778	0.072	Beta-like
ENSG00000206503	HLA-A	0.624066493926039	1.10776450622989E-15	5.45865536293542E-15	0.38125	0.295138888888889	Beta-like
ENSG00000179222	MAGED1	0.561428162403773	1.20190244458663E-15	5.88382307840124E-15	0.491666666666667	0.367361111111111	Beta-like
ENSG00000116005	PCYOX1	0.614387179188139	1.24433182915967E-15	6.01293251639091E-15	0.327083333333333	0.233333333333333	Beta-like
ENSG00000123989	CHPF	0.651371894526887	2.34148966500892E-15	1.12421523018697E-14	0.225694444444444	0.105555555555556	Beta-like
ENSG00000132640	BTBD3	0.646724848337415	3.23297570579508E-15	1.52295522241542E-14	0.186805555555556	0.0888888888888889	Beta-like
ENSG00000101444	AHCY	0.620824647947	3.3846829065965E-15	1.58445468565049E-14	0.24375	0.129861111111111	Beta-like
ENSG00000145730	PAM	0.700242332780098	3.66155458558197E-15	1.70341887242292E-14	0.198611111111111	0.0805555555555556	Beta-like
ENSG00000120693	SMAD9	0.555762241369659	4.35862665179971E-15	2.01519219888764E-14	0.135416666666667	0.064	Beta-like
ENSG00000218336	TENM3	0.70021780619696	1.89705402849898E-14	8.35819686673961E-14	0.252777777777778	0.120138888888889	Beta-like
ENSG00000189043	NDUFA4	0.568224115159093	2.57595282736992E-14	1.12829746649127E-13	00:36:00	0.129166666666667	Beta-like
ENSG00000100219	XBP1	0.675111412036303	2.65613369144656E-14	1.15665356679853E-13	0.365277777777778	0.254166666666667	Beta-like
ENSG00000174871	CNIH2	0.629916176369348	3.42280646413114E-14	1.45552819811543E-13	0.363194444444444	0.257638888888889	Beta-like
ENSG00000169213	RAB3B	0.594529016711748	3.43963272451843E-14	1.45552819811543E-13	0.561111111111111	0.447916666666667	Beta-like
ENSG00000104435	STMN2	0.529751794831578	6.38465633676972E-14	2.627531646286E-13	0.482638888888889	0.40625	Beta-like
ENSG00000110881	ASIC1	0.558197376747018	9.58973181314317E-14	3.8825454746185E-13	00:14:00	0.037	Beta-like
ENSG00000204347	BTBD17	0.66788491099007	1.08158771904514E-13	4.33213476772627E-13	0.954861111111111	0.048	Beta-like
ENSG00000169116	PARM1	0.747329269388783	1.12027700243859E-13	4.46323124907717E-13	00:37:00	0.146527777777778	Beta-like
ENSG00000147601	TERF1	0.60813909085599	1.40902938935365E-13	5.55454217171516E-13	0.202777777777778	0.109027777777778	Beta-like
ENSG00000138069	RAB1A	0.556526491909911	1.43893115148062E-13	5.64271954167008E-13	0.281944444444444	0.205555555555556	Beta-like
ENSG00000228474	OST4	0.621687803160648	1.51966446632591E-13	5.92827440249013E-13	0.365277777777778	0.267361111111111	Beta-like
ENSG00000101220	C20orf27	0.626632323149134	1.73829551942547E-13	6.67683766179321E-13	0.115277777777778	0.043	Beta-like
ENSG00000109832	DDX25	0.553190031063683	2.01387524468302E-13	7.69588039932439E-13	0.207638888888889	00:18:00	Beta-like
ENSG00000158321	AUTS2	0.653785377737431	2.35451347196799E-13	8.90672015406074E-13	0.153472222222222	0.089	Beta-like
ENSG00000136720	HS6ST1	0.542352537090289	2.88651973011738E-13	1.07562352132235E-12	0.157638888888889	0.0729166666666667	Beta-like
ENSG00000164929	BAALC	0.522900715973817	3.8706649956923E-13	1.42114121655565E-12	0.115277777777778	0.032	Beta-like
ENSG00000170348	TMED10	0.670088164641339	4.08170133409611E-13	1.49131429231121E-12	0.284027777777778	0.192361111111111	Beta-like
ENSG00000068615	REEP1	0.735203476726956	6.74815898710661E-13	2.40684337206803E-12	0.265972222222222	0.134722222222222	Beta-like
ENSG00000104549	SQLE	0.502312936214089	9.7320003899908E-13	3.40620013649678E-12	0.293055555555556	0.195138888888889	Beta-like
ENSG00000140264	SERF2	0.472983812332942	9.79053750372164E-13	3.41075004199419E-12	0.570138888888889	0.504861111111111	Beta-like
ENSG00000121351	IAPP	1.28431116476888	1.39195579719569E-12	4.78245363348428E-12	0.378472222222222	00:18:00	Beta-like
ENSG00000137285	TUBB2B	0.672041300112829	2.76584048016401E-12	9.20717564285708E-12	0.21875	0.103472222222222	Beta-like
ENSG00000052802	MSMO1	0.445988667582379	3.21139169072277E-12	1.05961778693892E-11	00:49:00	0.26875	Beta-like
ENSG00000078018	MAP2	0.481371458790635	4.97960599936755E-12	1.62161951892448E-11	0.119444444444444	0.065	Beta-like
ENSG00000100612	DHRS7	0.570332798183441	6.32223367617377E-12	2.04993637378968E-11	0.245833333333333	0.154861111111111	Beta-like
ENSG00000039068	CDH1	0.520130377023232	7.18694614768864E-12	2.31031015648875E-11	0.336111111111111	0.264583333333333	Beta-like
ENSG00000057704	TMCC3	0.550650407114885	1.27611759337677E-11	3.98255032266334E-11	0.184722222222222	0.122222222222222	Beta-like
ENSG00000006118	TMEM132A	0.524874214589771	2.79488119517282E-11	8.24159848497811E-11	0.277083333333333	0.186111111111111	Beta-like
ENSG00000171476	HOPX	0.657366337175757	2.90050042186127E-11	8.51950908225134E-11	0.148611111111111	0.065	Beta-like
ENSG00000166035	LIPC	0.727069864899154	2.92720635350689E-11	8.56436546397132E-11	0.115277777777778	0.049	Beta-like
ENSG00000069275	NUCKS1	0.451948008368033	3.03555520030195E-11	8.84681262656093E-11	0.343055555555556	1.99652777777778	Beta-like
ENSG00000100075	SLC25A1	0.516354664345478	3.9775915734391E-11	1.13278178270186E-10	0.322222222222222	0.244444444444444	Beta-like
ENSG00000121905	HPCA	0.426222776745398	4.29548504289243E-11	1.21868117315395E-10	00:12:00	00:03:00	Beta-like
ENSG00000185518	SV2B	0.541862126485261	4.58811686170533E-11	1.29560126322494E-10	00:13:00	00:02:00	Beta-like
ENSG00000103742	IGDCC4	0.496029188146536	5.03856333004987E-11	1.41343967573309E-10	0.088	0.015	Beta-like
ENSG00000165280	VCP	0.484727165645689	5.44773665920669E-11	1.51686050473822E-10	0.306944444444444	0.239583333333333	Beta-like
ENSG00000167244	IGF2	1.06126420170126	5.60806406380613E-11	1.55237701136679E-10	0.358333333333333	0.220833333333333	Beta-like
ENSG00000164756	SLC30A8	0.500126466702726	6.31461384913671E-11	1.73247097912212E-10	0.383333333333333	0.284027777777778	Beta-like
ENSG00000147852	VLDLR	0.567367191644226	6.60226336277836E-11	1.79170118069601E-10	0.240972222222222	0.14375	Beta-like
ENSG00000198440	ZNF583	0.481714816118057	6.82737905777878E-11	1.84610357916112E-10	0.216666666666667	0.138194444444444	Beta-like
ENSG00000110917	MLEC	0.530867007122977	7.32281170668033E-11	1.97294459291495E-10	0.222916666666667	0.120138888888889	Beta-like
ENSG00000116729	WLS	0.527676658283076	8.31321618277896E-11	2.23175588562776E-10	0.191666666666667	0.11875	Beta-like
ENSG00000283366	AC000095.2	0.493435216063272	9.46645008736885E-11	2.53227539837117E-10	0.191666666666667	00:14:00	Beta-like
ENSG00000169710	FASN	0.433353309941335	9.59787121725035E-11	2.55829378708915E-10	0.334027777777778	1.82291666666667	Beta-like
ENSG00000185565	LSAMP	0.589240419937133	9.84239786098471E-11	2.6141687935736E-10	0.254861111111111	0.138194444444444	Beta-like
ENSG00000102316	MAGED2	0.540058815686353	1.15535536562558E-10	3.01519571029114E-10	0.311111111111111	0.220833333333333	Beta-like
ENSG00000116299	KIAA1324	0.530907611175526	1.1609534191258E-10	3.01928510737925E-10	0.33125	0.233333333333333	Beta-like
ENSG00000135406	PRPH	0.63485253084028	1.17948188755445E-10	3.05685790234701E-10	0.081	0.011	Beta-like
ENSG00000106331	PAX4	0.569858543802091	1.23140171003578E-10	3.16948412651822E-10	0.126388888888889	0.034	Beta-like
ENSG00000185201	IFITM2	0.444182024870306	2.60608082960636E-10	6.44209419595763E-10	0.0743055555555556	0.015	Beta-like
ENSG00000183734	ASCL2	0.535383461454884	2.68441371098906E-10	6.61390088661448E-10	0.198611111111111	0.09375	Beta-like
ENSG00000239779	WBP1	0.521912927985719	4.59622699181603E-10	1.08257044555667E-09	0.148611111111111	0.0777777777777778	Beta-like
ENSG00000108010	GLRX3	0.582942539236725	5.37701704432698E-10	1.25463731034296E-09	0.157638888888889	0.0805555555555556	Beta-like
ENSG00000186197	EDARADD	0.448434936495272	5.60549984689508E-10	1.29985120288682E-09	0.153472222222222	0.0798611111111111	Beta-like
ENSG00000147955	SIGMAR1	0.479644369640701	5.70542090524916E-10	1.31893835124433E-09	0.164583333333333	00:14:00	Beta-like
ENSG00000163623	NKX6-1	0.677698249551494	6.00675315025596E-10	1.38432557216668E-09	0.191666666666667	0.084	Beta-like
ENSG00000149809	TM7SF2	0.478460532594461	6.17815793385097E-10	1.41946021240932E-09	0.211805555555556	0.154166666666667	Beta-like
ENSG00000105810	CDK6	0.451536021105972	6.28771382949316E-10	1.44021335115914E-09	0.130555555555556	0.092	Beta-like
ENSG00000130643	CALY	0.603219091247768	9.08448938361028E-10	2.04332809258982E-09	0.200694444444444	0.119444444444444	Beta-like
ENSG00000079689	SCGN	0.478011824652874	9.32054679998007E-10	2.0901465728099E-09	0.572916666666667	0.504861111111111	Beta-like
ENSG00000155660	PDIA4	0.566934771941382	1.65133991361816E-09	3.62713664310851E-09	0.195833333333333	0.10625	Beta-like
ENSG00000168785	TSPAN5	0.597984747136843	1.86688230307334E-09	4.06481059593585E-09	0.130555555555556	0.074	Beta-like
ENSG00000051108	HERPUD1	0.479935958501058	1.95643682541744E-09	4.24745270213816E-09	0.189583333333333	0.132638888888889	Beta-like
ENSG00000010404	IDS	0.508802174917112	3.15512671362115E-09	6.71360769460863E-09	0.277083333333333	0.209027777777778	Beta-like
ENSG00000182568	SATB1	0.405665999755637	3.74256855683077E-09	7.87411193557934E-09	00:11:00	0.038	Beta-like
ENSG00000182759	MAFA	0.414430557842768	4.05861275357101E-09	8.51512871827643E-09	0.078	0.011	Beta-like
ENSG00000185624	P4HB	0.406707812301724	4.73850566864198E-09	9.85872429392456E-09	0.0444444444444444	0.370138888888889	Beta-like
ENSG00000145050	MANF	0.582907775958311	5.18940442622109E-09	1.06781975693395E-08	0.277083333333333	0.121527777777778	Beta-like
ENSG00000168137	SETD5	0.432073475571493	6.00324017749811E-09	1.21854387342712E-08	0.334027777777778	0.245833333333333	Beta-like
ENSG00000173801	JUP	0.440913600777786	6.15318886207426E-09	1.24560498856584E-08	0.207638888888889	0.126388888888889	Beta-like
ENSG00000121966	CXCR4	0.509661973604287	6.8046669172298E-09	1.37007944113041E-08	0.0791666666666667	0.023	Beta-like
ENSG00000185942	NKAIN3	0.453111170145374	8.08187550768522E-09	1.61421993473499E-08	0.094	0.042	Beta-like
ENSG00000141756	FKBP10	0.502358773899029	8.61288588234367E-09	1.71570519305197E-08	0.182638888888889	0.113888888888889	Beta-like
ENSG00000078725	BRINP1	0.412683473669536	9.88907455965565E-09	1.93898346732515E-08	00:11:00	0.038	Beta-like
ENSG00000183010	PYCR1	0.408390929301382	1.20011333603081E-08	2.33476594464175E-08	0.121527777777778	0.064	Beta-like
ENSG00000084234	APLP2	0.514233493904482	1.40739969218312E-08	2.69601629014106E-08	0.200694444444444	0.954861111111111	Beta-like
ENSG00000160767	FAM189B	0.416621627196615	1.65558220894633E-08	3.14728699111879E-08	00:14:00	00:08:00	Beta-like
ENSG00000076554	TPD52	0.414425156418371	2.17458324737547E-08	4.08211241173991E-08	0.279861111111111	0.220833333333333	Beta-like
ENSG00000184840	TMED9	0.478747127774395	2.55405452995675E-08	4.75867373865075E-08	0.198611111111111	0.123611111111111	Beta-like
ENSG00000160691	SHC1	0.496530816338256	2.61486888204873E-08	4.84786334815471E-08	0.139583333333333	0.0715277777777778	Beta-like
ENSG00000154639	CXADR	0.491293670983135	3.09091162583473E-08	5.67424707781914E-08	0.121527777777778	0.072	Beta-like
ENSG00000152518	ZFP36L2	0.530602190602309	4.14320725115723E-08	7.51395213345464E-08	0.19375	0.0930555555555556	Beta-like
ENSG00000073060	SCARB1	0.457398630575905	4.34546118842643E-08	7.84277212079855E-08	0.130555555555556	0.077	Beta-like
ENSG00000004059	ARF5	0.465779756214027	4.3896178046365E-08	7.903422441521E-08	0.302083333333333	1.64930555555556	Beta-like
ENSG00000145247	OCIAD2	0.423465310064738	4.48371173502528E-08	8.0534774329351E-08	0.297916666666667	0.233333333333333	Beta-like
ENSG00000178996	SNX18	0.453511658892301	5.28362539395802E-08	9.42246528589181E-08	0.0881944444444445	0.046	Beta-like
ENSG00000174326	SLC16A11	0.43690894024337	5.88255834696608E-08	1.04161612337532E-07	0.0993055555555555	0.045	Beta-like
ENSG00000171159	C9orf16	0.536813968638511	5.93337933584271E-08	1.04813705720429E-07	0.293055555555556	0.205555555555556	Beta-like
ENSG00000131473	ACLY	0.424285865817203	6.03304079507551E-08	1.0632347189439E-07	0.281944444444444	00:32:00	Beta-like
ENSG00000168243	GNG4	0.44464013247261	8.62771457590169E-08	1.49586995771999E-07	0.19375	0.141666666666667	Beta-like
ENSG00000077264	PAK3	0.502543939330446	8.8858747233433E-08	1.53707163228271E-07	0.153472222222222	0.0805555555555556	Beta-like
ENSG00000169136	ATF5	0.429812215214475	9.01379513537081E-08	1.55203047273396E-07	0.157638888888889	0.110416666666667	Beta-like
ENSG00000109072	VTN	0.526896348157965	9.96038568210298E-08	1.69939154348408E-07	0.954861111111111	0.088	Beta-like
ENSG00000136698	CFC1	0.488668906023679	1.01962841473232E-07	1.73174984724378E-07	0.202777777777778	0.116666666666667	Beta-like
ENSG00000167470	MIDN	0.424113664310937	1.1427371885938E-07	1.91908106335595E-07	0.133333333333333	0.088	Beta-like
ENSG00000132329	RAMP1	0.424635512215837	1.23319975385025E-07	2.06636826763722E-07	00:14:00	0.037	Beta-like
ENSG00000081760	AACS	0.427531899577517	1.26098782395323E-07	2.10351866401107E-07	0.207638888888889	0.148611111111111	Beta-like
ENSG00000272398	CD24	0.4211134523964	1.34076864169546E-07	2.22668672423481E-07	0.405555555555556	0.295138888888889	Beta-like
ENSG00000137726	FXYD6	0.419984021140168	1.56694177413728E-07	2.58510878596658E-07	0.213888888888889	0.134722222222222	Beta-like
ENSG00000143333	RGS16	0.513990140363006	1.65797897345098E-07	2.72928846398854E-07	0.115277777777778	0.047	Beta-like
ENSG00000134686	PHC2	0.454542401977074	1.83639998018488E-07	3.01599934483533E-07	0.177777777777778	0.10625	Beta-like
ENSG00000105926	MPP6	0.435896653542748	0.0000001840202537503	3.01599934483533E-07	0.146527777777778	0.0930555555555556	Beta-like
ENSG00000070214	SLC44A1	0.436428893393022	2.8061098656804E-07	4.48139933772841E-07	1.12847222222222	0.0979166666666667	Beta-like
ENSG00000172020	GAP43	0.555641132570267	4.33880741930942E-07	6.81292821187161E-07	0.0944444444444444	0.052	Beta-like
ENSG00000164796	CSMD3	0.40560827570193	4.74091089338405E-07	7.36710012270675E-07	0.115277777777778	0.078	Beta-like
ENSG00000102265	TIMP1	0.465793711630153	4.8917379775729E-07	7.5857386029029E-07	1.12847222222222	0.0958333333333333	Beta-like
ENSG00000139211	AMIGO2	0.442668082082603	6.46215760115879E-07	9.85775161561698E-07	0.0743055555555556	0.021	Beta-like
ENSG00000269556	TMEM185A	0.449162007520932	6.53000217482992E-07	9.94093637924488E-07	00:12:00	0.047	Beta-like
ENSG00000153317	ASAP1	0.433920381229954	6.85816969671204E-07	1.03773113188633E-06	0.295138888888889	0.215972222222222	Beta-like
ENSG00000124780	KCNK17	0.427897765477762	7.13342478885916E-07	0.000001077204670737	0.265972222222222	0.184722222222222	Beta-like
ENSG00000146072	TNFRSF21	0.459805983049709	8.05589612079971E-07	0.0000012042536243206	00:26:00	0.127083333333333	Beta-like
ENSG00000105404	RABAC1	0.460863037432638	8.78679543386287E-07	1.30322965939867E-06	0.304166666666667	0.234027777777778	Beta-like
ENSG00000160180	TFF3	0.47390826433761	9.66129705883279E-07	1.42728037417471E-06	0.117361111111111	0.072	Beta-like
ENSG00000018189	RUFY3	0.408495838163412	1.29990220202353E-06	1.89790789340277E-06	0.284027777777778	00:33:00	Beta-like
ENSG00000106236	NPTX2	0.603804326247374	0.0000014508345743315	2.11415388360758E-06	0.19375	0.0708333333333333	Beta-like
ENSG00000158669	GPAT4	0.411691282322116	0.0000023629883058229	3.39707915750739E-06	0.130555555555556	0.099	Beta-like
ENSG00000135503	ACVR1B	0.435380630953852	2.77834970608946E-06	3.97893676837669E-06	0.954861111111111	0.083	Beta-like
ENSG00000118495	PLAGL1	0.411322751621481	3.61435556166466E-06	5.12718241607354E-06	0.157638888888889	0.119444444444444	Beta-like
ENSG00000166257	SCN3B	0.430948933419546	4.91673911372371E-06	6.89632508647764E-06	0.146527777777778	0.0826388888888889	Beta-like
ENSG00000111669	TPI1	0.428057985126119	5.35389276691922E-06	7.48146582541511E-06	0.374305555555556	0.316666666666667	Beta-like
ENSG00000179921	GPBAR1	0.438144566357753	5.94398860930211E-06	8.27518116796892E-06	0.151388888888889	0.607638888888889	Beta-like
ENSG00000142669	SH3BGRL3	0.496174565475522	7.29549624946062E-06	0.0000101004190218965	0.281944444444444	0.209027777777778	Beta-like
ENSG00000135052	GOLM1	0.421480890726552	0.0000115063029551089	0.0000156410542892496	0.254861111111111	0.144444444444444	Beta-like
ENSG00000128228	SDF2L1	0.436347297325221	0.0000118630693737664	0.0000160968097118679	0.216666666666667	0.154861111111111	Beta-like
ENSG00000104870	FCGRT	0.46511388554225	0.000013484122135762	0.0000182303384109851	0.272916666666667	0.209722222222222	Beta-like
ENSG00000169926	KLF13	0.513360699441555	0.0000164930762130634	0.0000221385557053486	0.343055555555556	0.272222222222222	Beta-like
ENSG00000213626	LBH	0.50217373212479	0.0000398972753517289	0.0000520610788126219	0.135416666666667	0.08125	Beta-like
ENSG00000196361	ELAVL3	0.424100178396527	0.0000536947063198681	0.0000697007539576797	0.0854166666666667	0.048	Beta-like
ENSG00000139352	ASCL1	0.468087214003006	0.000100823944257061	0.000129754526200239	0.115277777777778	0.081	Beta-like
ENSG00000154736	ADAMTS5	0.415861507628214	0.000152895827156288	0.000194760160782414	0.171527777777778	00:15:00	Beta-like
ENSG00000019505	SYT13	0.519468046362895	0.000226763730073686	0.000286902084164174	0.200694444444444	00:01:00	Beta-like
ENSG00000105426	PTPRS	0.546921476496435	0.000500274560368645	0.000622434627435407	0.286111111111111	0.195138888888889	Beta-like
ENSG00000132437	DDC	1.80720750569223	7.01828310649213E-93	2.6283470233813E-90	0.577083333333333	0.149305555555556	Progenitor
ENSG00000163497	FEV	1.31400636421046	4.18769610513901E-75	4.48083483249874E-73	0.588194444444444	0.351388888888889	Progenitor
ENSG00000129167	TPH1	2.13295469621641	3.90842001527276E-64	2.9274065914393E-62	0.0541666666666667	0.607638888888889	Progenitor
ENSG00000102924	CBLN1	1.40391211523176	7.36363471348056E-59	3.9395445717121E-57	0.320833333333333	0.043	Progenitor
ENSG00000108176	DNAJC12	1.20728235203606	1.80344875042033E-57	8.44239446290519E-56	0.320833333333333	00:01:00	Progenitor
ENSG00000154153	RETREG1	1.18431971346621	1.8391602334081E-53	6.88765507411334E-52	00:53:00	0.0805555555555556	Progenitor
ENSG00000204262	COL5A2	1.74436780204061	5.86470083659541E-53	2.0917432983857E-51	0.370833333333333	0.044	Progenitor
ENSG00000115461	IGFBP5	1.57087627080103	2.30709428475019E-45	6.17147721170676E-44	00:45:00	0.190972222222222	Progenitor
ENSG00000163191	S100A11	0.983880038040393	4.7775313011722E-42	1.11824092018062E-40	0.311805555555556	0.0951388888888889	Progenitor
ENSG00000185046	ANKS1B	1.09513585537223	3.35939948505713E-38	7.18911489802227E-37	0.273611111111111	0.0777777777777778	Progenitor
ENSG00000019505	SYT13	1.17934687519368	1.61011842748306E-36	3.17362816364423E-35	0.361805555555556	0.0826388888888889	Progenitor
ENSG00000101911	PRPS2	0.963682816179516	3.35216963323051E-36	6.43788475715296E-35	00:25:00	0.028	Progenitor
ENSG00000183779	ZNF703	1.01524416399434	2.1177327980003E-33	3.52484859044939E-32	0.332638888888889	0.123611111111111	Progenitor
ENSG00000135052	GOLM1	1.35892861410439	1.02881289046545E-32	1.60537678116379E-31	0.329861111111111	00:02:00	Progenitor
ENSG00000159167	STC1	1.47631546532053	3.2615228167312E-31	4.52385294394754E-30	0.311805555555556	0.064	Progenitor
ENSG00000196549	MME	1.03915216688273	1.18676334517793E-30	1.61615590097867E-29	00:02:00	0.048	Progenitor
ENSG00000169213	RAB3B	0.813858749211686	1.39259951006408E-30	1.8626018447107E-29	0.609027777777778	0.446527777777778	Progenitor
ENSG00000163623	NKX6-1	0.982568166463659	5.55088814783251E-30	7.16830210814922E-29	0.288194444444444	0.073	Progenitor
ENSG00000162761	LMX1A	0.73785595935299	2.15498496971868E-29	2.58928584256433E-28	00:22:00	0.019	Progenitor
ENSG00000196405	EVL	1.07797495369668	2.17790397972701E-29	2.58928584256433E-28	0.320833333333333	0.116666666666667	Progenitor
ENSG00000108100	CCNY	0.866424751441135	7.21488928289706E-28	8.1878061710453E-27	0.379861111111111	00:02:00	Progenitor
ENSG00000162992	NEUROD1	0.744040934769114	1.50839891029017E-25	1.59125462508076E-24	0.459027777777778	0.370138888888889	Progenitor
ENSG00000170577	SIX2	0.652807104057337	2.05126029260554E-25	2.10464925912541E-24	0.123611111111111	0.016	Progenitor
ENSG00000272398	CD24	0.872568530764331	2.77933278250649E-25	2.81313547850995E-24	0.473611111111111	0.290972222222222	Progenitor
ENSG00000096433	ITPR3	0.689885965183166	1.58723538075138E-24	1.52415294895229E-23	0.138194444444444	0.028	Progenitor
ENSG00000173404	INSM1	0.885264865721795	2.34942897536653E-24	2.22749658550573E-23	0.468055555555556	0.273611111111111	Progenitor
ENSG00000036565	SLC18A1	0.839460338497708	3.08595283759092E-24	2.8892233441945E-23	0.159027777777778	0.022	Progenitor
ENSG00000162989	KCNJ3	0.707635773450312	3.6471754523102E-24	3.37251162195103E-23	0.223611111111111	0.0770833333333333	Progenitor
ENSG00000100644	HIF1A	0.741509077759781	1.25661416760903E-21	1.03429012257051E-20	0.209027777777778	0.0826388888888889	Progenitor
ENSG00000130940	CASZ1	0.62332440400274	1.896446430177E-21	1.52735309269094E-20	0.138194444444444	0.046	Progenitor
ENSG00000152767	FARP1	0.750452770583552	2.67500027114499E-21	2.13146298200809E-20	0.411805555555556	0.264583333333333	Progenitor
ENSG00000146376	ARHGAP18	0.80519980524418	5.28042573744719E-21	4.03575395647749E-20	0.159027777777778	0.051	Progenitor
ENSG00000162670	BRINP3	0.821909922154931	7.13115979203615E-21	5.3564548365717E-20	0.126388888888889	00:02:00	Progenitor
ENSG00000007933	FMO3	0.55294106364364	7.1514750822052E-21	5.3564548365717E-20	0.126388888888889	0.038	Progenitor
ENSG00000060762	MPC1	0.804984878706501	1.85483827475724E-20	1.3620332037188E-19	0.229861111111111	0.0722222222222222	Progenitor
ENSG00000175567	UCP2	0.840344103822937	9.10783354362814E-20	6.43562955111082E-19	0.382638888888889	0.186111111111111	Progenitor
ENSG00000181449	SOX2	0.645842855168	5.26410411398028E-19	3.6172605333681E-18	00:01:00	0.015	Progenitor
ENSG00000173198	CYSLTR1	0.462086266453106	5.61669017438423E-19	3.82445540055799E-18	0.661805555555556	0.593055555555556	Progenitor
ENSG00000182132	KCNIP1	0.766031747201086	7.48594101518487E-19	4.96192019502077E-18	0.114583333333333	0.011	Progenitor
ENSG00000088986	DYNLL1	0.557904247204074	1.15383496408089E-18	7.58089814119812E-18	0.485416666666667	00:52:00	Progenitor
ENSG00000140319	SRP14	0.542280014261984	1.87362128730319E-18	1.19943790101717E-17	0.459027777777778	0.390277777777778	Progenitor
ENSG00000174469	CNTNAP2	0.62674342524602	1.03149540513475E-17	6.28121998736529E-17	0.109027777777778	0.028	Progenitor
ENSG00000102466	FGF14	0.936044973456222	1.90733293109121E-17	1.15209061724784E-16	0.264583333333333	0.0951388888888889	Progenitor
ENSG00000130675	MNX1	0.884828749203807	2.08488496065408E-17	1.23934828216659E-16	0.30625	0.111805555555556	Progenitor
ENSG00000102882	MAPK3	0.68583805792298	2.62202748511667E-17	1.54637683964755E-16	0.282638888888889	0.150694444444444	Progenitor
ENSG00000166913	YWHAB	0.585961831574461	3.41572171782056E-17	1.98323687337023E-16	0.494444444444444	0.38125	Progenitor
ENSG00000154277	UCHL1	0.879283817177495	6.31308313881457E-17	3.55526260975347E-16	0.526388888888889	0.311805555555556	Progenitor
ENSG00000178177	LCORL	0.708360206386137	6.48244432933372E-17	3.62339612139624E-16	0.20625	00:13:00	Progenitor
ENSG00000145824	CXCL14	0.879549347611675	8.08709221855369E-17	4.42133727861074E-16	0.0791666666666667	0.009	Progenitor
ENSG00000079689	SCGN	0.542478663976421	2.46707671674431E-16	1.29219612646258E-15	0.582638888888889	0.50625	Progenitor
ENSG00000115414	FN1	1.19471483677629	2.488184137232E-16	1.29420133249081E-15	0.0854166666666667	00:02:00	Progenitor
ENSG00000168092	PAFAH1B2	0.716796789543736	2.54834287205881E-16	1.31635090425658E-15	0.388194444444444	00:37:00	Progenitor
ENSG00000152932	RAB3C	0.687073393513005	7.47796857191642E-16	3.73399897357693E-15	0.176388888888889	00:09:00	Progenitor
ENSG00000158710	TAGLN2	0.594452685847493	8.26130207337543E-16	4.09782467083324E-15	0.482638888888889	0.341666666666667	Progenitor
ENSG00000115738	ID2	0.616174006026101	1.21589141615741E-15	5.91365370585647E-15	0.302777777777778	0.230555555555556	Progenitor
ENSG00000157557	ETS2	0.586964444870417	3.17242376473036E-15	1.50388949353357E-14	0.161805555555556	0.075	Progenitor
ENSG00000089220	PEBP1	0.53518858212549	5.66209990420504E-15	2.60178701119606E-14	0.553472222222222	0.482638888888889	Progenitor
ENSG00000162889	MAPKAPK2	0.584551188295413	7.68912078899175E-15	3.51167772619196E-14	0.202777777777778	0.0923611111111111	Progenitor
ENSG00000144677	CTDSPL	0.708885665304168	8.4896047641105E-15	3.85376604140531E-14	0.226388888888889	0.0979166666666667	Progenitor
ENSG00000114353	GNAI2	0.555373712054156	9.78323725828701E-15	4.41424379907047E-14	00:45:00	0.338194444444444	Progenitor
ENSG00000107249	GLIS3	0.62273964269934	1.26987565223908E-14	5.6615289495659E-14	0.120833333333333	0.039	Progenitor
ENSG00000147257	GPC3	0.759944511887283	1.66561541471568E-14	7.38192867231979E-14	0.15625	0.044	Progenitor
ENSG00000131094	C1QL1	0.870123575731008	3.37809916890336E-14	1.45339158171206E-13	0.523611111111111	0.301388888888889	Progenitor
ENSG00000110076	NRXN2	0.59337478537974	3.3957747236263E-14	1.45339158171206E-13	0.120833333333333	0.032	Progenitor
ENSG00000161960	EIF4A1	0.450204170826268	3.55063841682566E-14	1.49406077202383E-13	0.394444444444444	0.303472222222222	Progenitor
ENSG00000139163	ETNK1	0.638999085370752	3.82626814448254E-14	1.60104739676951E-13	0.202777777777778	0.113194444444444	Progenitor
ENSG00000275342	PRAG1	0.524975462583119	5.38034875053516E-14	2.2264537094756E-13	0.0854166666666667	0.021	Progenitor
ENSG00000168528	SERINC2	0.653368517858356	6.57841177395771E-14	2.69247563863078E-13	0.288194444444444	0.174305555555556	Progenitor
ENSG00000155511	GRIA1	0.475781743259059	7.5675597050399E-14	3.08049033645374E-13	00:11:00	0.031	Progenitor
ENSG00000106927	AMBP	0.870256998122211	1.043088908189E-13	4.20039565716969E-13	0.164583333333333	0.066	Progenitor
ENSG00000131773	KHDRBS3	0.638453555336426	1.35123052263111E-13	5.35487651561219E-13	0.138194444444444	0.064	Progenitor
ENSG00000118596	SLC16A7	0.421548244500584	1.6793522355597E-13	6.48368466203204E-13	0.0597222222222222	0.546527777777778	Progenitor
ENSG00000171148	TADA3	0.562292068621298	2.06229670695317E-13	7.84091489090318E-13	0.370833333333333	00:41:00	Progenitor
ENSG00000057757	PITHD1	0.633496338497995	2.49829933889186E-13	9.40314675793973E-13	0.161805555555556	0.095	Progenitor
ENSG00000001084	GCLC	0.648703960350907	3.64297170324924E-13	1.35078505234341E-12	0.132638888888889	0.073	Progenitor
ENSG00000118946	PCDH17	0.649808090698681	3.70485414505997E-13	1.36696342593592E-12	00:36:00	0.16875	Progenitor
ENSG00000070087	PFN2	0.671007899604414	4.22170752904647E-13	1.53498006759991E-12	00:35:00	0.286805555555556	Progenitor
ENSG00000091436	MAP3K20	0.647645564378033	5.1146505676221E-13	1.85066341794635E-12	0.0944444444444444	0.044	Progenitor
ENSG00000137100	DCTN3	0.482611381929819	5.94176851072458E-13	2.12937062896302E-12	00:36:00	0.150694444444444	Progenitor
ENSG00000129451	KLK10	0.463014866564887	9.09153643030197E-13	3.19697689497473E-12	0.10625	0.052	Progenitor
ENSG00000176463	SLCO3A1	0.570685078918145	1.10325812262721E-12	3.8197346608109E-12	0.140972222222222	0.055	Progenitor
ENSG00000146966	DENND2A	0.483792839816424	1.10665209799194E-12	3.8197346608109E-12	0.488194444444444	0.395138888888889	Progenitor
ENSG00000152556	PFKM	0.557699472684058	1.45929313302987E-12	4.99091578374143E-12	0.144444444444444	0.074	Progenitor
ENSG00000008513	ST3GAL1	0.611746903357748	1.64606278609196E-12	5.60409557628582E-12	0.218055555555556	0.122222222222222	Progenitor
ENSG00000115977	AAK1	0.551141919451307	1.71244188937983E-12	5.80370576988911E-12	00:39:00	0.175694444444444	Progenitor
ENSG00000068878	PSME4	0.632486880540243	1.73588127168136E-12	5.8566444706727E-12	0.159027777777778	00:01:00	Progenitor
ENSG00000074800	ENO1	0.506683626997097	2.61330599465808E-12	8.73824191963795E-12	00:04:00	0.263194444444444	Progenitor
ENSG00000138413	IDH1	0.604330557217616	2.94128998886578E-12	9.74790354717022E-12	0.226388888888889	0.133333333333333	Progenitor
ENSG00000162434	JAK1	0.576509401525357	3.25426013089723E-12	1.06905299914124E-11	00:22:00	0.0736111111111111	Progenitor
ENSG00000180287	PLD5	0.419344198286482	4.55368984300879E-12	1.48939462550811E-11	0.0826388888888889	0.024	Progenitor
ENSG00000117318	ID3	0.594572028520617	7.39919559977719E-12	2.36837500180902E-11	0.182638888888889	0.121527777777778	Progenitor
ENSG00000119938	PPP1R3C	0.509630889197393	8.48807893502953E-12	2.70534941376048E-11	00:11:00	0.021	Progenitor
ENSG00000150594	ADRA2A	0.625900052515587	1.09723372404002E-11	3.45305907271418E-11	00:22:00	00:05:00	Progenitor
ENSG00000145332	KLHL8	0.500697775461115	1.25250241637605E-11	3.92520631742955E-11	0.229861111111111	00:17:00	Progenitor
ENSG00000071242	RPS6KA2	0.536463403593299	1.32608251834239E-11	4.12131039932966E-11	0.140972222222222	0.077	Progenitor
ENSG00000167552	TUBA1A	0.601295160528641	1.39024731707846E-11	4.30287289459407E-11	0.488194444444444	0.307638888888889	Progenitor
ENSG00000125249	RAP2A	0.507427697066911	1.44125290533545E-11	4.43303601692316E-11	0.120833333333333	0.066	Progenitor
ENSG00000109956	B3GAT1	0.495109701515589	1.44413990404439E-11	4.43303601692316E-11	0.111805555555556	0.065	Progenitor
ENSG00000140836	ZFHX3	0.581661521069204	1.87953116217057E-11	5.67648725994255E-11	0.220833333333333	0.139583333333333	Progenitor
ENSG00000124766	SOX4	0.726771350614891	2.30105457457456E-11	6.89395950542537E-11	00:36:00	0.123611111111111	Progenitor
ENSG00000125820	NKX2-2	0.684652187477267	2.352769075938E-11	7.02081289991061E-11	0.285416666666667	0.174305555555556	Progenitor
ENSG00000104435	STMN2	0.526520400572316	2.45807548211411E-11	7.30594657183915E-11	0.55625	0.399305555555556	Progenitor
ENSG00000243444	PALM2	0.55436055855435	3.16203355165681E-11	9.14425918992644E-11	00:22:00	0.0701388888888889	Progenitor
ENSG00000139352	ASCL1	0.815253172165508	3.19821707386145E-11	9.21332533970086E-11	0.209027777777778	0.067	Progenitor
ENSG00000100852	ARHGAP5	0.535460907462255	3.48442064618383E-11	9.99935273560035E-11	0.179166666666667	00:13:00	Progenitor
ENSG00000107679	PLEKHA1	0.509522101040931	4.60120074790164E-11	1.29560126322494E-10	0.232638888888889	0.145138888888889	Progenitor
ENSG00000147416	ATP6V1B2	0.574737013157142	5.61674459386383E-11	1.55237701136679E-10	0.279861111111111	0.174305555555556	Progenitor
ENSG00000074416	MGLL	0.593121305179364	6.5848147497383E-11	1.79170118069601E-10	0.123611111111111	0.056	Progenitor
ENSG00000102804	TSC22D1	0.542339426923703	1.0504326534268E-10	2.78012034422852E-10	00:28:00	0.149305555555556	Progenitor
ENSG00000153815	CMIP	0.52188545151771	1.06665774199215E-10	2.81312200264831E-10	0.391666666666667	0.286805555555556	Progenitor
ENSG00000069974	RAB27A	0.466145537242972	1.09646718998953E-10	2.88159272035844E-10	00:25:00	00:13:00	Progenitor
ENSG00000137941	TTLL7	0.431940728678833	1.18837993350099E-10	3.06929851790427E-10	0.461805555555556	0.394444444444444	Progenitor
ENSG00000115306	SPTBN1	0.557399282367724	1.37782679559123E-10	3.52907684884882E-10	0.226388888888889	0.123611111111111	Progenitor
ENSG00000131711	MAP1B	0.568913349632372	1.38053340015047E-10	3.52907684884882E-10	0.459027777777778	0.307638888888889	Progenitor
ENSG00000159335	PTMS	0.543026987498023	1.41800217017582E-10	3.61252933830506E-10	0.361805555555556	0.230555555555556	Progenitor
ENSG00000092847	AGO1	0.406566538479332	1.49516939770573E-10	3.79620975892066E-10	0.10625	0.054	Progenitor
ENSG00000056586	RC3H2	0.540028155612086	1.65998022840712E-10	4.20042294282746E-10	0.202777777777778	0.119444444444444	Progenitor
ENSG00000163466	ARPC2	0.432137932592067	1.83674772986262E-10	4.63206750729665E-10	0.414583333333333	0.358333333333333	Progenitor
ENSG00000132329	RAMP1	0.509630129460567	2.12137977652184E-10	5.33192433763375E-10	0.120833333333333	0.036	Progenitor
ENSG00000106069	CHN2	0.451214224337184	2.17115191358983E-10	5.43877185043071E-10	0.117361111111111	0.076	Progenitor
ENSG00000168303	MPLKIP	0.444370997206324	2.22238547073952E-10	5.54855572527966E-10	0.190972222222222	0.113888888888889	Progenitor
ENSG00000176953	NFATC2IP	0.44974108532214	2.74950899412564E-10	6.73000730915067E-10	0.318055555555556	00:38:00	Progenitor
ENSG00000143252	SDHC	0.43723273037273	2.80426284798739E-10	6.84167059655556E-10	0.523611111111111	0.0451388888888889	Progenitor
ENSG00000111371	SLC38A1	0.54761170823175	2.86384511744996E-10	6.95426256833539E-10	0.147222222222222	0.075	Progenitor
ENSG00000176171	BNIP3	0.443492946168681	3.00645740231903E-10	7.26398901399016E-10	0.332638888888889	0.247222222222222	Progenitor
ENSG00000178162	FAR2P2	0.548437291590082	3.14188740216239E-10	7.56679634797308E-10	0.223611111111111	0.124305555555556	Progenitor
ENSG00000128989	ARPP19	0.553526645837185	3.47789388773856E-10	8.29599529272668E-10	0.329861111111111	0.204861111111111	Progenitor
ENSG00000196233	LCOR	0.51038854323695	3.94437252718239E-10	9.37884134241147E-10	0.388194444444444	0.279166666666667	Progenitor
ENSG00000105552	BCAT2	0.55108166960077	4.41653942721245E-10	1.04683165537409E-09	0.259027777777778	0.150694444444444	Progenitor
ENSG00000172057	ORMDL3	0.516357713874423	4.5574832587305E-10	1.07683121791456E-09	0.159027777777778	0.0777777777777778	Progenitor
ENSG00000109654	TRIM2	0.629590956065074	5.13495516784268E-10	1.20566815696369E-09	0.240972222222222	0.132638888888889	Progenitor
ENSG00000168172	HOOK3	0.511033914586317	5.30761673577266E-10	1.24231404221679E-09	0.247222222222222	00:23:00	Progenitor
ENSG00000052126	PLEKHA5	0.440146624557656	7.45371232321686E-10	1.7020824786858E-09	0.261805555555556	0.185416666666667	Progenitor
ENSG00000152377	SPOCK1	0.564939945565709	8.14840176255434E-10	1.8494402788343E-09	0.132638888888889	0.068	Progenitor
ENSG00000164574	GALNT10	0.421136276524559	8.41165645733613E-10	1.90342316814041E-09	0.211805555555556	0.148611111111111	Progenitor
ENSG00000111319	SCNN1A	0.424065414143255	8.59503226135157E-10	1.93905998908203E-09	0.202777777777778	0.128472222222222	Progenitor
ENSG00000198420	TCAF1	0.446375759766129	1.07944939977749E-09	2.41345552368161E-09	0.261805555555556	0.154861111111111	Progenitor
ENSG00000112972	HMGCS1	0.512693888938089	1.26992916266272E-09	2.83088375843564E-09	0.276388888888889	0.19375	Progenitor
ENSG00000186907	RTN4RL2	0.540416862775064	1.35020416280589E-09	2.99202046728288E-09	00:25:00	0.0923611111111111	Progenitor
ENSG00000140332	TLE3	0.522575780572915	1.58136154895246E-09	3.49392271435218E-09	0.126388888888889	0.073	Progenitor
ENSG00000161011	SQSTM1	0.530220138412121	1.61764323923177E-09	3.56357290054292E-09	0.323611111111111	0.233333333333333	Progenitor
ENSG00000134321	RSAD2	0.406245552308392	1.66986797709489E-09	3.65710852293589E-09	0.226388888888889	0.151388888888889	Progenitor
ENSG00000078269	SYNJ2	0.561727109060329	1.98857916802537E-09	4.3047566382977E-09	0.259027777777778	0.152083333333333	Progenitor
ENSG00000172757	CFL1	0.436466641792256	2.17881675715654E-09	4.70297910982781E-09	0.509027777777778	0.44375	Progenitor
ENSG00000183049	CAMK1D	0.487015152051345	2.46020887787241E-09	5.2951047400185E-09	0.282638888888889	0.179861111111111	Progenitor
ENSG00000129226	CD68	0.44777632941625	3.12819249148467E-09	6.67525976103138E-09	0.129166666666667	0.074	Progenitor
ENSG00000153944	MSI2	0.434016947959005	3.54904314635807E-09	7.50913366277456E-09	0.176388888888889	0.122916666666667	Progenitor
ENSG00000117868	ESYT2	0.422081999206184	4.42498119100514E-09	9.25785170967277E-09	0.209027777777778	0.169444444444444	Progenitor
ENSG00000163531	NFASC	0.436832818084331	4.56905444560182E-09	9.53265119709126E-09	00:39:00	0.184722222222222	Progenitor
ENSG00000186469	GNG2	0.507613532975691	4.75188206643885E-09	9.85916805474431E-09	0.126388888888889	0.082	Progenitor
ENSG00000011009	LYPLA2	0.434930671342901	4.80932046540794E-09	9.95077632207334E-09	0.185416666666667	0.123611111111111	Progenitor
ENSG00000106341	PPP1R17	0.734001377445168	5.74930052352801E-09	1.17656450604439E-08	0.072	0.008	Progenitor
ENSG00000155008	APOOL	0.635090964964318	5.80152025332822E-09	1.18401598630595E-08	0.20625	0.114583333333333	Progenitor
ENSG00000156687	UNC5D	0.43354905955787	5.96929749379598E-09	1.21494669099271E-08	0.0881944444444445	0.042	Progenitor
ENSG00000276644	DACH1	0.466622222811382	6.73860209597452E-09	1.36043476277221E-08	0.185416666666667	0.102777777777778	Progenitor
ENSG00000148120	C9orf3	0.448942233935776	8.00906076932482E-09	1.60395361396371E-08	0.135416666666667	0.093	Progenitor
ENSG00000119669	IRF2BPL	0.468993331285672	8.97288191483192E-09	1.78267600907403E-08	0.140972222222222	0.093	Progenitor
ENSG00000106052	TAX1BP1	0.491296366905644	9.22361798472944E-09	1.82764282290009E-08	0.335416666666667	0.23125	Progenitor
ENSG00000170421	KRT8	0.428374134674732	9.34170924091878E-09	1.84615836977524E-08	0.297222222222222	0.241666666666667	Progenitor
ENSG00000127334	DYRK2	0.560411584643212	9.42273037553184E-09	1.85726975033509E-08	0.102777777777778	0.062	Progenitor
ENSG00000091879	ANGPT2	0.437409154987498	9.60264265002221E-09	1.88776360757654E-08	0.15625	0.09375	Progenitor
ENSG00000141522	ARHGDIA	0.483102813743875	1.2352179640605E-08	2.39683485772362E-08	0.297222222222222	0.205555555555556	Progenitor
ENSG00000130203	APOE	0.450947499045202	1.37744386002588E-08	2.6521991032375E-08	00:22:00	0.0923611111111111	Progenitor
ENSG00000172575	RASGRP1	0.441345354043485	1.41515820136978E-08	2.70396299190298E-08	0.0736111111111111	0.025	Progenitor
ENSG00000198794	SCAMP5	0.480968255287755	1.64722429034334E-08	3.13936639559075E-08	0.282638888888889	0.204166666666667	Progenitor
ENSG00000125798	FOXA2	0.424063975920913	1.74030627559381E-08	3.29997316561965E-08	0.391666666666667	0.323611111111111	Progenitor
ENSG00000188677	PARVB	0.447439429535872	1.79827905081415E-08	3.40129042691869E-08	0.211805555555556	0.108333333333333	Progenitor
ENSG00000171450	CDK5R2	0.462533951472941	2.00414014678199E-08	3.78111075551564E-08	00:28:00	0.105555555555556	Progenitor
ENSG00000171159	C9orf16	0.46308466431248	2.25509943457168E-08	4.22267369123547E-08	0.290972222222222	0.209722222222222	Progenitor
ENSG00000104381	GDAP1	0.488125669868598	2.38800096533368E-08	4.46038085544869E-08	0.120833333333333	0.084	Progenitor
ENSG00000122873	CISD1	0.469702236682532	2.56603660666724E-08	4.76913503323515E-08	00:36:00	0.121527777777778	Progenitor
ENSG00000189159	JPT1	0.43579612507503	2.64383048347633E-08	4.88945440030561E-08	0.188194444444444	00:14:00	Progenitor
ENSG00000254440	PBOV1	0.409203904395855	2.89943880168562E-08	5.34896468586831E-08	0.332638888888889	0.279861111111111	Progenitor
ENSG00000165175	MID1IP1	0.42830771991529	3.08600951554799E-08	5.67424707781914E-08	0.135416666666667	0.093	Progenitor
ENSG00000058404	CAMK2B	0.539085644324683	3.18404745678616E-08	5.83093287318541E-08	0.182638888888889	0.120138888888889	Progenitor
ENSG00000166228	PCBD1	0.465716445091195	3.38564384605468E-08	6.18499326998769E-08	0.403472222222222	0.308333333333333	Progenitor
ENSG00000170571	EMB	0.49052344666655	3.51139686772225E-08	6.399114973051E-08	0.109027777777778	0.067	Progenitor
ENSG00000070214	SLC44A1	0.511861098338642	4.69057871778316E-08	8.404888659377E-08	0.182638888888889	0.0979166666666667	Progenitor
ENSG00000185651	UBE2L3	0.469688408006629	4.73416650326486E-08	8.46274632683861E-08	0.309027777777778	0.211111111111111	Progenitor
ENSG00000125818	PSMF1	0.491994679586266	5.74989092814944E-08	1.02053751307676E-07	0.247222222222222	00:23:00	Progenitor
ENSG00000151552	QDPR	0.457584999248866	6.06423550947294E-08	1.06622356727588E-07	0.364583333333333	1.99652777777778	Progenitor
ENSG00000123636	BAZ2B	0.418409743369822	6.08294076591373E-08	1.06700764254552E-07	0.25625	0.195138888888889	Progenitor
ENSG00000006715	VPS41	0.471344196285952	7.370683666928E-08	1.28719692067646E-07	0.161805555555556	00:16:00	Progenitor
ENSG00000157613	CREB3L1	0.448766773527883	7.37259651495594E-08	1.28719692067646E-07	0.138194444444444	0.098	Progenitor
ENSG00000102241	HTATSF1	0.499012639908603	7.52598739051549E-08	1.31092198965026E-07	0.164583333333333	0.0701388888888889	Progenitor
ENSG00000163083	INHBB	0.476568007201606	8.07620098507717E-08	1.4034975725807E-07	0.135416666666667	0.0722222222222222	Progenitor
ENSG00000215193	PEX26	0.412357438996982	8.99037855448277E-08	1.55156533117687E-07	00:03:00	0.251388888888889	Progenitor
ENSG00000169435	RASSF6	0.40583326339601	9.18114390818197E-08	1.57721944661199E-07	0.132638888888889	0.093	Progenitor
ENSG00000109670	FBXW7	0.415438872271666	9.8771972599865E-08	1.68904583281504E-07	00:22:00	0.0743055555555556	Progenitor
ENSG00000187210	GCNT1	0.410054375532776	1.02880791035959E-07	1.74338716031523E-07	0.170833333333333	0.109722222222222	Progenitor
ENSG00000130150	MOSPD2	0.465898482096087	1.10936380719645E-07	1.87142678286067E-07	0.0909722222222222	0.041	Progenitor
ENSG00000150687	PRSS23	0.474537949820614	1.13400975019901E-07	1.90870405145856E-07	0.097	0.029	Progenitor
ENSG00000130830	MPP1	0.425659375903918	1.24832637530796E-07	0.0000002087045658718	0.0944444444444444	00:04:00	Progenitor
ENSG00000073849	ST6GAL1	0.524066821783755	1.28104934728968E-07	2.13223546915549E-07	00:22:00	0.0722222222222222	Progenitor
ENSG00000143799	PARP1	0.467764679031827	1.3865003228431E-07	2.29754146418028E-07	0.232638888888889	0.168055555555556	Progenitor
ENSG00000130508	PXDN	0.573943353031688	1.84974438867932E-07	3.02501866183582E-07	00:15:00	0.0791666666666667	Progenitor
ENSG00000072110	ACTN1	0.436158734468368	1.95745210302954E-07	3.18724266341115E-07	0.214583333333333	00:21:00	Progenitor
ENSG00000173801	JUP	0.435155465710766	1.96520555307345E-07	3.19292615889809E-07	00:02:00	0.13125	Progenitor
ENSG00000165449	SLC16A9	0.461813748420766	2.15471378639094E-07	3.49324810823985E-07	0.0826388888888889	0.044	Progenitor
ENSG00000177885	GRB2	0.469102693054117	2.4609633265632E-07	3.97254640430138E-07	0.182638888888889	0.123611111111111	Progenitor
ENSG00000176973	FAM89B	0.462330264087736	2.5308676556806E-07	4.07660187979521E-07	0.123611111111111	0.086	Progenitor
ENSG00000119547	ONECUT2	0.5446153768129	2.5774645260674E-07	4.14274877687657E-07	0.302777777777778	0.197916666666667	Progenitor
ENSG00000109107	ALDOC	0.504271851452514	2.60137068696866E-07	4.17221979558785E-07	0.102777777777778	0.049	Progenitor
ENSG00000165655	ZNF503	0.437515151965976	2.81663266466621E-07	4.48863375709573E-07	0.211805555555556	0.165972222222222	Progenitor
ENSG00000127804	METTL16	0.408193624972705	2.87345022987099E-07	4.56945694728954E-07	0.147222222222222	0.0847222222222222	Progenitor
ENSG00000171227	TMEM37	0.46240050073346	3.24330401810322E-07	5.14668370669345E-07	0.218055555555556	0.110416666666667	Progenitor
ENSG00000130985	UBA1	0.422307942395738	3.26586562150295E-07	5.17152928225308E-07	0.276388888888889	00:28:00	Progenitor
ENSG00000149925	ALDOA	0.436030312564606	3.90040717094429E-07	6.16330162666092E-07	0.202777777777778	0.140972222222222	Progenitor
ENSG00000159720	ATP6V0D1	0.45051323724288	3.97831060965808E-07	0.0000006273167677124	0.232638888888889	0.179166666666667	Progenitor
ENSG00000133816	MICAL2	0.453878087259978	4.23553870395194E-07	6.66474472533614E-07	0.0909722222222222	0.069	Progenitor
ENSG00000148798	INA	0.481526702734612	4.6893401534945E-07	7.31644670278124E-07	0.223611111111111	0.147916666666667	Progenitor
ENSG00000197121	PGAP1	0.449555492603743	4.69854587989022E-07	7.31644670278124E-07	0.117361111111111	0.076	Progenitor
ENSG00000063244	U2AF2	0.436777620996958	4.93683008754074E-07	7.63984656109093E-07	0.159027777777778	0.0923611111111111	Progenitor
ENSG00000154736	ADAMTS5	0.589253050585151	4.95093399178967E-07	7.64587538113498E-07	00:25:00	0.10625	Progenitor
ENSG00000084731	KIF3C	0.437542132036821	5.16752735911347E-07	7.9639464855473E-07	0.111805555555556	00:09:00	Progenitor
ENSG00000168785	TSPAN5	0.468904477741736	5.23970039408809E-07	8.05859465127717E-07	00:22:00	0.074	Progenitor
ENSG00000112787	FBRSL1	0.498598910006799	5.37797156898007E-07	8.25430472370097E-07	0.140972222222222	0.095	Progenitor
ENSG00000144802	NFKBIZ	0.465426209161213	6.13589162202116E-07	9.3983288852635E-07	0.0909722222222222	0.039	Progenitor
ENSG00000139998	RAB15	0.434480813256382	6.5432331575003E-07	9.94093637924488E-07	0.190972222222222	0.115972222222222	Progenitor
ENSG00000168772	CXXC4	0.45615543135853	6.84407438375457E-07	1.03769467883242E-06	0.144444444444444	0.0770833333333333	Progenitor
ENSG00000069535	MAOB	0.63257982911033	7.23183394547135E-07	1.08986793262737E-06	0.0826388888888889	00:04:00	Progenitor
ENSG00000182718	ANXA2	0.529989801319293	7.71544642978611E-07	1.15809005529254E-06	0.0826388888888889	0.046	Progenitor
ENSG00000106089	STX1A	0.409604304450852	7.93348383871714E-07	1.18843587903983E-06	0.185416666666667	0.134027777777778	Progenitor
ENSG00000158246	FAM46B	0.422314101031504	8.0712325688777E-07	0.0000012042536243206	0.117361111111111	0.089	Progenitor
ENSG00000171105	INSR	0.428360391287281	8.25472401369493E-07	1.22674370759077E-06	0.129166666666667	0.0770833333333333	Progenitor
ENSG00000105939	ZC3HAV1	0.420670524824716	1.06463248804125E-06	1.56662030165599E-06	0.179166666666667	0.140277777777778	Progenitor
ENSG00000175130	MARCKSL1	0.507449224426496	1.09580170070516E-06	1.60932445848659E-06	0.290972222222222	00:27:00	Progenitor
ENSG00000106615	RHEB	0.415291556968596	1.13917569457048E-06	0.0000016697506756033	0.170833333333333	0.114583333333333	Progenitor
ENSG00000060709	RIMBP2	0.44494593765152	1.23238332983281E-06	0.0000018028420196187	0.140972222222222	0.0701388888888889	Progenitor
ENSG00000113742	CPEB4	0.495008635824102	1.46869400153447E-06	2.13602292650353E-06	00:02:00	0.129861111111111	Progenitor
ENSG00000159176	CSRP1	0.453830737284821	1.47936038859229E-06	2.14736614545664E-06	0.10625	0.075	Progenitor
ENSG00000023228	NDUFS1	0.419373239231655	1.86730731709144E-06	2.69482308381789E-06	0.25625	0.188194444444444	Progenitor
ENSG00000140526	ABHD2	0.433838422209452	2.15937549928746E-06	3.11033124801213E-06	0.15625	0.0861111111111111	Progenitor
ENSG00000146674	IGFBP3	0.606111273911784	2.66232011771305E-06	3.82007235281049E-06	00:15:00	0.0777777777777778	Progenitor
ENSG00000154639	CXADR	0.462083647848616	2.79887728690838E-06	4.00068528224118E-06	0.129166666666667	0.075	Progenitor
ENSG00000185950	IRS2	0.449602361307936	3.59796692520425E-06	5.11361902652368E-06	0.235416666666667	0.153472222222222	Progenitor
ENSG00000105220	GPI	0.415614059373881	4.39067349560776E-06	6.18160610565829E-06	0.211805555555556	00:21:00	Progenitor
ENSG00000078295	ADCY2	0.48497569275066	7.83129953206502E-06	0.0000107232967998477	0.218055555555556	0.148611111111111	Progenitor
ENSG00000215218	UBE2QL1	0.44667755456122	9.15762633599709E-06	0.0000124937379338102	0.182638888888889	0.134722222222222	Progenitor
ENSG00000111669	TPI1	0.426184050818447	9.76680193597631E-06	0.0000133006084546296	0.0423611111111111	00:45:00	Progenitor
ENSG00000211445	GPX3	0.532108208122603	0.0000131102697805449	0.0000177569476774468	0.297222222222222	0.220833333333333	Progenitor
ENSG00000068615	REEP1	0.53387012725055	0.0000156661491304165	0.0000210663298001471	0.235416666666667	0.144444444444444	Progenitor
ENSG00000180573	HIST1H2AC	0.466549308685049	0.0000165346350865547	0.0000221546362787647	0.120833333333333	0.081	Progenitor
ENSG00000156298	TSPAN7	0.444151393372494	0.0000176471586341287	0.0000236030746731472	0.179166666666667	0.113194444444444	Progenitor
ENSG00000105402	NAPA	0.406846051148468	0.0000177623343961665	0.0000237147744433667	0.197222222222222	0.125694444444444	Progenitor
ENSG00000130294	KIF1A	0.410076669853646	0.0000190527943352678	0.0000253924251905971	0.288194444444444	0.247222222222222	Progenitor
ENSG00000019582	CD74	0.520640755290809	0.0000377312572376051	0.0000494068385856052	0.302777777777778	0.252777777777778	Progenitor
ENSG00000172020	GAP43	0.577671797409339	0.0000394935714563825	0.0000516242321480462	0.109027777777778	0.052	Progenitor
ENSG00000171476	HOPX	0.477435626015088	0.0000489160274017005	0.000063718442650215	0.10625	0.079	Progenitor
ENSG00000137285	TUBB2B	0.412242263546859	0.000074315044159545	0.0000959689104749986	0.185416666666667	0.78125	Progenitor
ENSG00000213190	MLLT11	0.419441570116298	0.000150701145599473	0.000192291581011934	0.15625	0.100694444444444	Progenitor
ENSG00000010404	IDS	0.409239354662233	0.000293905349679758	0.000369974969596872	00:39:00	0.213194444444444	Progenitor
ENSG00000078596	ITM2A	0.441642291532079	0.0112855122404298	0.0122682854398866	0.072	0.017	Progenitor
ENSG00000171848	RRM2	1.84331443000096	1.76032907105822E-82	3.29621618555651E-80	0.478472222222222	0.013	Proliferating
ENSG00000131747	TOP2A	2.07538928090913	3.26197394147531E-81	4.88643696433001E-79	0.509027777777778	0.014	Proliferating
ENSG00000117724	CENPF	1.95378973530723	3.07669685338394E-73	2.88055742898072E-71	0.478472222222222	0.041	Proliferating
ENSG00000198901	PRC1	1.8444942634143	3.88619680428883E-65	3.23417934045815E-63	0.431944444444444	0.048	Proliferating
ENSG00000123416	TUBA1B	2.17863217485074	2.90380325090162E-58	1.44996575661687E-56	0.679166666666667	0.214583333333333	Proliferating
ENSG00000197061	HIST1H4C	2.64879927263054	5.13056775161344E-54	2.02252381366235E-52	0.647916666666667	0.239583333333333	Proliferating
ENSG00000166803	PCLAF	1.16973913220018	8.97786394889919E-51	2.80184170738562E-49	0.401388888888889	0.051	Proliferating
ENSG00000182481	KPNA2	1.33664081891674	6.04918942745481E-37	1.22455213004423E-35	00:06:00	00:11:00	Proliferating
ENSG00000223609	HBD	1.40591130374107	2.13508040681905E-32	3.26362290756626E-31	0.339583333333333	0.059	Proliferating
ENSG00000196230	TUBB	1.84505557782205	2.6752010745427E-32	3.92887373496565E-31	0.632638888888889	00:32:00	Proliferating
ENSG00000127589	TUBBP1	1.44672882495121	6.52015320844185E-30	8.27727924258126E-29	0.364583333333333	0.140972222222222	Proliferating
ENSG00000164032	H2AFZ	1.38651519495316	2.2757908846904E-29	2.66338651973923E-28	0.509027777777778	0.186805555555556	Proliferating
ENSG00000188229	TUBB4B	1.22618237345762	1.83803134171651E-25	1.91206315964676E-24	0.49375	00:14:00	Proliferating
ENSG00000113810	SMC4	1.20195968226804	3.73913462671416E-25	3.68501557290645E-24	0.339583333333333	0.087	Proliferating
ENSG00000198830	HMGN2	1.15524700506219	6.24489866841745E-25	6.07458325018788E-24	0.49375	0.210416666666667	Proliferating
ENSG00000117632	STMN1	1.58652098535768	5.1139358060578E-22	4.30375047049134E-21	0.632638888888889	0.232638888888889	Proliferating
ENSG00000164109	MAD2L1	1.15216991553656	2.61113167527481E-19	1.81106181014566E-18	00:04:00	00:04:00	Proliferating
ENSG00000167325	RRM1	1.06733490552786	4.82765234599095E-18	2.98950282197199E-17	0.370138888888889	0.069	Proliferating
ENSG00000134291	TMEM106C	1.00170543359926	3.61150392596451E-17	2.08078187734417E-16	0.339583333333333	0.039	Proliferating
ENSG00000087586	AURKA	1.03487162365115	1.60972203198278E-13	6.24705596867929E-13	0.200694444444444	0.031	Proliferating
ENSG00000173207	CKS1B	1.28368379857625	2.56403926222099E-13	9.60232703701761E-13	0.354861111111111	0.073	Proliferating
ENSG00000136108	CKAP2	0.874625018790309	5.30536928306892E-13	1.91044307356664E-12	0.23125	0.025	Proliferating
ENSG00000120802	TMPO	0.889608980746984	7.11599169965539E-13	2.52600842798194E-12	00:04:00	0.071	Proliferating
ENSG00000105968	H2AFV	0.877668809894297	8.79993569438702E-13	3.10903388447919E-12	0.308333333333333	0.113194444444444	Proliferating
ENSG00000168393	DTYMK	0.716454859085235	6.45089403402925E-12	2.08263777219306E-11	0.23125	0.034	Proliferating
ENSG00000187514	PTMA	0.819590963455225	1.7512569053044E-11	5.33207895151625E-11	0.364583333333333	0.304166666666667	Proliferating
ENSG00000069275	NUCKS1	0.874491442397855	2.62466098631441E-11	7.7702414179822E-11	0.540277777777778	0.290277777777778	Proliferating
ENSG00000131153	GINS2	0.499600989273705	3.65273126182011E-11	1.0442350057646E-10	0.185416666666667	0.043	Proliferating
ENSG00000189403	HMGB1	0.971922785787112	2.36920050743697E-10	5.89545242548268E-10	0.509027777777778	0.168055555555556	Proliferating
ENSG00000228716	DHFR	0.858895632848293	2.55455885679177E-10	6.33564431701005E-10	0.354861111111111	0.0777777777777778	Proliferating
ENSG00000140365	COMMD4	0.867325867562351	2.7196598629911E-10	6.67877127009946E-10	0.293055555555556	0.089	Proliferating
ENSG00000126814	TRMT5	0.7181246399519	2.86898148680325E-10	6.95426256833539E-10	0.247222222222222	0.0854166666666667	Proliferating
ENSG00000123975	CKS2	1.0151038272721	3.44194781688851E-10	8.23648215606866E-10	0.293055555555556	0.059	Proliferating
ENSG00000118193	KIF14	0.757145805916548	8.13968968156139E-10	1.8494402788343E-09	0.185416666666667	0.048	Proliferating
ENSG00000108106	UBE2S	0.703756056702951	1.30081859237236E-09	2.89113687147446E-09	0.308333333333333	0.127777777777778	Proliferating
ENSG00000175216	CKAP5	1.10145359914787	2.7877100396746E-09	5.9827931797028E-09	0.293055555555556	0.085	Proliferating
ENSG00000075218	GTSE1	0.751675270422022	2.82020920474082E-09	6.03524769814534E-09	0.247222222222222	0.071	Proliferating
ENSG00000124795	DEK	0.817198741773213	3.64293869516112E-09	7.68608755683291E-09	0.293055555555556	00:11:00	Proliferating
ENSG00000075624	ACTB	0.596770918178124	4.98583082034798E-09	1.0287568276696E-08	0.617361111111111	0.525694444444444	Proliferating
ENSG00000185262	UBALD2	0.661796114620237	5.33576875536627E-09	1.09492898569023E-08	0.23125	0.068	Proliferating
ENSG00000171241	SHCBP1	0.547771916309826	7.43422828764171E-09	1.49282492960955E-08	0.169444444444444	0.054	Proliferating
ENSG00000138376	BARD1	0.741237491505255	1.30303794441689E-08	2.52190031102906E-08	0.293055555555556	0.0826388888888889	Proliferating
ENSG00000129355	CDKN2D	0.799618657611909	1.32521129911316E-08	2.55820428617462E-08	0.185416666666667	0.038	Proliferating
ENSG00000094916	CBX5	0.763432336780959	4.12869718422556E-08	7.50581114316735E-08	0.339583333333333	0.168055555555556	Proliferating
ENSG00000189159	JPT1	0.754843729351754	4.21461269108845E-08	7.62498769474699E-08	0.293055555555556	00:15:00	Proliferating
ENSG00000136938	ANP32B	0.827114750113909	5.65475614722544E-08	1.00603618866315E-07	0.401388888888889	0.190972222222222	Proliferating
ENSG00000159055	MIS18A	0.536237556018099	9.79929638408431E-08	1.67955903699752E-07	0.215972222222222	00:03:00	Proliferating
ENSG00000259790	ANP32BP1	0.63637105764925	1.01622211062255E-07	1.7298871837643E-07	0.169444444444444	00:06:00	Proliferating
ENSG00000108424	KPNB1	0.626972706400436	1.03967615364729E-07	1.75782717625693E-07	00:08:00	0.388194444444444	Proliferating
ENSG00000104738	MCM4	0.675598241572832	1.55816060761546E-07	2.57629645718318E-07	0.185416666666667	00:04:00	Proliferating
ENSG00000128951	DUT	0.749608228262886	1.90966806321948E-07	3.11621215544965E-07	0.293055555555556	0.08125	Proliferating
ENSG00000167553	TUBA1C	0.684738160067774	2.38951262930263E-07	3.86553986900145E-07	00:04:00	00:12:00	Proliferating
ENSG00000143933	CALM2	0.643314636236706	2.66650929362404E-07	4.26755440368464E-07	0.540277777777778	0.392361111111111	Proliferating
ENSG00000170540	ARL6IP1	1.01103713486808	4.47461793573776E-07	7.01148291604096E-07	0.354861111111111	0.120833333333333	Proliferating
ENSG00000175279	CENPS	0.665926000265484	4.50507980741243E-07	7.04447761117308E-07	00:02:00	0.031	Proliferating
ENSG00000188486	H2AFX	0.624326135750579	7.35617353323361E-07	1.10638031654457E-06	0.154166666666667	0.038	Proliferating
ENSG00000148019	CEP78	0.724744110047679	8.24371031881666E-07	1.22674370759077E-06	00:04:00	0.108333333333333	Proliferating
ENSG00000130520	LSM4	0.812792814485529	9.5152620153798E-07	1.40848443666393E-06	1.82291666666667	0.0805555555555556	Proliferating
ENSG00000119969	HELLS	0.606950335451318	1.04101268196013E-06	1.53487893462232E-06	0.154166666666667	0.033	Proliferating
ENSG00000213228	RPL12P38	0.438132791818195	0.0000015808163821856	2.29019626742169E-06	0.215972222222222	0.092	Proliferating
ENSG00000092621	PHGDH	0.599984286396228	0.0000017961144568591	2.59708441735032E-06	1.82291666666667	0.065	Proliferating
ENSG00000163888	CAMK2N2	0.636869258086746	2.81563111275995E-06	0.0000040169670542042	0.169444444444444	0.066	Proliferating
ENSG00000149485	FADS1	0.611055553119767	3.21299919123693E-06	4.57516424759783E-06	0.478472222222222	0.225694444444444	Proliferating
ENSG00000068489	PRR11	0.556041896897155	3.95820083077557E-06	5.60433350141947E-06	0.215972222222222	0.101388888888889	Proliferating
ENSG00000034510	TMSB10	0.752049178666968	4.11865875291074E-06	5.81328916458688E-06	0.478472222222222	0.259027777777778	Proliferating
ENSG00000166508	MCM7	0.742228877428728	4.12130380026119E-06	5.81328916458688E-06	1.82291666666667	0.042	Proliferating
ENSG00000132646	PCNA	0.822842030041646	4.57188308444122E-06	0.0000064246537152842	0.247222222222222	0.071	Proliferating
ENSG00000137563	GGH	0.462729954190622	5.19429062612888E-06	7.27200687658043E-06	0.200694444444444	0.064	Proliferating
ENSG00000108055	SMC3	0.674032565666766	5.66301071459569E-06	7.89868719782527E-06	0.247222222222222	00:11:00	Proliferating
ENSG00000111678	C12orf57	0.571561871879842	6.10964716802453E-06	8.49002918154058E-06	0.401388888888889	00:03:00	Proliferating
ENSG00000196262	PPIA	0.459019382512249	0.0000065364899511419	9.06635365445423E-06	0.679166666666667	0.563888888888889	Proliferating
ENSG00000170144	HNRNPA3	0.684284871070647	7.32362647098805E-06	0.0000101206572449632	0.447222222222222	0.225694444444444	Proliferating
ENSG00000189057	FAM111B	0.548424787563969	7.35752252964758E-06	0.0000101377100423347	0.215972222222222	0.063	Proliferating
ENSG00000143401	ANP32E	0.727982416605871	7.36303639923911E-06	0.0000101377100423347	0.169444444444444	0.039	Proliferating
ENSG00000175455	CCDC14	0.592168369735927	0.0000074124763534575	0.0000101870546582379	00:02:00	0.042	Proliferating
ENSG00000183145	RIPPLY3	0.660311647563989	7.56980441540043E-06	0.0000103842188775365	0.215972222222222	0.069	Proliferating
ENSG00000162613	FUBP1	0.646023170744145	8.35352333185081E-06	0.0000114174981305771	0.200694444444444	0.083	Proliferating
ENSG00000072501	SMC1A	0.834385228619058	0.0000137361314549579	0.0000185375900175919	0.23125	0.086	Proliferating
ENSG00000152240	HAUS1	0.43384869155224	0.0000143567427936016	0.0000193402884036108	00:02:00	0.045	Proliferating
ENSG00000122566	HNRNPA2B1	0.533477660766843	0.0000207824317022791	0.0000276483860479698	0.401388888888889	0.23125	Proliferating
ENSG00000100124	ANKRD54	0.488543464016468	0.0000224627465266649	0.0000298308460079291	0.154166666666667	0.072	Proliferating
ENSG00000106355	LSM5	0.458056414355882	0.0000244757264700469	0.0000324465825240091	0.247222222222222	00:01:00	Proliferating
ENSG00000127483	HP1BP3	0.634203705785158	0.0000253181715271075	0.0000335040821091935	0.308333333333333	00:19:00	Proliferating
ENSG00000178700	DHFR2	0.510484095283374	0.0000284176643044424	0.0000375393837108067	0.215972222222222	0.095	Proliferating
ENSG00000176894	PXMP2	0.449666068756081	0.0000298782738698497	0.0000393993435361222	0.154166666666667	0.041	Proliferating
ENSG00000205581	HMGN1	0.686303803633596	0.0000327868170602156	0.0000431587451284736	0.370138888888889	0.153472222222222	Proliferating
ENSG00000187951	ARHGAP11B	0.57976685413148	0.0000355202687823463	0.0000466748795052234	0.0923611111111111	0.032	Proliferating
ENSG00000116560	SFPQ	0.655336183031084	0.0000368016935642779	0.0000482740253583961	0.293055555555556	1.47569444444444	Proliferating
ENSG00000184990	SIVA1	0.5016801302315	0.0000509689837742312	0.000066277376470311	0.200694444444444	00:09:00	Proliferating
ENSG00000175334	BANF1	0.732016410705778	0.0000617081651529617	0.0000799643870234746	0.354861111111111	0.170138888888889	Proliferating
ENSG00000172766	NAA16	0.421408198429796	0.0000690643156482739	0.0000893422667021713	00:02:00	0.066	Proliferating
ENSG00000100416	TRMU	0.503972271464534	0.0000813880328141871	0.000104921921820699	0.123611111111111	0.047	Proliferating
ENSG00000119906	SLF2	0.476230686509922	0.000115380243514875	0.000148232937208648	0.215972222222222	00:17:00	Proliferating
ENSG00000121892	PDS5A	0.716462223426063	0.000117499321891742	0.000150696904275538	0.185416666666667	0.076	Proliferating
ENSG00000170759	KIF5B	0.565277539305478	0.000130758609145166	0.000167415723503811	0.339583333333333	0.209027777777778	Proliferating
ENSG00000188612	SUMO2	0.644901964385336	0.000150556978131012	0.000192291581011934	0.478472222222222	0.306944444444444	Proliferating
ENSG00000130816	DNMT1	0.540953847836621	0.000167922725368748	0.000213538406283858	00:02:00	0.065	Proliferating
ENSG00000134243	SORT1	0.618185157394591	0.000186320490000704	0.000236532283068691	1.82291666666667	0.109722222222222	Proliferating
ENSG00000136026	CKAP4	0.504319896288318	0.000204054451519525	0.000258607079844542	0.293055555555556	00:02:00	Proliferating
ENSG00000182263	FIGN	0.510653771072231	0.000256051427398861	0.000323410656191816	0.154166666666667	0.069	Proliferating
ENSG00000137288	UQCC2	0.475759416745467	0.000279902168011429	0.000352940612526196	1.82291666666667	0.114583333333333	Proliferating
ENSG00000198700	IPO9	0.463569834194499	0.000338017370653793	0.000424790286274649	0.324305555555556	0.164583333333333	Proliferating
ENSG00000132475	H3F3B	0.525031791224343	0.000340554690223027	0.000427262082038605	0.49375	2.51736111111111	Proliferating
ENSG00000110048	OSBP	0.582633811110209	0.000359355698904344	0.000450096017524003	0.169444444444444	0.081	Proliferating
ENSG00000162607	USP1	0.528317127785535	0.000372118719067986	0.000465303707148451	0.123611111111111	0.037	Proliferating
ENSG00000259699	HMGB1P8	0.499491221454399	0.00038772452102576	0.000484009443747157	00:02:00	0.066	Proliferating
ENSG00000106615	RHEB	0.537807273627966	0.000467806555196809	0.000583006838340117	00:04:00	00:17:00	Proliferating
ENSG00000101361	NOP56	0.41142733409419	0.000516425898031087	0.000641464341003788	1.82291666666667	0.0944444444444444	Proliferating
ENSG00000172922	RNASEH2C	0.486845577740426	0.000526879900515259	0.000653365969347565	0.247222222222222	0.09375	Proliferating
ENSG00000029993	HMGB3	0.767092253474963	0.000536963600199722	0.000664769812478664	0.247222222222222	0.0854166666666667	Proliferating
ENSG00000122565	CBX3	0.511174736635203	0.000551456560704633	0.000681585749121733	0.215972222222222	0.0895833333333333	Proliferating
ENSG00000091039	OSBPL8	0.621823424466737	0.000638178120574343	0.000787471848945936	0.185416666666667	0.0729166666666667	Proliferating
ENSG00000112697	TMEM30A	0.487557310065719	0.000802820481473655	0.000989000889183828	0.247222222222222	0.13125	Proliferating
ENSG00000277443	MARCKS	0.52866215116805	0.000846712275513188	0.00103986864000775	0.339583333333333	0.230555555555556	Proliferating
ENSG00000010256	UQCRC1	0.427992664237326	0.000846889012556375	0.00103986864000775	1.82291666666667	0.138194444444444	Proliferating
ENSG00000100106	TRIOBP	0.468217149018675	0.000878468584807796	0.00107687883800497	0.324305555555556	0.153472222222222	Proliferating
ENSG00000124145	SDC4	0.692315720890426	0.000920820339882398	0.00112695169047699	0.0770833333333333	0.029	Proliferating
ENSG00000100632	ERH	0.604705224548044	0.000949281734848914	0.00115988910179745	00:06:00	0.24375	Proliferating
ENSG00000163950	SLBP	0.417256177039318	0.00108936335600066	0.0013288813577272	00:02:00	0.048	Proliferating
ENSG00000177733	HNRNPA0	0.428570215093449	0.00109636401551021	0.0013352465814913	0.324305555555556	0.170833333333333	Proliferating
ENSG00000134077	THUMPD3	0.47347114171637	0.00110824388071752	0.0013475238095088	0.169444444444444	0.0736111111111111	Proliferating
ENSG00000127445	PIN1	0.564379024944248	0.00113232878667286	0.00137457740878116	0.293055555555556	0.954861111111111	Proliferating
ENSG00000168906	MAT2A	0.431212428760679	0.00117484588864219	0.00142354228560343	0.169444444444444	0.0743055555555556	Proliferating
ENSG00000112473	SLC39A7	0.485479719945632	0.00117646552041191	0.00142354228560343	0.108333333333333	0.082	Proliferating
ENSG00000278259	MYO19	0.416610880394751	0.00122651870733539	0.00148171372870033	0.23125	0.134722222222222	Proliferating
ENSG00000113318	MSH3	0.55732504337391	0.00127402813247761	0.00153662974432485	00:02:00	0.049	Proliferating
ENSG00000204138	PHACTR4	0.423498322221891	0.00128272344171051	0.00154462999652922	0.247222222222222	0.120138888888889	Proliferating
ENSG00000214425	LRRC37A4P	0.45603907164179	0.00130526448776497	0.00156925056394215	0.154166666666667	0.066	Proliferating
ENSG00000106034	CPED1	0.465793196912925	0.00130866450534993	0.00157081685017163	00:02:00	0.059	Proliferating
ENSG00000164754	RAD21	0.531841945442145	0.0013984134039179	0.00167585862325521	0.339583333333333	0.165277777777778	Proliferating
ENSG00000071626	DAZAP1	0.752657087932062	0.00164977598141925	0.00197393324294412	00:02:00	0.052	Proliferating
ENSG00000094631	HDAC6	0.42329284131416	0.00167184397922144	0.00199714695444475	00:02:00	0.063	Proliferating
ENSG00000096746	HNRNPH3	0.64424940247735	0.00177252191653787	0.00211404285905552	0.23125	0.0868055555555556	Proliferating
ENSG00000051825	MPHOSPH9	0.472535952708668	0.00182739638395003	0.0021760252648308	0.154166666666667	00:06:00	Proliferating
ENSG00000269404	SPIB	0.483587264124132	0.00184989046561178	0.00219931422022733	0.23125	0.0951388888888889	Proliferating
ENSG00000125798	FOXA2	0.483853825454041	0.00185324134142547	0.00219980628324513	0.401388888888889	0.329861111111111	Proliferating
ENSG00000137710	RDX	0.440431449042886	0.00192849897690003	0.00228551540142108	0.324305555555556	0.152083333333333	Proliferating
ENSG00000107438	PDLIM1	0.854258107716247	0.00194377748654565	0.00229998315548609	0.23125	0.121527777777778	Proliferating
ENSG00000099783	HNRNPM	0.696313104844083	0.00208227612913055	0.00245997605791606	0.200694444444444	0.106944444444444	Proliferating
ENSG00000143621	ILF2	0.581874425174087	0.00221898241613543	0.00261735091289046	1.82291666666667	0.147916666666667	Proliferating
ENSG00000204310	AGPAT1	0.408910415458909	0.00223625644566714	0.00263357873868662	0.215972222222222	0.108333333333333	Proliferating
ENSG00000160446	ZDHHC12	0.488203907262439	0.0022622151738276	0.00265996729230279	0.185416666666667	0.076	Proliferating
ENSG00000136527	TRA2B	0.410887816487422	0.00233072055852103	0.00273622209769945	0.23125	0.100694444444444	Proliferating
ENSG00000181588	MEX3D	0.407270121857442	0.00247433338951871	0.00290027497456888	0.089	0.032	Proliferating
ENSG00000178695	KCTD12	0.532535721561	0.0025600698060051	0.00299608169484034	0.401388888888889	0.309027777777778	Proliferating
ENSG00000084234	APLP2	0.484150218539896	0.00283283399355034	0.00331012895658223	0.324305555555556	0.143055555555556	Proliferating
ENSG00000136231	IGF2BP3	0.447305938407452	0.00299836456817155	0.00349809199620014	0.185416666666667	00:08:00	Proliferating
ENSG00000169689	CENPX	0.416559187539907	0.00301790325999352	0.00351541141793958	00:02:00	0.057	Proliferating
ENSG00000127914	AKAP9	0.456298167053739	0.00307140349531521	0.00357217580433399	0.431944444444444	0.242361111111111	Proliferating
ENSG00000164292	RHOBTB3	0.464354424679123	0.00331514987579531	0.00384968566972199	0.308333333333333	0.176388888888889	Proliferating
ENSG00000253729	PRKDC	0.472846336578302	0.00355095674754098	0.00411713096580216	0.169444444444444	0.098	Proliferating
ENSG00000169221	TBC1D10B	0.696838695148613	0.00361471463708435	0.00418457691371898	0.123611111111111	0.079	Proliferating
ENSG00000047410	TPR	0.415635994926335	0.00451065794738789	0.00521370802869372	0.215972222222222	0.0916666666666667	Proliferating
ENSG00000124789	NUP153	0.677391765565673	0.00453197041843791	0.00523027094516178	0.089	0.032	Proliferating
ENSG00000134265	NAPG	0.542790735949838	0.00487178523370069	0.00561379560006433	0.108333333333333	0.045	Proliferating
ENSG00000186260	MKL2	0.496845705080395	0.00529623637813901	0.00609351927377284	0.108333333333333	0.049	Proliferating
ENSG00000080345	RIF1	0.45349593420865	0.00535560963221625	0.00615237977688645	0.185416666666667	0.097	Proliferating
ENSG00000099901	RANBP1	0.511873936279894	0.0054413957195321	0.00624135588656898	0.23125	0.0715277777777778	Proliferating
ENSG00000189091	SF3B3	0.507600748282868	0.00553425534649988	0.00633816093964589	1.82291666666667	0.124305555555556	Proliferating
ENSG00000039319	ZFYVE16	0.415705226087336	0.00612484926159695	0.00700383526249788	0.0770833333333333	0.034	Proliferating
ENSG00000128581	IFT22	0.530856111428328	0.00642496834111625	0.00733582513337816	00:04:00	00:19:00	Proliferating
ENSG00000183775	KCTD16	0.624352625418015	0.00643927748919788	0.00734097235830931	0.154166666666667	0.0798611111111111	Proliferating
ENSG00000141627	DYM	0.443028155972405	0.00668836919537335	0.00761335642452073	0.169444444444444	0.085	Proliferating
ENSG00000112118	MCM3	0.411578286677576	0.00674287993506575	0.00766375883363315	0.108333333333333	0.027	Proliferating
ENSG00000197457	STMN3	0.431923442414202	0.00690774114176692	0.00783923956845973	0.215972222222222	0.0881944444444445	Proliferating
ENSG00000006625	GGCT	0.579835316321344	0.00699044976867072	0.00792109966223051	0.247222222222222	0.063	Proliferating
ENSG00000128595	CALU	0.448910626095787	0.00700612750766399	0.00792687236139022	0.247222222222222	0.132638888888889	Proliferating
ENSG00000085063	CD59	0.539603353629602	0.00712237503163067	0.00804624268279242	0.339583333333333	0.247916666666667	Proliferating
ENSG00000176619	LMNB2	0.405680441406605	0.00731856307845004	0.00825542732795042	0.108333333333333	0.046	Proliferating
ENSG00000137309	HMGA1	0.431209070762874	0.00733594259662384	0.00826258797725	0.293055555555556	00:19:00	Proliferating
ENSG00000143549	TPM3	0.415245871244099	0.00734760886472037	0.00826330186137471	0.293055555555556	0.170833333333333	Proliferating
ENSG00000110074	FOXRED1	0.542357802602538	0.00741231554314352	0.00832357472535906	0.0770833333333333	0.045	Proliferating
ENSG00000136824	SMC2	0.475667458420189	0.00745950531411383	0.00836402616807075	0.447222222222222	00:43:00	Proliferating
ENSG00000164241	C5orf63	0.64146078147882	0.00753268246886858	0.00843345167291864	0.123611111111111	0.063	Proliferating
ENSG00000134333	LDHA	0.550178811033828	0.00760212456842418	0.00849849448022345	00:02:00	0.075	Proliferating
ENSG00000085377	PREP	0.432106964252941	0.00762986226994236	0.00851063568942358	0.0770833333333333	0.029	Proliferating
ENSG00000091317	CMTM6	0.451791464125341	0.00763571052509032	0.00851063568942358	0.478472222222222	0.26875	Proliferating
ENSG00000168268	NT5DC2	0.515221981369586	0.00772408502520931	0.00859634425539639	0.215972222222222	0.0854166666666667	Proliferating
ENSG00000124767	GLO1	0.527452196540104	0.00774353697005151	0.0086052065141967	0.23125	0.100694444444444	Proliferating
ENSG00000160298	C21orf58	0.421109192049153	0.00779037597187364	0.00864443200434571	0.169444444444444	0.101388888888889	Proliferating
ENSG00000108468	CBX1	0.426402618959871	0.00804032620890805	0.00890858628768066	0.200694444444444	0.095	Proliferating
ENSG00000139343	SNRPF	0.442083839801669	0.00833842145739733	0.00922522551195066	0.185416666666667	0.104861111111111	Proliferating
ENSG00000120053	GOT1	0.486092121505826	0.00900703392781121	0.00995024839517787	0.200694444444444	0.075	Proliferating
ENSG00000130726	TRIM28	0.436491071226089	0.00910517187742713	0.0100438493905639	0.324305555555556	0.184027777777778	Proliferating
ENSG00000143321	HDGF	0.438985333801513	0.00912162395538217	0.010047200503796	0.339583333333333	00:29:00	Proliferating
ENSG00000242247	ARFGAP3	0.54086315642782	0.00921356126431641	0.0101335644448943	0.123611111111111	0.096	Proliferating
ENSG00000173674	EIF1AX	0.429751951613272	0.00983857109477197	0.0108051169354607	00:06:00	0.297222222222222	Proliferating
ENSG00000138668	HNRNPD	0.4871156256924	0.0103062111601346	0.0113021261477903	0.247222222222222	0.154861111111111	Proliferating
ENSG00000082898	XPO1	0.433181366332165	0.0104484873581663	0.0114413991685183	0.200694444444444	0.0819444444444444	Proliferating
ENSG00000035862	TIMP2	0.602457850864356	0.0107161593887559	0.0117173772002601	0.0923611111111111	0.037	Proliferating
ENSG00000147274	RBMX	0.434713311741496	0.0109430228917798	0.0119479943818412	0.23125	0.129166666666667	Proliferating
ENSG00000205208	C4orf46	0.451306085947771	0.0109753407328234	0.011965837276397	0.0923611111111111	0.041	Proliferating
ENSG00000118418	HMGN3	0.411881955467863	0.0110666232632512	0.0120478209653708	0.23125	0.154166666666667	Proliferating
ENSG00000162174	ASRGL1	0.444026965916406	0.0114386570856701	0.0124167451553144	0.200694444444444	0.0791666666666667	Proliferating
ENSG00000149483	TMEM138	0.497336945070868	0.0125291709391594	0.0135808234926634	0.169444444444444	00:08:00	Proliferating
ENSG00000101132	PFDN4	0.523659848111858	0.0126962628728976	0.0137420533118502	0.108333333333333	0.065	Proliferating
ENSG00000005108	THSD7A	0.606456018037248	0.0131540289582102	0.0142169807932171	00:02:00	0.0729166666666667	Proliferating
ENSG00000170515	PA2G4	0.45144357147165	0.0134249343530654	0.014470810911592	0.215972222222222	0.120138888888889	Proliferating
ENSG00000124762	CDKN1A	0.603649850289299	0.0134275214733731	0.014470810911592	0.200694444444444	0.157638888888889	Proliferating
ENSG00000198176	TFDP1	0.406749036192657	0.0146858776314178	0.0158041987728907	0.215972222222222	0.0708333333333333	Proliferating
ENSG00000113648	H2AFY	0.454001211203084	0.0150803713273072	0.0162054492455568	0.339583333333333	0.232638888888889	Proliferating
ENSG00000158747	NBL1	0.410874285455351	0.0156044058050046	0.0167445557993531	0.154166666666667	0.0861111111111111	Proliferating
ENSG00000137267	TUBB2A	0.560543700976557	0.0164291958662619	0.0176043887036197	0.123611111111111	0.0756944444444444	Proliferating
ENSG00000011304	PTBP1	0.445183255973823	0.0169506036918978	0.0181371459503306	00:04:00	00:15:00	Proliferating
ENSG00000111667	USP5	0.448453096110942	0.0180638626416798	0.0192757596851658	0.200694444444444	0.08125	Proliferating
ENSG00000189221	MAOA	0.537369157023178	0.01806619933109	0.0192757596851658	0.0923611111111111	0.072	Proliferating
ENSG00000054523	KIF1B	0.440324293652514	0.0181459578581859	0.0193333178318368	0.293055555555556	0.165277777777778	Proliferating
ENSG00000108604	SMARCD2	0.425185803019955	0.0184045181621388	0.0195809433287528	0.0923611111111111	0.054	Proliferating
ENSG00000108039	XPNPEP1	0.521098131298906	0.0199382680700173	0.0211826422474368	0.0770833333333333	0.051	Proliferating
ENSG00000136908	DPM2	0.530575347236622	0.0205163175875834	0.0217658950043909	0.185416666666667	0.088	Proliferating
ENSG00000140575	IQGAP1	0.425352338978031	0.0231289708317404	0.0245029690989725	0.215972222222222	0.111805555555556	Proliferating
ENSG00000178691	SUZ12	0.40811017761421	0.0237771767835418	0.0251541036876735	0.200694444444444	00:15:00	Proliferating
ENSG00000134198	TSPAN2	0.42422014481603	0.0254257795816984	0.0268581568304088	0.123611111111111	0.082	Proliferating
ENSG00000135744	AGT	0.554966233212266	0.025459668023485	0.0268581568304088	1.82291666666667	0.140972222222222	Proliferating
ENSG00000100242	SUN2	0.4278760433403	0.0267196343831727	0.0281476879788978	0.169444444444444	00:05:00	Proliferating
ENSG00000143033	MTF2	0.438221991179912	0.0268774836149858	0.0282742067803712	0.154166666666667	0.0743055555555556	Proliferating
ENSG00000162076	FLYWCH2	0.432131153930729	0.0280693217179731	0.0294865665732985	0.108333333333333	0.064	Proliferating
ENSG00000185722	ANKFY1	0.408582853798625	0.0282511455833435	0.0296360056609584	0.0923611111111111	0.045	Proliferating
ENSG00000168439	STIP1	0.471934330420858	0.0285498076550714	0.0299074208862216	0.247222222222222	0.140277777777778	Proliferating
ENSG00000166483	WEE1	0.452264283137966	0.0312070405676327	0.032645353889884	0.108333333333333	0.033	Proliferating
ENSG00000065970	FOXJ2	0.406271168518577	0.0326309652399998	0.0340872984166804	0.0770833333333333	0.042	Proliferating
ENSG00000119048	UBE2B	0.522248117890312	0.0356181281814784	0.0371559582283111	0.247222222222222	00:15:00	Proliferating
ENSG00000134294	SLC38A2	0.483505616409589	0.0369279600016138	0.0384687650086352	0.154166666666667	0.097	Proliferating
ENSG00000077279	DCX	0.411529084415988	0.0373054558714453	0.038808036732934	0.215972222222222	0.124305555555556	Proliferating
ENSG00000153395	LPCAT1	0.449121029871446	0.0400788761934092	0.0416150229266212	0.154166666666667	00:11:00	Proliferating
ENSG00000160783	PMF1	0.461472038752887	0.040114881913245	0.0416150229266212	0.215972222222222	0.0826388888888889	Proliferating
ENSG00000134330	IAH1	0.411667852191801	0.0413041044666164	0.0427894526217092	00:02:00	0.08125	Proliferating
ENSG00000104442	ARMC1	0.420860251974411	0.0424812145734246	0.043948107341844	0.154166666666667	0.0715277777777778	Proliferating
ENSG00000080822	CLDND1	0.410216139633388	0.0428190055708669	0.044236462307006	00:02:00	00:01:00	Proliferating
ENSG00000132155	RAF1	0.434022365259105	0.0435303973095709	0.04490945948329	0.089	0.033	Proliferating
ENSG00000137161	CNPY3	0.42136821550455	0.0446973320748558	0.0460499335956905	0.108333333333333	0.077	Proliferating
ENSG00000101367	MAPRE1	0.431400049650571	0.0454714799974864	0.0467831573051062	00:04:00	0.148611111111111	Proliferating
ENSG00000153130	SCOC	0.449683900528499	0.0455724261942679	0.0468226985178418	0.185416666666667	0.124305555555556	Proliferating
ENSG00000128245	YWHAH	0.42369606464745	0.0473969795446184	0.0486305995601632	0.154166666666667	0.069	Proliferating
ENSG00000130513	GDF15	0.44171688603726	0.0483572126837256	0.0495479511629418	0.108333333333333	0.093	Proliferating

## Sheet: Table S3
Supplementary File 1 - Table 3: Differentially expressed genes in beta-like cluster between INS C96R vs INS corrected
Gene	Name	Log2(fold change)	Adjusted p-value
ENSG00000254647	INS	4.32768721973907	1.39517870529829E-30
ENSG00000104722	NEFM	2.27056686002605	7.5152471469439E-08
ENSG00000118271	TTR	2.18244645651405	1.71264464656857E-17
ENSG00000185559	DLK1	2.13417208074616	5.25903058169278E-06
ENSG00000172137	CALB2	1.87555178345269	0.0000102892298232964
ENSG00000087086	FTL	1.75017870975342	1.61047484759388E-11
ENSG00000131094	C1QL1	1.63819949512527	1.22363180439436E-06
ENSG00000157005	SST	1.56371191449053	0.00268867003124793
ENSG00000044574	HSPA5	1.53198414013815	3.57683760685968E-08
ENSG00000174498	IGDCC3	1.42863771804779	0.0000283411911450041
ENSG00000121351	IAPP	1.37820972601681	0.00131001752823714
ENSG00000079689	SCGN	1.32767112817049	0.000188338821665846
ENSG00000167244	IGF2	1.29631429976139	0.00362093746620048
ENSG00000072195	SPEG	1.2702267918818	0.000131206476330989
ENSG00000105426	PTPRS	1.1945991093834	0.0000520748360867343
ENSG00000120885	CLU	1.19048223313855	1.48714533115553E-06
ENSG00000087460	GNAS	1.18392918523103	9.72316917182385E-08
ENSG00000104870	FCGRT	1.18171653604415	0.0000283411911450041
ENSG00000169926	KLF13	1.16580042439495	0.000132339564413446
ENSG00000100316	RPL3	1.15799362061819	0.000025182625946091
ENSG00000166598	HSP90B1	1.05485377671487	0.000294929346015419
ENSG00000115310	RTN4	1.03794700918395	7.70215206505952E-06
ENSG00000168032	ENTPD3	1.02633397414921	0.000050062868517699
ENSG00000135447	PPP1R1A	1.0113283702275	0.000293606295814536
ENSG00000198682	PAPSS2	0.950546175692065	0.000641799570915476
ENSG00000198168	SVIP	0.949517333889089	0.00248204213584504
ENSG00000168280	KIF5C	0.934273235780999	0.00780347806821177
ENSG00000109472	CPE	0.929778734393678	3.59616551606677E-07
ENSG00000106803	SEC61B	0.917935047337813	0.010054140658904
ENSG00000086619	ERO1B	0.907773867292876	0.0129560496777354
ENSG00000170348	TMED10	0.906575734754518	0.00053996626546504
ENSG00000169116	PARM1	0.899070378965222	0.000723684553258109
ENSG00000204103	MAFB	0.882520137245167	0.000509938315595925
ENSG00000123612	ACVR1C	0.873477652518702	0.00294141328658608
ENSG00000101439	CST3	0.864786485164208	0.00123291322811268
ENSG00000174871	CNIH2	0.864779064587819	0.00777684811829018
ENSG00000130643	CALY	0.861704403981242	0.00324657461239385
ENSG00000129757	CDKN1C	0.84439437502721	0.000445798355107756
ENSG00000143870	PDIA6	0.840076945883302	0.00516825199249911
ENSG00000182774	RPS17	0.834037482432828	0.00143698384415497
ENSG00000166922	SCG5	0.830157251267862	0.00394174434549567
ENSG00000105372	RPS19	0.829350876685811	0.014273941844638
ENSG00000088992	TESC	0.82782937540954	0.000199058057168103
ENSG00000231500	RPS18	0.825722800955783	0.00776405496182331
ENSG00000125851	PCSK2	0.798518632860791	0.0265366197534501
ENSG00000100604	CHGA	0.796974226618553	0.000744531241522654
ENSG00000054356	PTPRN	0.794205429346614	0.033145201318974
ENSG00000170315	UBB	0.776119394449691	0.00124861582383702
ENSG00000039068	CDH1	0.761913343250456	0.00550202908362744
ENSG00000002586	CD99	0.761209142930561	0.00722663830303824
ENSG00000134825	TMEM258	0.753426984289344	0.00590091770076813
ENSG00000142541	RPL13A	0.744961185053941	0.0257002047198646
ENSG00000133112	TPT1	0.730372767039799	0.00528870282196393
ENSG00000149547	EI24	0.730013208206258	0.0150551007510458
ENSG00000076043	REXO2	0.723362409100722	0.00178340556875949
ENSG00000140264	SERF2	0.720854511035061	0.00671364409949978
ENSG00000167658	EEF2	0.715833589867296	0.0165736995823439
ENSG00000159199	ATP5G1	0.715616984795354	0.0016288402291186
ENSG00000214530	STARD10	0.702261607192967	0.0053895250613407
ENSG00000069702	TGFBR3	0.695694030648363	0.0453743555804373
ENSG00000151552	QDPR	0.692801844161215	0.0152576267028662
ENSG00000197043	ANXA6	0.692628588710614	0.0398865222445528
ENSG00000105404	RABAC1	0.68182310987662	0.00400159072622534
ENSG00000124172	ATP5E	0.681200366137241	0.0103138872619158
ENSG00000164638	SLC29A4	0.677995917859177	0.0349163159317712
ENSG00000197982	C1orf122	0.676341154280748	0.00568988294016344
ENSG00000169567	HINT1	0.673228839478402	0.0165479363395337
ENSG00000147010	SH3KBP1	0.664335433510168	0.0286286854994107
ENSG00000116209	TMEM59	0.658849253003472	0.000133331120366904
ENSG00000142534	RPS11	0.654544880821967	0.00642443880159057
ENSG00000128228	SDF2L1	0.647078998878904	0.00158944987501443
ENSG00000108298	RPL19	0.645369787544827	0.0199157559088359
ENSG00000167642	SPINT2	0.640608516163969	0.00526732921210785
ENSG00000126432	PRDX5	0.635846097865895	0.00394718446668214
ENSG00000171159	C9orf16	0.623154701653798	0.0082877458326084
ENSG00000136698	CFC1	0.617601630137167	0.0154916528203692
ENSG00000006118	TMEM132A	0.616620875685747	0.00353048513219771
ENSG00000145050	MANF	0.612489171241709	0.035079100568644
ENSG00000229117	RPL41	0.609715246828137	0.0147875529129065
ENSG00000126709	IFI6	0.607374423011653	0.0479003610003294
ENSG00000185745	IFIT1	0.605536265511233	0.0100713646196843
ENSG00000169851	PCDH7	0.601501901370385	0.00454792304817938
ENSG00000129625	REEP5	0.601468759362769	0.0030601708729524
ENSG00000159348	CYB5R1	0.594985832501834	0.0191851756723556
ENSG00000111640	GAPDH	0.59200962619734	0.0271437406756377
ENSG00000116299	KIAA1324	0.591985205355992	0.0000680439420812181
ENSG00000105193	RPS16	0.589983280801714	0.0211352282657864
ENSG00000099204	ABLIM1	0.586756307829777	0.00410567365649867
ENSG00000109971	HSPA8	0.578678640184695	0.00682149111007059
ENSG00000198034	RPS4X	0.577327564043807	0.00196872639212508
ENSG00000131469	RPL27	0.57550013737602	0.021716566136304
ENSG00000116005	PCYOX1	0.575248559392338	0.000863310596169627
ENSG00000197111	PCBP2	0.574081033943927	0.00529176066184537
ENSG00000080644	CHRNA3	0.573033068306294	0.0241418824807056
ENSG00000180389	ATP5EP2	0.569017276359203	0.0128372309243676
ENSG00000107438	PDLIM1	0.56580010031386	0.00640500321429226
ENSG00000105438	KDELR1	0.565319429562451	0.0014457736029064
ENSG00000121691	CAT	0.55796897035345	0.0380127029073955
ENSG00000140988	RPS2	0.555806367623553	0.0196820165167806
ENSG00000127022	CANX	0.552624216706604	0.0419938587173112
ENSG00000170421	KRT8	0.548427145323505	0.001664078894719
ENSG00000019582	CD74	0.547393637503765	0.00813584693619384
ENSG00000183036	PCP4	0.545698100275395	0.044800409034238
ENSG00000101294	HM13	0.542173192939112	0.021747037277833
ENSG00000180879	SSR4	0.537502121227754	0.00978714689200556
ENSG00000154277	UCHL1	0.53518039050978	0.0100808783548183
ENSG00000183734	ASCL2	0.534747955454008	0.0409737616455481
ENSG00000185624	P4HB	0.533463475815933	0.00654445519052256
ENSG00000142937	RPS8	0.532881954901189	0.000744531241522654
ENSG00000136928	GABBR2	0.530641413295555	0.0113101122689054
ENSG00000197756	RPL37A	0.523189725123475	0.0313474290881825
ENSG00000161016	RPL8	0.519489661003446	0.0254073344381078
ENSG00000186918	ZNF395	0.518674952709052	0.0145928559837702
ENSG00000164405	UQCRQ	0.515940654862434	0.00536288273001846
ENSG00000105290	APLP1	0.514508496654902	0.00671364409949978
ENSG00000197746	PSAP	0.509866493352802	0.00468842000445133
ENSG00000163468	CCT3	0.509469977327154	0.0333546420959464
ENSG00000170889	RPS9	0.508987660564375	0.00159090921179246
ENSG00000105677	TMEM147	0.507529089637983	0.00803672471394212
ENSG00000167526	RPL13	0.503999599198917	0.0329049934938522
ENSG00000173812	EIF1	0.49823155642481	0.00916222209634944
ENSG00000141349	G6PC3	0.495634573736343	0.0253517405451887
ENSG00000147604	RPL7	0.490527998061559	0.000099623661461553
ENSG00000147852	VLDLR	0.489810544887236	0.0390731348438863
ENSG00000226608	FTLP3	0.473935082326844	0.00166807742533858
ENSG00000104112	SCG3	0.473852585507464	0.000229499424698997
ENSG00000106153	CHCHD2	0.473559512374954	0.0136128355387627
ENSG00000188175	HEPACAM2	0.471622105599349	0.0103225503129456
ENSG00000125991	ERGIC3	0.470406890807255	0.00143698384415497
ENSG00000146701	MDH2	0.468005790247852	0.00251816618734581
ENSG00000159377	PSMB4	0.463698695665189	0.028761031642288
ENSG00000152767	FARP1	0.462677432698973	0.0101172134576317
ENSG00000100612	DHRS7	0.46225357797442	0.0283029483758063
ENSG00000074695	LMAN1	0.45826824819146	0.00893360450931311
ENSG00000095981	KCNK16	0.457870408787582	0.0101166399557662
ENSG00000141756	FKBP10	0.456875493132231	0.03253894715417
ENSG00000228253	MT-ATP8	0.453501187494268	0.0245731141409326
ENSG00000152518	ZFP36L2	0.450375104940744	0.00984960310959066
ENSG00000137154	RPS6	0.44488226396684	0.00430203298565988
ENSG00000184432	COPB2	0.439210606152859	0.0015756813340618
ENSG00000104805	NUCB1	0.429625286832847	0.0182631426348533
ENSG00000135404	CD63	0.427755110825958	0.0254302143152012
ENSG00000257727	CNPY2	0.424464575927591	0.00421647145563184
ENSG00000123989	CHPF	0.421995959178559	0.0138839360187378
ENSG00000166794	PPIB	0.420431450766631	0.00234789851644971
ENSG00000091592	NLRP1	0.420175675041904	0.0147781667906335
ENSG00000128595	CALU	0.418418163674595	0.00112182203375223
ENSG00000168003	SLC3A2	0.417932574460328	0.000549239978720753
ENSG00000179921	GPBAR1	0.416891269627021	0.0371627090247426
ENSG00000128524	ATP6V1F	0.408725905039541	0.0030601708729524
ENSG00000115828	QPCT	0.403981546197581	0.010470556787819
ENSG00000198715	GLMP	0.402666358558387	0.00679391496665601
ENSG00000105669	COPE	0.394915012306037	0.00798595153022329
ENSG00000138674	SEC31A	0.394552957696454	0.00163010505144415
ENSG00000135503	ACVR1B	0.394522729266333	0.0175335684454768
ENSG00000051108	HERPUD1	0.394002871127021	0.00193572607624476
ENSG00000163618	CADPS	0.393833690918095	0.0215161585177803
ENSG00000140990	NDUFB10	0.393499305611868	0.0030497814283863
ENSG00000108679	LGALS3BP	0.393206191520246	0.00510826597978983
ENSG00000172809	RPL38	0.39300815673266	0.0200479826599804
ENSG00000137941	TTLL7	0.392474725351753	0.00242271627183758
ENSG00000163956	LRPAP1	0.389971243034502	0.000305962194454513
ENSG00000126267	COX6B1	0.388945102193078	0.046839345020931
ENSG00000167004	PDIA3	0.386843280337239	0.0128998324266435
ENSG00000132432	SEC61G	0.386039454304256	0.0162824263287005
ENSG00000122026	RPL21	0.38484066987074	0.00154845037287232
ENSG00000104970	KIR3DX1	0.3835557318502	0.000995677383337553
ENSG00000204386	NEU1	0.383225478276071	0.0291403518729096
ENSG00000181885	CLDN7	0.381940126399551	0.0104638039857703
ENSG00000135931	ARMC9	-0.380408310240937	0.00183450974739383
ENSG00000071073	MGAT4A	-0.381088129945241	0.00861306527395666
ENSG00000138760	SCARB2	-0.381435506232671	0.00112182203375223
ENSG00000070495	JMJD6	-0.382030052310404	0.00343528226544038
ENSG00000149658	YTHDF1	-0.382917610511515	0.00844295538087932
ENSG00000082701	GSK3B	-0.383893207556685	0.0199610322899987
ENSG00000139428	MMAB	-0.384687555510175	0.000802941921272499
ENSG00000134779	TPGS2	-0.385186074567705	0.0272783435632659
ENSG00000175390	EIF3F	-0.385294908249501	0.0000378680882606367
ENSG00000215845	TSTD1	-0.385476449095886	0.00268041979628284
ENSG00000099284	H2AFY2	-0.385824929606763	0.0499618617159042
ENSG00000198909	MAP3K3	-0.385934235785861	0.0014991391059732
ENSG00000101966	XIAP	-0.386191803645217	0.000283307931894486
ENSG00000106682	EIF4H	-0.388425062871866	0.0322928306914987
ENSG00000127914	AKAP9	-0.388427837494186	0.00808970638880819
ENSG00000085224	ATRX	-0.389427945621451	0.000280895073637714
ENSG00000084733	RAB10	-0.390526637107856	0.0128732145785167
ENSG00000118058	KMT2A	-0.390681788304482	0.00865346158548576
ENSG00000198420	TCAF1	-0.392199410037313	0.0000405799525946776
ENSG00000135549	PKIB	-0.392545466948878	0.00920609771906286
ENSG00000218776	MTATP6P31	-0.394406939776264	0.00448343188992514
ENSG00000119705	SLIRP	-0.395944733324458	0.00359306127550155
ENSG00000235162	C12orf75	-0.396919036709703	0.0268166298464343
ENSG00000100105	PATZ1	-0.397361578798591	0.00124861582383702
ENSG00000117868	ESYT2	-0.397790764582595	0.000135884490097718
ENSG00000167196	FBXO22	-0.398040341573225	0.00172699985406969
ENSG00000102606	ARHGEF7	-0.39884059355445	0.0308318342982598
ENSG00000134324	LPIN1	-0.403605950194194	0.0408311933067313
ENSG00000103121	CMC2	-0.403895865483938	0.0116830028099645
ENSG00000220113	MTCYBP4	-0.404547679135528	0.000932959679582388
ENSG00000163001	CFAP36	-0.404588219705587	0.000011230817737286
ENSG00000111581	NUP107	-0.404976277797272	0.00439759385422384
ENSG00000181449	SOX2	-0.405132976992138	0.0333942248679047
ENSG00000115239	ASB3	-0.408154930024144	0.000124873456645676
ENSG00000143951	WDPCP	-0.408793710900427	0.000478577165570279
ENSG00000186868	MAPT	-0.410051455604048	0.0492923551337776
ENSG00000171316	CHD7	-0.410831595576874	0.00192906201827431
ENSG00000141279	NPEPPS	-0.412643085587741	0.0145075688265152
ENSG00000185002	RFX6	-0.412767394835104	0.00483290155264751
ENSG00000018610	CXorf56	-0.412951460320421	0.00193713307848456
ENSG00000232388	SMIM26	-0.413219222189961	0.000030487631277479
ENSG00000145833	DDX46	-0.41325228045494	0.0234131873223655
ENSG00000137285	TUBB2B	-0.413376269490204	0.0155922614406411
ENSG00000100354	TNRC6B	-0.41461547686233	0.00871341751940369
ENSG00000160888	IER2	-0.414834345274355	0.00203349560049804
ENSG00000184232	OAF	-0.415090571305156	0.00242271627183758
ENSG00000006747	SCIN	-0.415188708040043	0.00516247035454014
ENSG00000138413	IDH1	-0.417149571728011	0.00155246843135901
ENSG00000164032	H2AFZ	-0.42049106169046	0.00985255233320928
ENSG00000187231	SESTD1	-0.420529854241812	0.000763022725642987
ENSG00000157216	SSBP3	-0.421048971603803	0.00323388682181118
ENSG00000166582	CENPV	-0.422665543346428	0.00461641734843401
ENSG00000004848	ARX	-0.423606744403116	0.00338072603434879
ENSG00000249192	MTND3P25	-0.423767359481004	0.00154845037287232
ENSG00000130363	RSPH3	-0.425749514043772	0.0000218383796013441
ENSG00000119535	CSF3R	-0.426787374458745	0.00465971748910213
ENSG00000111305	GSG1	-0.426839296008376	0.00196350530911627
ENSG00000180354	MTURN	-0.426955130728855	0.0276803949931106
ENSG00000150593	PDCD4	-0.430424213073826	0.0130755983330844
ENSG00000156052	GNAQ	-0.430876927241386	0.0033720443618427
ENSG00000119820	YIPF4	-0.430882026947278	0.0238451475762185
ENSG00000166938	DIS3L	-0.43119259432745	0.000875866039501349
ENSG00000073578	SDHA	-0.432320060623259	0.00568988294016344
ENSG00000198825	INPP5F	-0.432734454187401	0.00846708119918646
ENSG00000160285	LSS	-0.432853784095037	0.00961793835796396
ENSG00000103056	SMPD3	-0.43366906787091	0.0263521615440428
ENSG00000116918	TSNAX	-0.43466835920988	0.00848259613217608
ENSG00000163083	INHBB	-0.435035471576392	0.0171169207588265
ENSG00000177733	HNRNPA0	-0.436578200678555	0.0342753750494293
ENSG00000166206	GABRB3	-0.437982657120012	0.0152066008167346
ENSG00000052795	FNIP2	-0.438637545117367	0.0425408916705672
ENSG00000182870	GALNT9	-0.438909675618651	0.0250945196392108
ENSG00000130477	UNC13A	-0.440894893200922	0.0244579789172253
ENSG00000111897	SERINC1	-0.441310528971716	0.000279165766614264
ENSG00000138078	PREPL	-0.444275193401273	0.00022105413649389
ENSG00000174501	ANKRD36C	-0.444778423750404	0.00260419836145797
ENSG00000090863	GLG1	-0.444997103439445	0.000132181158335381
ENSG00000140718	FTO	-0.445248413988506	0.000387307371740172
ENSG00000196591	HDAC2	-0.44692805017675	0.0128867386269023
ENSG00000134248	LAMTOR5	-0.44794437196021	0.00751883538310604
ENSG00000154001	PPP2R5E	-0.448013476177789	0.00466560599777959
ENSG00000271207	MTCO1P22	-0.448490842149442	0.000209782011282251
ENSG00000006534	ALDH3B1	-0.45167180179067	0.00130259289924504
ENSG00000175768	TOMM5	-0.451741922590002	0.0262869944640293
ENSG00000213923	CSNK1E	-0.453700613164136	0.0015756813340618
ENSG00000168303	MPLKIP	-0.454035547948872	0.00262811037219127
ENSG00000176102	CSTF3	-0.454457557241315	0.00360883950915976
ENSG00000107341	UBE2R2	-0.455923138652731	0.0240124640260935
ENSG00000072832	CRMP1	-0.457243053299618	0.000727794611035654
ENSG00000114573	ATP6V1A	-0.462192167935181	0.0046709135254369
ENSG00000205581	HMGN1	-0.465085384041619	0.00527277132211015
ENSG00000230818	MTND2P16	-0.465584404586183	0.00359306127550155
ENSG00000009765	IYD	-0.467974820662393	0.0299417337996721
ENSG00000010244	ZNF207	-0.469489247235377	0.000773038876472292
ENSG00000213190	MLLT11	-0.470211621203545	0.0356827501943239
ENSG00000130508	PXDN	-0.470255785205904	0.00147040769802955
ENSG00000002834	LASP1	-0.470354699040524	0.00321134706035956
ENSG00000198146	ZNF770	-0.472090490418428	0.00439759385422384
ENSG00000117523	PRRC2C	-0.472696102187756	0.00459686992318453
ENSG00000143842	SOX13	-0.475731806453652	0.0234593014539034
ENSG00000147789	ZNF7	-0.482811367646155	0.0000680439420812181
ENSG00000116560	SFPQ	-0.483392470469055	0.0358848734201874
ENSG00000262118	MTCO1P28	-0.487548634586911	0.000025182625946091
ENSG00000146247	PHIP	-0.492087621218366	0.00921938890421857
ENSG00000162769	FLVCR1	-0.492140679643627	0.00149122226343328
ENSG00000111371	SLC38A1	-0.495791999599046	0.00552929843673311
ENSG00000171858	RPS21	-0.49795633940817	0.0329049934938522
ENSG00000102804	TSC22D1	-0.50131988935492	0.00389715038815409
ENSG00000134871	COL4A2	-0.503522773067857	0.0134555879581507
ENSG00000106261	ZKSCAN1	-0.503993025077825	0.00578131059278898
ENSG00000120162	MOB3B	-0.506775562069439	0.00025375102539271
ENSG00000124098	FAM210B	-0.50838264767649	0.00762964842257417
ENSG00000114439	BBX	-0.511219387999121	0.00134258047167085
ENSG00000197134	ZNF257	-0.51153983009071	0.00124861582383702
ENSG00000172667	ZMAT3	-0.512037255690568	0.0345456773529249
ENSG00000100934	SEC23A	-0.521153063036053	0.00257043056681288
ENSG00000101040	ZMYND8	-0.53069261457961	0.00196647037534207
ENSG00000185753	CXorf38	-0.5351295438495	0.0289952144517932
ENSG00000197323	TRIM33	-0.536609671809656	0.00840187421355841
ENSG00000131236	CAP1	-0.540210748343215	0.0443587815053192
ENSG00000244754	N4BP2L2	-0.54976932673568	0.0018911228454676
ENSG00000062485	CS	-0.550179301209459	0.000728079973531845
ENSG00000197457	STMN3	-0.552748114781143	0.000744531241522654
ENSG00000100614	PPM1A	-0.557962210916618	0.00985255233320928
ENSG00000138587	MNS1	-0.562063764580961	0.000712061342202003
ENSG00000100664	EIF5	-0.56682501672365	0.000208259807906132
ENSG00000206053	JPT2	-0.576848657467748	0.00481482498842505
ENSG00000135821	GLUL	-0.593981521112359	0.000445798355107756
ENSG00000269028	MTRNR2L12	-0.603077229117285	0.00131001752823714
ENSG00000184897	H1FX	-0.609442685187323	0.00334847470306759
ENSG00000251544	MTND5P12	-0.621683541315429	0.00252864352272893
ENSG00000138668	HNRNPD	-0.626698437803157	0.000656085373333884
ENSG00000167470	MIDN	-0.631011237017175	0.000830308867534071
ENSG00000255823	MTRNR2L8	-0.638797280674078	0.00217235260469067
ENSG00000170153	RNF150	-0.64643131681629	0.0046866479039846
ENSG00000125968	ID1	-0.667627048282972	0.000438575693481425
ENSG00000213024	NUP62	-0.672894442560734	0.000656085373333884
ENSG00000167770	OTUB1	-0.675050716517021	0.000181065340675309
ENSG00000139352	ASCL1	-0.682940364169925	0.0322343363371069
ENSG00000197061	HIST1H4C	-0.694353615481283	0.0152154995461381
ENSG00000270307	MTATP6P2	-0.699482210631654	0.000133200572736546
ENSG00000226313	MTCYBP12	-0.702425800637454	0.00106814395663061
ENSG00000262902	MTCO1P40	-0.704485996444802	0.000682588008636646
ENSG00000232663	AL139415.2	-0.704979226352485	0.00117702785685706
ENSG00000108953	YWHAE	-0.716632264359485	0.0227203685911077
ENSG00000244921	MTCYBP18	-0.719118513134512	0.00145970032792226
ENSG00000126231	PROZ	-0.726368523887598	0.00117702785685706
ENSG00000256045	MTRNR2L10	-0.739629172616153	0.00401951115959342
ENSG00000270388	MTCO3P22	-0.754204741935975	0.00154239075195025
ENSG00000163497	FEV	-0.764580133417525	0.0100134087905631
ENSG00000115738	ID2	-0.767638044155773	0.000357003262758772
ENSG00000247627	MTND4P12	-0.772354929042181	0.0000137123273012484
ENSG00000175130	MARCKSL1	-0.781238905491666	0.000612170921047042
ENSG00000256618	MTRNR2L1	-0.785725158606051	0.0000110610975597572
ENSG00000248923	MTND5P11	-0.805483472388089	0.000112995543863309
ENSG00000256222	MTRNR2L3	-0.805907822467195	0.00151778364998351
ENSG00000171530	TBCA	-0.813730967210345	0.0180935945317378
ENSG00000007372	PAX6	-0.815119182331488	0.0155527765185593
ENSG00000170561	IRX2	-0.827731205291457	0.000279165766614264
ENSG00000176887	SOX11	-0.853575996586533	0.000445798355107756
ENSG00000117632	STMN1	-0.868515725047043	0.0119955976791511
ENSG00000271480	MTND3P19	-0.916656037363762	8.04706663178793E-08
ENSG00000249780	AC093809.1	-0.920416208118984	0.0000693855090170903
ENSG00000223921	MTND1P27	-0.936318162684974	0.0000426652231782876
ENSG00000270188	MTRNR2L11	-0.949035520650752	9.06536524560571E-06
ENSG00000198763	MT-ND2	-1.05464287895675	1.43818997367749E-09
ENSG00000256148	AP000763.2	-1.06281862070962	0.000125339963960041
ENSG00000232177	MTND4P24	-1.0828346737006	0.00104319515303442
ENSG00000198938	MT-CO3	-1.08653969351819	2.26805271518107E-13
ENSG00000212907	MT-ND4L	-1.15939122486982	0.00032071738782155
ENSG00000172020	GAP43	-1.1826296624883	0.0000776782970528715
ENSG00000198899	MT-ATP6	-1.18459392593097	1.17596562137286E-13
ENSG00000198712	MT-CO2	-1.21327108638085	9.26299142101408E-13
ENSG00000198886	MT-ND4	-1.25402164536436	6.08682221776213E-11
ENSG00000198727	MT-CYB	-1.28809155947848	1.56015875850062E-11
ENSG00000198804	MT-CO1	-1.33388982421966	3.92495703709484E-17
ENSG00000198888	MT-ND1	-1.36374027859498	5.08756632650024E-21
ENSG00000198840	MT-ND3	-1.44807586927724	4.0279505306621E-21
ENSG00000251340	MTCYBP35	-1.48010126584841	2.21987849211222E-07
ENSG00000270906	MTND4P35	-1.54704761271318	2.78917818250138E-08
ENSG00000270225	MTCO2P22	-1.5769331253424	8.2598031321464E-15
ENSG00000198786	MT-ND5	-1.78902483313624	3.15957230000633E-13
ENSG00000230916	MTCO1P53	-2.14562291556523	9.60780104552252E-16

## Sheet: Table S4
Supplementary File 1 - Table 4: Differentially expressed genes in progenitor cluster between INS C96R vs INS corrected
Gene	Name	Log2(fold change)	Adjusted p-value
ENSG00000254647	INS	4.39576661116372	1.26027348006114E-24
ENSG00000135447	PPP1R1A	2.16687031710111	4.4578555699417E-15
ENSG00000157005	SST	1.99867752528772	7.75970415161138E-12
ENSG00000131094	C1QL1	1.64613509992249	3.57683760685968E-08
ENSG00000118271	TTR	1.45605330354238	3.64633536843655E-07
ENSG00000204262	COL5A2	1.4155380325833	0.0000454445742319788
ENSG00000172137	CALB2	1.30078281904496	6.92799957129076E-07
ENSG00000174871	CNIH2	1.20691797829888	0.0000128674878219285
ENSG00000169213	RAB3B	1.18288690332982	1.14467757064605E-06
ENSG00000087086	FTL	1.16857490787362	1.72890035652181E-08
ENSG00000102924	CBLN1	1.156044086834	0.000243733516796382
ENSG00000159167	STC1	1.11020057741887	0.000249436923793505
ENSG00000211445	GPX3	1.10317470182055	0.000117326665718986
ENSG00000019582	CD74	1.08074800487716	0.000987537086044404
ENSG00000154277	UCHL1	1.06330666540664	0.00098908195862787
ENSG00000054356	PTPRN	1.05678141332656	0.000129361095255239
ENSG00000106927	AMBP	0.98650965399566	0.000257590619931457
ENSG00000087460	GNAS	0.947599704777062	0.0000123750897409489
ENSG00000214530	STARD10	0.867062580096745	0.000099623661461553
ENSG00000228253	MT-ATP8	0.855117200624403	0.000310569902280538
ENSG00000185559	DLK1	0.816775064422595	0.00831010984954927
ENSG00000105426	PTPRS	0.804342987817829	0.0000663479266199758
ENSG00000204103	MAFB	0.784710148635219	0.0268410670965819
ENSG00000183049	CAMK1D	0.752361452029321	6.55500840112876E-06
ENSG00000086619	ERO1B	0.727630785176255	0.00422267414628422
ENSG00000101190	TCFL5	0.723290183104375	0.000209782011282251
ENSG00000002933	TMEM176A	0.682703864082644	0.000656085373333884
ENSG00000167658	EEF2	0.681026290957678	0.000363805304691544
ENSG00000157978	LDLRAP1	0.673292999484176	0.00310406186560577
ENSG00000169926	KLF13	0.660341199977679	0.00557940909449475
ENSG00000147604	RPL7	0.649531548008421	0.000387307371740172
ENSG00000183741	CBX6	0.649224885267306	0.000830236777078626
ENSG00000100604	CHGA	0.634050193411229	0.00171415679487722
ENSG00000161671	EMC10	0.629483169193195	0.0000836516867996017
ENSG00000186907	RTN4RL2	0.625562935057985	0.000934564971725445
ENSG00000063177	RPL18	0.623958778946027	0.000503987301998075
ENSG00000019505	SYT13	0.618371597024502	0.0438784337216971
ENSG00000243444	PALM2	0.616477588823705	0.00336883002010208
ENSG00000104722	NEFM	0.615061552085368	0.00714689342601809
ENSG00000135931	ARMC9	0.586956900980328	0.000115545895971678
ENSG00000170889	RPS9	0.579662117732069	0.0000621541779176023
ENSG00000105290	APLP1	0.576689852048665	0.00286903313293897
ENSG00000225190	PLEKHM1	0.555953214505851	0.00351517816352152
ENSG00000186918	ZNF395	0.548271935554605	0.0191146336175519
ENSG00000111640	GAPDH	0.547998942319336	0.00874069913243826
ENSG00000102882	MAPK3	0.547801636951081	0.0144305867528092
ENSG00000105223	PLD3	0.54136255169527	0.00353048513219771
ENSG00000158710	TAGLN2	0.537587535870766	0.000922261206790606
ENSG00000074416	MGLL	0.53431731757964	0.00333181669041355
ENSG00000176463	SLCO3A1	0.528790394811958	0.0435000400114077
ENSG00000100075	SLC25A1	0.526710543554876	0.0398902791459203
ENSG00000221983	UBA52	0.523587024251564	0.00189797884810675
ENSG00000147257	GPC3	0.522947369964916	0.0262282447324621
ENSG00000167815	PRDX2	0.52031260750373	0.00921938890421857
ENSG00000127922	SEM1	0.517748214956869	0.00431239712519565
ENSG00000151131	C12orf45	0.51734933284553	0.000478444843342462
ENSG00000010404	IDS	0.516008023555101	0.0104517676620716
ENSG00000076356	PLXNA2	0.511290566639039	0.0165023068363363
ENSG00000182774	RPS17	0.510792452748049	1.91816674418731E-06
ENSG00000085117	CD82	0.508310864077107	0.0110212153800939
ENSG00000114735	HEMK1	0.5034813395118	0.00397475592414817
ENSG00000137497	NUMA1	0.49830369260556	0.0162343409904078
ENSG00000100316	RPL3	0.498032122216594	0.000612925525638388
ENSG00000138592	USP8	0.497277788230131	0.000221322732973324
ENSG00000184992	BRI3BP	0.495687871396291	0.001215924411475
ENSG00000179218	CALR	0.495332101398966	0.030702567189026
ENSG00000206562	METTL6	0.493383614562001	0.00248204213584504
ENSG00000044574	HSPA5	0.491706228373946	0.0189431914183388
ENSG00000176723	ZNF843	0.491328454982256	0.00747251980190322
ENSG00000155463	OXA1L	0.487717205510886	0.00213795702795023
ENSG00000182195	LDOC1	0.480044228181242	0.00436829506473756
ENSG00000083845	RPS5	0.476411811246086	0.0126333787001573
ENSG00000163956	LRPAP1	0.474224681629837	0.00409101598272411
ENSG00000007237	GAS7	0.465791428640033	0.0212417890338628
ENSG00000123636	BAZ2B	0.463576734083752	0.0161963426467225
ENSG00000006071	ABCC8	0.46002673162611	0.0333546420959464
ENSG00000170315	UBB	0.458521505094398	0.0252797978992184
ENSG00000150594	ADRA2A	0.457480555467253	0.00442060286937797
ENSG00000171148	TADA3	0.457066899805689	0.000712061342202003
ENSG00000153956	CACNA2D1	0.45328556528219	0.00284171426103149
ENSG00000231500	RPS18	0.449063339684552	0.0000454445742319788
ENSG00000151715	TMEM45B	0.448666663619723	0.00163645680342363
ENSG00000085063	CD59	0.443629904476364	0.0326656853602512
ENSG00000146966	DENND2A	0.438559387995138	0.0000182838400907152
ENSG00000137312	FLOT1	0.437696613354182	0.0258416428574579
ENSG00000103260	METRN	0.437561401545871	0.0370071170790368
ENSG00000283366	AC000095.2	0.436903212109318	0.0359218865166046
ENSG00000130675	MNX1	0.435299904733485	0.00863192836885113
ENSG00000162739	SLAMF6	0.435039429029112	0.0178862188485309
ENSG00000168710	AHCYL1	0.425122442044134	0.010280453108913
ENSG00000101210	EEF1A2	0.424830716548138	0.0208918096712038
ENSG00000164638	SLC29A4	0.424677996060292	0.000132181158335381
ENSG00000162244	RPL29	0.421320313511287	0.0118555580233069
ENSG00000141696	P3H4	0.419840194025235	0.00172775502974644
ENSG00000075415	SLC25A3	0.418884435076471	0.0386078650633687
ENSG00000175354	PTPN2	0.418582271180904	0.00529564190378601
ENSG00000130307	USHBP1	0.417190905054898	0.000445798355107756
ENSG00000132329	RAMP1	0.414637201175423	0.0254920628199363
ENSG00000171657	GPR82	0.413989438303185	0.00394718446668214
ENSG00000104970	KIR3DX1	0.412834106616577	0.00385361959644821
ENSG00000273802	HIST1H2BG	0.408819752878702	0.00986617654240596
ENSG00000092096	SLC22A17	0.406285757783704	0.0040262091630081
ENSG00000125534	PPDPF	0.402760222525005	0.00173810225276193
ENSG00000162407	PLPP3	0.392785964925704	0.0345456773529249
ENSG00000127831	VIL1	0.390301674107025	0.0018565747793226
ENSG00000100934	SEC23A	0.390045548087066	0.0184630161293199
ENSG00000131469	RPL27	0.388214336613689	0.0000685869073440145
ENSG00000136942	RPL35	0.38753787057953	0.00301877253498708
ENSG00000198794	SCAMP5	0.385400597880768	0.00502254194809072
ENSG00000130368	MAS1	0.385028826022203	0.00248204213584504
ENSG00000185404	SP140L	0.38479150775033	0.00624291512105233
ENSG00000118596	SLC16A7	0.383787399407113	0.0135026086305142
ENSG00000124256	ZBP1	0.382155915658404	0.001783950607752
ENSG00000230734	RPL10P3	0.379857499415529	0.000261408726928031
ENSG00000133657	ATP13A3	-0.378763246107385	0.0000897933969753387
ENSG00000271824	AC009014.1	-0.378878321261538	0.00840187421355841
ENSG00000259956	RBM15B	-0.379101818613545	0.0191851756723556
ENSG00000264057	AC103810.1	-0.379741789338537	0.0000496258375883117
ENSG00000053254	FOXN3	-0.379858493296931	0.000599459767207273
ENSG00000112246	SIM1	-0.380733552936911	0.0276639669215518
ENSG00000107341	UBE2R2	-0.38084289482646	0.031971506168216
ENSG00000212747	RTL8B	-0.381176884833603	0.00298518479851767
ENSG00000143850	PLEKHA6	-0.382479445581194	0.0104385415716295
ENSG00000115457	IGFBP2	-0.382777439072549	0.000549239978720753
ENSG00000010270	STARD3NL	-0.382837198612447	0.00637389562636756
ENSG00000135837	CEP350	-0.383009126671105	0.00721159461060317
ENSG00000181449	SOX2	-0.383955311553152	0.00981833464446208
ENSG00000087448	KLHL42	-0.384122051099567	0.00546700713859889
ENSG00000106723	SPIN1	-0.385403524481715	0.00127808581582557
ENSG00000100106	TRIOBP	-0.385545777901741	0.0108606268280247
ENSG00000100387	RBX1	-0.385896299536833	0.0148187157022616
ENSG00000071054	MAP4K4	-0.386049059244693	0.00022364934920012
ENSG00000116741	RGS2	-0.386752542930386	0.0161775804174563
ENSG00000165782	TMEM55B	-0.386967883443791	0.00390524937123592
ENSG00000110696	C11orf58	-0.387060038803833	0.0037473385189341
ENSG00000169564	PCBP1	-0.387642607248295	0.0272276195233658
ENSG00000196683	TOMM7	-0.388210381239895	0.000174827471469821
ENSG00000197081	IGF2R	-0.389261209454155	0.00714629458648616
ENSG00000170540	ARL6IP1	-0.38973129392	0.010280453108913
ENSG00000165775	FUNDC2	-0.389838793062017	0.00861872164595714
ENSG00000125304	TM9SF2	-0.390369560239097	0.000927781877847
ENSG00000087053	MTMR2	-0.390385764850803	0.000801112288076557
ENSG00000078369	GNB1	-0.39125189207509	0.00213795702795023
ENSG00000196975	ANXA4	-0.392786493091409	0.000305962194454513
ENSG00000143158	MPC2	-0.393653231851639	0.023048231018013
ENSG00000196090	PTPRT	-0.39381573521762	0.0062850734903263
ENSG00000111328	CDK2AP1	-0.393943314385035	0.0216143732218029
ENSG00000135414	GDF11	-0.394154517737969	0.00242751467666172
ENSG00000009844	VTA1	-0.394247897731503	0.0161299914364877
ENSG00000178567	EPM2AIP1	-0.395383077122236	0.00262333110040834
ENSG00000160213	CSTB	-0.395567227268107	0.000275513975652613
ENSG00000114739	ACVR2B	-0.395640849566317	0.00405277761354954
ENSG00000120265	PCMT1	-0.397189348320183	0.00243323442222184
ENSG00000101333	PLCB4	-0.397230103234561	0.021155992013138
ENSG00000164111	ANXA5	-0.397742268370405	0.0153168861846501
ENSG00000106992	AK1	-0.398012607575568	0.00387837903367592
ENSG00000180304	OAZ2	-0.398554011141366	0.00212222941382156
ENSG00000134049	IER3IP1	-0.39871369573001	0.0122910509125844
ENSG00000101413	RPRD1B	-0.398926302459712	0.00469506071594736
ENSG00000106537	TSPAN13	-0.401265980242331	0.0000680439420812181
ENSG00000135316	SYNCRIP	-0.401479410404348	0.00615632173570553
ENSG00000118971	CCND2	-0.401833249281114	0.00018805542103097
ENSG00000009413	REV3L	-0.403112348688896	0.00173287293887876
ENSG00000124098	FAM210B	-0.403215255920694	0.0158230435515344
ENSG00000136485	DCAF7	-0.403753803894163	0.000277185931075542
ENSG00000112320	SOBP	-0.403783113790085	0.00514908118218083
ENSG00000254585	MAGEL2	-0.404032490573885	0.0391317074687748
ENSG00000143742	SRP9	-0.405442284363217	0.000522296661419654
ENSG00000077549	CAPZB	-0.405510792834852	0.000381065688024182
ENSG00000115561	CHMP3	-0.40586941653319	0.000917772809672822
ENSG00000038532	CLEC16A	-0.407225776575661	0.00240575029640299
ENSG00000277443	MARCKS	-0.407305747751351	0.00182850181047912
ENSG00000106484	MEST	-0.407571805549997	0.00176741112789201
ENSG00000175334	BANF1	-0.407593405297853	0.0465924777582775
ENSG00000125821	DTD1	-0.407848400008531	0.0163068314064061
ENSG00000119630	PGF	-0.407940596514474	0.00765086759395337
ENSG00000132639	SNAP25	-0.409783495285502	0.00656275598121929
ENSG00000115306	SPTBN1	-0.409987636487795	0.0163517803597702
ENSG00000136100	VPS36	-0.410978632497274	0.00315470516257803
ENSG00000076554	TPD52	-0.414057513871546	0.0173344764984803
ENSG00000100442	FKBP3	-0.415824707346962	0.0170370781871114
ENSG00000112245	PTP4A1	-0.41600495041473	0.0126352315823529
ENSG00000109332	UBE2D3	-0.416118694780667	0.000723684553258109
ENSG00000275342	PRAG1	-0.416793319697025	0.0141159381460182
ENSG00000253719	ATXN7L3B	-0.417276662871959	0.0238940736288603
ENSG00000170871	KIAA0232	-0.417460068182054	0.0153338996841037
ENSG00000188612	SUMO2	-0.417671225338416	0.0433677688806695
ENSG00000105968	H2AFV	-0.419389105983507	0.00439759385422384
ENSG00000132002	DNAJB1	-0.419402729247768	0.0367169777254206
ENSG00000111237	VPS29	-0.419661507306828	0.0101744575628729
ENSG00000129128	SPCS3	-0.420363319474411	0.0327535407667103
ENSG00000137145	DENND4C	-0.420839107120026	0.000462145363308043
ENSG00000198830	HMGN2	-0.42116389866978	0.000313170465642919
ENSG00000080824	HSP90AA1	-0.42127001196833	0.0109090631322221
ENSG00000136193	SCRN1	-0.422079879799125	0.0247912029269953
ENSG00000131236	CAP1	-0.422670195928902	0.00573309666027009
ENSG00000259479	SORD2P	-0.424391637959739	0.000744531241522654
ENSG00000089199	CHGB	-0.424989193598208	0.0161299914364877
ENSG00000009954	BAZ1B	-0.425448084355213	0.00401686628235952
ENSG00000065978	YBX1	-0.426351095258553	0.000225607548678003
ENSG00000100239	PPP6R2	-0.426775254459827	0.00767117895092132
ENSG00000054793	ATP9A	-0.427857885454766	0.0444125541294091
ENSG00000166920	C15orf48	-0.427949004834153	0.00624291512105233
ENSG00000159388	BTG2	-0.42801541633102	0.00570895124522595
ENSG00000171634	BPTF	-0.429754680089273	0.00902191118384454
ENSG00000120805	ARL1	-0.429763492975708	0.00143698384415497
ENSG00000160714	UBE2Q1	-0.429850297592933	0.00451186121006195
ENSG00000181904	C5orf24	-0.430253530286169	0.00671364409949978
ENSG00000168385	SEPT2	-0.430278947450764	0.0349735370154999
ENSG00000197121	PGAP1	-0.431262665977155	0.016380886281943
ENSG00000079785	DDX1	-0.4312743321968	0.0215518691308773
ENSG00000127589	TUBBP1	-0.431735412156924	0.00361604448747674
ENSG00000072042	RDH11	-0.432939563353864	0.0023362652694106
ENSG00000187957	DNER	-0.435926007507751	0.00163645680342363
ENSG00000115241	PPM1G	-0.43790433024411	0.0312349309005106
ENSG00000150907	FOXO1	-0.438052908960588	0.00986617654240596
ENSG00000115091	ACTR3	-0.443262564036879	0.000124873456645676
ENSG00000153130	SCOC	-0.443618661907289	0.0201222998226393
ENSG00000106261	ZKSCAN1	-0.443886262297641	0.0356233160507208
ENSG00000088766	CRLS1	-0.44674091808403	0.0102518481731158
ENSG00000197971	MBP	-0.450333794384209	0.0235345526600577
ENSG00000111843	TMEM14C	-0.451613585681664	0.0000347316783832867
ENSG00000170412	GPRC5C	-0.451652169790546	0.0245286051085144
ENSG00000113658	SMAD5	-0.452220792664579	0.00761098420122315
ENSG00000140688	C16orf58	-0.452246162549236	0.00195948081907403
ENSG00000124659	TBCC	-0.453581139673932	0.00032071738782155
ENSG00000092847	AGO1	-0.45385051842876	0.0140024105578321
ENSG00000115677	HDLBP	-0.454158607353822	0.0365003845864791
ENSG00000129083	COPB1	-0.454254422862043	0.00328380631971266
ENSG00000103056	SMPD3	-0.454398217023864	0.00448343188992514
ENSG00000152795	HNRNPDL	-0.457205889563329	0.000305962194454513
ENSG00000144278	GALNT13	-0.457656449486449	0.00131001752823714
ENSG00000131507	NDFIP1	-0.458279287769879	0.00488928025349765
ENSG00000119335	SET	-0.4590232726046	0.0292792213695708
ENSG00000102466	FGF14	-0.459034430136219	0.00169130461470187
ENSG00000152556	PFKM	-0.459819188781966	0.00702453898132434
ENSG00000143612	C1orf43	-0.460000012906456	0.0190496468411218
ENSG00000119888	EPCAM	-0.460071611326898	0.028701781354374
ENSG00000116560	SFPQ	-0.460937987608494	0.0157792861407967
ENSG00000177733	HNRNPA0	-0.461259947214803	0.00314289409844641
ENSG00000179010	MRFAP1	-0.461930649715366	0.00267720602596391
ENSG00000119973	PRLHR	-0.462554811860278	0.001777860334191
ENSG00000262902	MTCO1P40	-0.463511902968862	0.00156243025951911
ENSG00000125835	SNRPB	-0.463995465193088	0.000195566814997791
ENSG00000116754	SRSF11	-0.464545272870169	0.00352414301916501
ENSG00000007944	MYLIP	-0.464944560567855	0.00750126241141609
ENSG00000152377	SPOCK1	-0.465403386037834	0.0177643191398937
ENSG00000122257	RBBP6	-0.467412658280863	0.00149122226343328
ENSG00000156920	ADGRG4	-0.467824299107672	0.0455175231727344
ENSG00000186908	ZDHHC17	-0.470331067647941	0.00459246938381678
ENSG00000004478	FKBP4	-0.471582480312269	0.00293677380600838
ENSG00000163463	KRTCAP2	-0.473283205382715	0.0050486050108988
ENSG00000055609	KMT2C	-0.47398820685746	0.000431745867249837
ENSG00000095787	WAC	-0.474109147013974	0.00848450936814309
ENSG00000086061	DNAJA1	-0.474754570690039	0.000259896443292199
ENSG00000127483	HP1BP3	-0.476496532715498	0.00509269117916022
ENSG00000100227	POLDIP3	-0.476777434824906	0.000438581357203917
ENSG00000127616	SMARCA4	-0.477212112740522	0.00151778364998351
ENSG00000106615	RHEB	-0.479188633259963	0.0229082290407435
ENSG00000077380	DYNC1I2	-0.479196726019218	0.0000846305336671887
ENSG00000143799	PARP1	-0.47929532097443	0.0076743651723422
ENSG00000135486	HNRNPA1	-0.479549828740726	0.00324657461239385
ENSG00000271480	MTND3P19	-0.482101421553086	0.0000712432320094485
ENSG00000164924	YWHAZ	-0.482328977623901	0.000120682037488368
ENSG00000065613	SLK	-0.482601634506857	0.0052816438977416
ENSG00000072364	AFF4	-0.484972184129994	0.00784838823915177
ENSG00000154813	DPH3	-0.485718909616764	0.00738662375324505
ENSG00000184897	H1FX	-0.486354441214594	0.00266400074244066
ENSG00000088832	FKBP1A	-0.487599961250304	0.0118796148526172
ENSG00000188243	COMMD6	-0.488309135264601	0.00275369394105968
ENSG00000158604	TMED4	-0.488624424088434	0.00149122226343328
ENSG00000086598	TMED2	-0.48915621731794	0.0157570802195503
ENSG00000148798	INA	-0.489819722560412	0.010077310318885
ENSG00000113732	ATP6V0E1	-0.490393556806732	0.00288587539147568
ENSG00000171345	KRT19	-0.490941440499877	0.0329198494546446
ENSG00000183255	PTTG1IP	-0.491279110563309	0.00149122226343328
ENSG00000157500	APPL1	-0.491851013151001	0.00276508943106078
ENSG00000112379	ARFGEF3	-0.491886942505854	0.0085832459708814
ENSG00000155096	AZIN1	-0.492933603967456	0.00207650656394666
ENSG00000182768	NGRN	-0.494398199010056	0.00236284372458741
ENSG00000134313	KIDINS220	-0.494730201860839	0.0155166565150395
ENSG00000176887	SOX11	-0.496974218957316	0.000182864554888093
ENSG00000170561	IRX2	-0.497576560414314	0.0172178109249639
ENSG00000173473	SMARCC1	-0.497767232225535	0.00823448361839705
ENSG00000162769	FLVCR1	-0.498573280238782	0.00117702785685706
ENSG00000177383	MAGEF1	-0.500651070433152	0.0107098289193184
ENSG00000078687	TNRC6C	-0.501701405498099	0.00557940909449475
ENSG00000007933	FMO3	-0.50214795034076	0.000243733516796382
ENSG00000117335	CD46	-0.502920694595621	0.000101887742351036
ENSG00000104723	TUSC3	-0.502990998213224	0.000275513975652613
ENSG00000236287	ZBED5	-0.50407050415826	0.0000227556793291585
ENSG00000067225	PKM	-0.505986060483194	0.00331861412478283
ENSG00000143977	SNRPG	-0.507306088688396	0.000818543052007818
ENSG00000090060	PAPOLA	-0.507761587628755	0.00126009636187808
ENSG00000065882	TBC1D1	-0.509406050562971	0.00262333110040834
ENSG00000111897	SERINC1	-0.510185370342526	0.0132552667344326
ENSG00000170903	MSANTD4	-0.511219344087062	0.0000403271253714472
ENSG00000179918	SEPHS2	-0.511939996448598	0.000802941921272499
ENSG00000119396	RAB14	-0.513547491521803	0.000101887742351036
ENSG00000084234	APLP2	-0.514711033101739	0.00558701875280924
ENSG00000213719	CLIC1	-0.515100836655632	0.0000190738944403342
ENSG00000121039	RDH10	-0.515429752196229	0.000728079973531845
ENSG00000140575	IQGAP1	-0.515866186723202	0.0495215110781764
ENSG00000054267	ARID4B	-0.520659199275829	0.000429365525580331
ENSG00000118418	HMGN3	-0.521503457512853	0.00273961871670192
ENSG00000107262	BAG1	-0.521514730943526	0.00525349714084228
ENSG00000170345	FOS	-0.521894258170169	0.00081971645985544
ENSG00000137210	TMEM14B	-0.523697233159667	0.000619346706069462
ENSG00000187189	TSPYL4	-0.52509986451998	0.000363805304691544
ENSG00000169435	RASSF6	-0.525249060225078	0.00552730843428076
ENSG00000084207	GSTP1	-0.525663142931846	0.00608700248497398
ENSG00000138069	RAB1A	-0.525742113555417	0.0286018089969639
ENSG00000138801	PAPSS1	-0.525837263376473	0.00678668885705629
ENSG00000270388	MTCO3P22	-0.526253381430667	0.00363202640539055
ENSG00000116171	SCP2	-0.526362419501993	0.000862281260997533
ENSG00000142192	APP	-0.526464381358999	0.0246059221001989
ENSG00000171729	TMEM51	-0.526561716861462	0.0000776782970528715
ENSG00000141448	GATA6	-0.527739875290681	0.000401352821118164
ENSG00000106682	EIF4H	-0.529097223839275	0.00454521487583026
ENSG00000116251	RPL22	-0.53092977529896	0.0023362652694106
ENSG00000144848	ATG3	-0.530981443345767	0.0000900297172334018
ENSG00000106803	SEC61B	-0.531728129593624	0.000744531241522654
ENSG00000107372	ZFAND5	-0.53315602773189	0.0034639966104974
ENSG00000143153	ATP1B1	-0.535182852660308	0.000191425981959443
ENSG00000111786	SRSF9	-0.536220192699513	0.0000405966616853053
ENSG00000100201	DDX17	-0.537515500307134	0.00169130461470187
ENSG00000148730	EIF4EBP2	-0.53815733410196	0.000875866039501349
ENSG00000104904	OAZ1	-0.5422853513353	0.0202464263935625
ENSG00000108654	DDX5	-0.543124121439408	0.00399706658532837
ENSG00000138078	PREPL	-0.545524279880317	0.00068239080036897
ENSG00000119655	NPC2	-0.546211812478541	0.00327015409322654
ENSG00000184007	PTP4A2	-0.547905197465599	0.00644736726023039
ENSG00000005022	SLC25A5	-0.548264702170833	0.0104517676620716
ENSG00000251544	MTND5P12	-0.549922238751273	0.00322354399391323
ENSG00000230818	MTND2P16	-0.550532298138966	0.000509938315595925
ENSG00000135002	RFK	-0.552639928081004	0.0120340582709218
ENSG00000167535	CACNB3	-0.552997277307987	0.00212222941382156
ENSG00000256222	MTRNR2L3	-0.553596360347367	8.27607566177013E-06
ENSG00000114861	FOXP1	-0.562128103846047	0.00814408949015426
ENSG00000181722	ZBTB20	-0.562846657065383	0.00222258748804372
ENSG00000235162	C12orf75	-0.565116150728862	0.00177542600953801
ENSG00000162521	RBBP4	-0.566010040860466	0.00171415679487722
ENSG00000132872	SYT4	-0.567353754982924	0.0000747819727147653
ENSG00000129514	FOXA1	-0.56744074481416	0.000619346706069462
ENSG00000114439	BBX	-0.571492961579205	0.000477217224827507
ENSG00000167996	FTH1	-0.571554894677533	0.0382361655030775
ENSG00000060709	RIMBP2	-0.574456914070447	0.004194314702758
ENSG00000100354	TNRC6B	-0.57789614605682	0.00812494664604102
ENSG00000198938	MT-CO3	-0.578704970457389	0.00158944987501443
ENSG00000166797	FAM96A	-0.579760464829932	0.000256447834838543
ENSG00000126247	CAPNS1	-0.580969248340477	0.0292577294541526
ENSG00000126231	PROZ	-0.581358395604188	0.00114397715146423
ENSG00000001084	GCLC	-0.58158069651394	0.00762964842257417
ENSG00000128536	CDHR3	-0.581585041505958	0.00012058418986413
ENSG00000184226	PCDH9	-0.582193077962794	0.00197678080394937
ENSG00000182667	NTM	-0.582309025986408	0.000459493002742251
ENSG00000177606	JUN	-0.58248102356227	0.00616405028135733
ENSG00000164032	H2AFZ	-0.582591832706632	0.000915155404235437
ENSG00000149212	SESN3	-0.58477217838949	0.00444131396978071
ENSG00000074696	HACD3	-0.584945281552773	0.00439759385422384
ENSG00000133026	MYH10	-0.585444412213896	0.000447893497229169
ENSG00000140319	SRP14	-0.587597910018197	0.0319729866073404
ENSG00000125798	FOXA2	-0.594415846909661	0.0107589552112669
ENSG00000182132	KCNIP1	-0.594750210920473	0.00267504518164832
ENSG00000008952	SEC62	-0.596485878368219	0.00104569751452927
ENSG00000100632	ERH	-0.596931021742657	0.00033038297811175
ENSG00000136854	STXBP1	-0.599187654896307	0.000208259807906132
ENSG00000125820	NKX2-2	-0.602989797478688	0.0224192707721616
ENSG00000060237	WNK1	-0.607107063900084	0.000384602515774305
ENSG00000138071	ACTR2	-0.611187735339777	0.00107174568237511
ENSG00000270307	MTATP6P2	-0.612170595157503	0.000264796785326198
ENSG00000114115	RBP1	-0.616854354767225	0.0102150275096583
ENSG00000163257	DCAF16	-0.617305966714009	0.000240022746092421
ENSG00000248923	MTND5P11	-0.618603323702774	0.0022886794637546
ENSG00000136888	ATP6V1G1	-0.619443180986142	0.0359218865166046
ENSG00000110321	EIF4G2	-0.621518366642202	0.00804012766994777
ENSG00000271207	MTCO1P22	-0.62352064214456	7.32012351288174E-06
ENSG00000164125	FAM198B	-0.629108649083424	0.00015125991377551
ENSG00000149273	RPS3	-0.63088956626039	0.00204150746621653
ENSG00000121858	TNFSF10	-0.635478356118241	0.000339870525345911
ENSG00000185002	RFX6	-0.640777622212697	0.00119566366173664
ENSG00000177954	RPS27	-0.644249083080503	0.0323828099602258
ENSG00000101144	BMP7	-0.645166229931884	0.0000378680882606367
ENSG00000168264	IRF2BP2	-0.647201921938821	0.0071926974274479
ENSG00000163083	INHBB	-0.647271436827006	0.00564435220750957
ENSG00000096696	DSP	-0.650876074786275	0.0413241038557044
ENSG00000141367	CLTC	-0.661685830733312	0.00458701597194735
ENSG00000198763	MT-ND2	-0.662213027132993	0.00099945357394646
ENSG00000137409	MTCH1	-0.663418713895938	0.000132654481010849
ENSG00000069535	MAOB	-0.66454276666805	0.00203824847252148
ENSG00000100811	YY1	-0.666258604928671	0.0020549900450454
ENSG00000068697	LAPTM4A	-0.66720324940076	0.000218693107980797
ENSG00000126945	HNRNPH2	-0.668733356570137	0.000282104455790324
ENSG00000256148	AP000763.2	-0.672728284946569	0.000363805304691544
ENSG00000104388	RAB2A	-0.672907664389655	0.000375296938931497
ENSG00000121774	KHDRBS1	-0.673102802542118	0.00099945357394646
ENSG00000146535	GNA12	-0.673764346144972	0.00495657650597371
ENSG00000069329	VPS35	-0.675366617621098	0.00119566366173664
ENSG00000102804	TSC22D1	-0.676293139057855	0.00765547709066845
ENSG00000255302	EID1	-0.678880360193845	0.00013922608357896
ENSG00000013583	HEBP1	-0.680399494408524	5.29518816951648E-06
ENSG00000120738	EGR1	-0.682256889827276	0.00119986803525447
ENSG00000244921	MTCYBP18	-0.691992041792589	0.00213795702795023
ENSG00000118946	PCDH17	-0.694911662913104	0.0215903596087104
ENSG00000100644	HIF1A	-0.698475196579199	0.00302236857391992
ENSG00000132437	DDC	-0.702385147586803	0.0116830028099645
ENSG00000146247	PHIP	-0.708132665975937	0.000021754317546092
ENSG00000125968	ID1	-0.710542232618276	0.00222258748804372
ENSG00000110492	MDK	-0.712192149007525	0.000190741567271104
ENSG00000197061	HIST1H4C	-0.714297341617639	0.0050486050108988
ENSG00000144746	ARL6IP5	-0.71535168242481	0.000209782011282251
ENSG00000109320	NFKB1	-0.719436936047722	0.000365285190695956
ENSG00000075785	RAB7A	-0.72102595682983	0.001664078894719
ENSG00000143933	CALM2	-0.721080882560357	0.00353599090178644
ENSG00000116209	TMEM59	-0.725542141340534	0.0114377844105925
ENSG00000116459	ATP5F1	-0.727343288065519	0.00205607306341701
ENSG00000212907	MT-ND4L	-0.740463237312032	0.0152722122139003
ENSG00000189403	HMGB1	-0.750954566032184	0.000351180916581568
ENSG00000133639	BTG1	-0.756618769452312	0.00163645680342363
ENSG00000196230	TUBB	-0.760283783937688	0.00163645680342363
ENSG00000163041	H3F3A	-0.762331842478615	0.0147580632060042
ENSG00000160888	IER2	-0.763540595888489	3.97813699461919E-06
ENSG00000136156	ITM2B	-0.771928453853813	0.000672617293399504
ENSG00000117707	PROX1	-0.772618830141232	0.00352414301916501
ENSG00000168528	SERINC2	-0.777798233259109	0.000381065688024182
ENSG00000091972	CD200	-0.779861324566872	0.000146513779140542
ENSG00000198886	MT-ND4	-0.784270621112015	0.000744531241522654
ENSG00000232112	TMA7	-0.788024260439552	0.00210789668701925
ENSG00000111371	SLC38A1	-0.788799484475186	0.0000503065265935428
ENSG00000009307	CSDE1	-0.798487869422445	0.0000277165573465991
ENSG00000198727	MT-CYB	-0.819065644161607	0.000117307363637933
ENSG00000080503	SMARCA2	-0.838751816460433	0.000381065688024182
ENSG00000138413	IDH1	-0.843392727102276	0.00033038297811175
ENSG00000177508	IRX3	-0.853061888890934	2.90247490218799E-09
ENSG00000101443	WFDC2	-0.855727762804715	0.0000623059534488922
ENSG00000178177	LCORL	-0.857832164169393	0.00299549225440564
ENSG00000185787	MORF4L1	-0.858075968379889	0.000945260929797889
ENSG00000165119	HNRNPK	-0.858864771565369	9.06536524560571E-06
ENSG00000170558	CDH2	-0.863960482946141	0.0000897933969753387
ENSG00000219200	RNASEK	-0.867469342651217	0.000744531241522654
ENSG00000078295	ADCY2	-0.869451795952295	0.00154845037287232
ENSG00000223921	MTND1P27	-0.87102399466638	0.0000892005467434396
ENSG00000100664	EIF5	-0.879668426636716	0.000183857428000202
ENSG00000115414	FN1	-0.882516898580085	0.000744531241522654
ENSG00000008988	RPS20	-0.88430866782425	0.000225607548678003
ENSG00000166710	B2M	-0.893630319456766	0.000185300051480647
ENSG00000135821	GLUL	-0.894962505704874	0.00122219342817737
ENSG00000158258	CLSTN2	-0.895365931563316	0.000279165766614264
ENSG00000272398	CD24	-0.896700109365832	0.00617392452812906
ENSG00000114315	HES1	-0.899448401041605	0.00418276512098755
ENSG00000140836	ZFHX3	-0.901050417836695	8.27607566177013E-06
ENSG00000124766	SOX4	-0.908011247241838	0.00042486837302976
ENSG00000115461	IGFBP5	-0.918365467785608	0.0331357753580734
ENSG00000139352	ASCL1	-0.922704326192186	0.000744531241522654
ENSG00000198420	TCAF1	-0.927849599940248	5.28906890060479E-06
ENSG00000147416	ATP6V1B2	-0.939729411760948	0.00271636597546198
ENSG00000165655	ZNF503	-0.948842933511316	0.000445798355107756
ENSG00000135052	GOLM1	-0.956571266203362	0.0238451475762185
ENSG00000163399	ATP1A1	-0.9623876023698	0.00113832459207125
ENSG00000232663	AL139415.2	-1.01490656829455	4.12617730905565E-06
ENSG00000198804	MT-CO1	-1.01635652191809	1.3757997734794E-08
ENSG00000175130	MARCKSL1	-1.03050039874819	0.0000503065265935428
ENSG00000270906	MTND4P35	-1.03592787076372	0.000118798809036861
ENSG00000198712	MT-CO2	-1.04941641878317	0.0000352670048277607
ENSG00000198899	MT-ATP6	-1.08920589519354	1.19095696842927E-11
ENSG00000198888	MT-ND1	-1.09739777167764	1.61047484759388E-11
ENSG00000251340	MTCYBP35	-1.10689816264762	0.000149510640777434
ENSG00000198840	MT-ND3	-1.11249165944726	4.69712605768437E-11
ENSG00000129167	TPH1	-1.13895445319297	0.000153910710509948
ENSG00000178695	KCTD12	-1.20383076006892	0.0000232219490837651
ENSG00000132475	H3F3B	-1.20739493028172	0.0000406010498526705
ENSG00000198786	MT-ND5	-1.29451364857037	7.26464138421241E-07
ENSG00000070087	PFN2	-1.32209061348453	0.00020965243966539
ENSG00000117318	ID3	-1.33220028437297	0.0000016524699531136
ENSG00000146674	IGFBP3	-1.33690825493726	0.000022944185117417
ENSG00000131979	GCH1	-1.36422960252944	2.4354619853974E-07
ENSG00000270225	MTCO2P22	-1.40742193803812	7.2800707508986E-07
ENSG00000230916	MTCO1P53	-1.57122057308621	5.54854860185631E-08
ENSG00000115738	ID2	-2.02148563712812	4.64926884988804E-12

## Sheet: Table S5
Supplementary File 1 - Table 5: Gene Set Enrichment Analysis (INS C96R vs INS corrected)
Beta-like cluster
Gene set	Ngenes *	Direction	PValue	FDR		* Number of genes in the data that belong to the set
REACTOME_PEPTIDE_CHAIN_ELONGATION	80	Up	3.50916423554731E-22	1.64544711004813E-18
KEGG_RIBOSOME	81	Up	5.44116484642451E-20	1.27568109824423E-16
REACTOME_SRP_DEPENDENT_COTRANSLATIONAL_PROTEIN_TARGETING_TO_MEMBRANE	103	Up	1.85670505928253E-19	2.90203000765859E-16
KANG_GLIS3_TARGETS	22	Up	1.38759008316195E-17	1.6266024749866E-14
REACTOME_INFLUENZA_VIRAL_RNA_TRANSCRIPTION_AND_REPLICATION	94	Up	4.42472325311432E-17	4.14950546677061E-14
REACTOME_3_UTR_MEDIATED_TRANSLATIONAL_REGULATION	98	Up	2.72530083007249E-16	2.12982259870165E-13
REACTOME_NONSENSE_MEDIATED_DECAY_ENHANCED_BY_THE_EXON_JUNCTION_COMPLEX	96	Up	4.49240530024123E-15	3.00926977897588E-12
REACTOME_TRANSLATION	136	Up	5.33149317950705E-15	3.12492143983857E-12
BILANGES_SERUM_AND_RAPAMYCIN_SENSITIVE_GENES	62	Up	2.83146739924723E-13	1.47519451500781E-10
CHIN_BREAST_CANCER_COPY_NUMBER_DN	10	Up	1.14103797761595E-11	5.35032707704117E-09
TARTE_PLASMA_CELL_VS_B_LYMPHOCYTE_UP	50	Up	2.53268015854636E-11	1.07961247849308E-08
LUI_THYROID_CANCER_CLUSTER_3	25	Up	1.46843323297695E-10	5.73790285785743E-08
REACTOME_INFLUENZA_LIFE_CYCLE	123	Up	1.72191837415188E-10	6.21082712030627E-08
REACTOME_SYNTHESIS_SECRETION_AND_DEACYLATION_OF_GHRELIN	8	Up	3.72062128357203E-10	1.24614237133352E-07
REACTOME_FORMATION_OF_THE_TERNARY_COMPLEX_AND_SUBSEQUENTLY_THE_43S_COMPLEX	45	Up	8.7538707788318E-10	2.73646000546282E-07
KONDO_HYPOXIA	3	Up	1.10927246748395E-09	3.25086162502016E-07
TIEN_INTESTINE_PROBIOTICS_24HR_DN	169	Up	1.76729793021276E-09	4.8746235263339E-07
CHNG_MULTIPLE_MYELOMA_HYPERPLOID_UP	47	Up	2.31411491519742E-09	6.02826935408929E-07
NIELSEN_GIST_AND_SYNOVIAL_SARCOMA_UP	7	Up	6.57677158490015E-09	1.62307799797878E-06
FLOTHO_PEDIATRIC_ALL_THERAPY_RESPONSE_UP	43	Up	9.06658777564069E-09	2.12566150399896E-06
TUOMISTO_TUMOR_SUPPRESSION_BY_COL13A1_DN	2	Up	1.18899323582491E-08	2.65485203942047E-06
PASTURAL_RIZ1_TARGETS_DN	2	Up	1.3753075683367E-08	2.93128053996855E-06
LUI_TARGETS_OF_PAX8_PPARG_FUSION	28	Up	1.52436593771725E-08	3.05049720654738E-06
BRIDEAU_IMPRINTED_GENES	32	Up	1.56135493617268E-08	3.05049720654738E-06
TIEN_INTESTINE_PROBIOTICS_6HR_UP	50	Up	1.90978531806397E-08	3.58199334256079E-06
REACTOME_METABOLISM_OF_MRNA	172	Up	5.19944529281834E-08	9.37699960693277E-06
REACTOME_ACTIVATION_OF_THE_MRNA_UPON_BINDING_OF_THE_CAP_BINDING_COMPLEX_AND_EIFS_AND_SUBSEQUENT_BINDING_TO_43S	53	Up	9.48878523873397E-08	0.0000160183217893659
REACTOME_AMYLOIDS	18	Up	9.56521667951046E-08	0.0000160183217893659
KEGG_TYPE_I_DIABETES_MELLITUS	12	Up	2.42967323977139E-07	0.0000392853028320277
PID_HNF3B_PATHWAY	24	Up	3.86990072474134E-07	0.0000604865483277071
PECE_MAMMARY_STEM_CELL_UP	111	Up	5.28464548710595E-07	0.0000780813457390035
HSIAO_HOUSEKEEPING_GENES	346	Up	5.32864803507808E-07	0.0000780813457390035
REACTOME_DIABETES_PATHWAYS	75	Up	5.78371170841823E-07	0.0000821812854568882
NAGASHIMA_EGF_SIGNALING_UP	24	Down	7.12304093938166E-07	0.0000982351146022371
REACTOME_METABOLISM_OF_PROTEINS	309	Up	1.48431115763774E-06	0.000198855286233239
REACTOME_INSULIN_SYNTHESIS_AND_PROCESSING	16	Up	4.42941323573163E-06	0.000576931073954045
MIKKELSEN_IPS_HCP_WITH_H3_UNMETHYLATED	13	Up	4.68492411428732E-06	0.000593719166807926
REACTOME_RESPONSE_TO_ELEVATED_PLATELET_CYTOSOLIC_CA2_	30	Up	6.21741790493691E-06	0.000767196646217083
WIERENGA_PML_INTERACTOME	32	Up	0.0000128363260714669	0.00154332135766944
REACTOME_METABOLISM_OF_RNA	205	Up	0.0000150620591657154	0.00176303711933602
LUI_THYROID_CANCER_PAX8_PPARG_DN	38	Up	0.0000154157649590055	0.00176303711933602
BAFNA_MUC4_TARGETS_UP	3	Down	0.0000229008201736643	0.00255671299510266
PELLICCIOTTA_HDAC_IN_ANTIGEN_PRESENTATION_UP	54	Up	0.0000373926633672963	0.00407753950068029
VANDESLUIS_COMMD1_TARGETS_GROUP_4_UP	10	Up	0.0000443602315079924	0.00472738921684037
CUI_GLUCOSE_DEPRIVATION	34	Up	0.0000458569116465798	0.00477829019357362
ZHONG_SECRETOME_OF_LUNG_CANCER_AND_FIBROBLAST	87	Up	0.0000589008843732446	0.00598583591379316
NAKAMURA_CANCER_MICROENVIRONMENT_UP	7	Up	0.000059998781818784	0.00598583591379316
REACTOME_SIGNAL_ATTENUATION	11	Up	0.0000664043430956778	0.00638919941578116
NAISHIRO_CTNNB1_TARGETS_WITH_LEF1_MOTIF	2	Up	0.0000667670657652542	0.00638919941578116
NAKAJIMA_MAST_CELL	15	Up	0.0000709797139299139	0.00665647757234732
CASORELLI_APL_SECONDARY_VS_DE_NOVO_DN	7	Up	0.0000730309590531763	0.00671455229412439
NATSUME_RESPONSE_TO_INTERFERON_BETA_DN	37	Up	0.0000776018312250587	0.00699759589642885
SASAI_TARGETS_OF_CXCR6_AND_PTCH1_UP	5	Up	0.0000976753680818984	0.00850881154835156
BILANGES_SERUM_RESPONSE_TRANSLATION	27	Up	0.0000979901521883098	0.00850881154835156
PROVENZANI_METASTASIS_DN	77	Up	0.000108192864512714	0.00922393348545662
REACTOME_ACTIVATION_OF_CHAPERONE_GENES_BY_ATF6_ALPHA	7	Up	0.000118754164557759	0.0099435406716309
DAZARD_UV_RESPONSE_CLUSTER_G5	7	Up	0.000141255375981123	0.0116201132978155
BURTON_ADIPOGENESIS_PEAK_AT_2HR	22	Down	0.000169329182987748	0.0136893886039578
STANHILL_HRAS_TRANSFROMATION_UP	4	Down	0.000177858951906683	0.014135264838821
HONMA_DOCETAXEL_RESISTANCE	30	Up	0.000187306155526343	0.0144149266974449
HOLLEMAN_ASPARAGINASE_RESISTANCE_B_ALL_UP	20	Up	0.000187526237693354	0.0144149266974449
NABA_MATRISOME_ASSOCIATED	119	Up	0.000194831178364462	0.0145389406275743
JOHANSSON_BRAIN_CANCER_EARLY_VS_LATE_DN	26	Up	0.000195340852961651	0.0145389406275743
LIU_VAV3_PROSTATE_CARCINOGENESIS_DN	9	Up	0.000202879329809745	0.0148640808980921
REACTOME_RESPIRATORY_ELECTRON_TRANSPORT	74	Down	0.000212462429227942	0.0150858958272057
CHEN_NEUROBLASTOMA_COPY_NUMBER_GAINS	23	Up	0.000212595324042093	0.0150858958272057
REACTOME_SHC_RELATED_EVENTS	14	Up	0.000215558758887349	0.0150858958272057
SWEET_LUNG_CANCER_KRAS_UP	274	Up	0.000244049700523236	0.0166722411407592
MORI_PLASMA_CELL_UP	35	Up	0.000245336881789803	0.0166722411407592
GAUTSCHI_SRC_SIGNALING	5	Down	0.000263919164221843	0.0176788137290889
ZHONG_SECRETOME_OF_LUNG_CANCER_AND_MACROPHAGE	49	Up	0.000268576856060595	0.017737420817861
BUSA_SAM68_TARGETS_DN	2	Up	0.000300730108721867	0.0195850483305116
KEGG_REGULATION_OF_AUTOPHAGY	11	Up	0.000308781155237116	0.0196421787706612
CHEN_LUNG_CANCER_SURVIVAL	18	Up	0.000309985333552769	0.0196421787706612
HOUSTIS_ROS	21	Up	0.000314284421712621	0.0196490620454731
GNATENKO_PLATELET_SIGNATURE	31	Up	0.000345061869346676	0.021289409281139
HEDENFALK_BREAST_CANCER_BRACX_UP	13	Up	0.000358205768926768	0.0218133357207482
PID_ARF6_TRAFFICKING_PATHWAY	24	Up	0.000370058665390372	0.0222462190001981
PHONG_TNF_TARGETS_DN	5	Down	0.000377605906717534	0.022412583501247
PID_P38_GAMMA_DELTA_PATHWAY	8	Down	0.00038752163688541	0.0227136119419461
SHARMA_PILOCYTIC_ASTROCYTOMA_LOCATION_DN	1	Down	0.000397149661207069	0.0229905526098759
ENK_UV_RESPONSE_KERATINOCYTE_UP	304	Up	0.000448790495807981	0.0256631540834588
TESAR_ALK_TARGETS_HUMAN_ES_5D_UP	2	Down	0.000458014187797543	0.0258750424889479
LEE_LIVER_CANCER_MYC_UP	25	Up	0.000482639509832411	0.0269416269238592
GRUETZMANN_PANCREATIC_CANCER_DN	119	Up	0.00051112107378818	0.0280517784909694
REACTOME_UNFOLDED_PROTEIN_RESPONSE	46	Up	0.000514491991943564	0.0280517784909694
KEGG_PROTEIN_EXPORT	22	Up	0.000524191085070167	0.0282520919298162
NABA_ECM_AFFILIATED	36	Up	0.000545626921732558	0.029073234500045
DIAZ_CHRONIC_MEYLOGENOUS_LEUKEMIA_DN	45	Up	0.000553856495804052	0.0290764001322294
LI_AMPLIFIED_IN_LUNG_CANCER	132	Up	0.000558088294284634	0.0290764001322294
PID_TCPTP_PATHWAY	24	Up	0.000604946202052007	0.0311713488068336
PASQUALUCCI_LYMPHOMA_BY_GC_STAGE_UP	160	Up	0.000622846661625781	0.0317448695256879
MCCOLLUM_GELDANAMYCIN_RESISTANCE_DN	2	Down	0.000641268867550371	0.0323323625800397
DEMAGALHAES_AGING_UP	20	Up	0.000673621315833607	0.0336022377653594
ZHAN_V1_LATE_DIFFERENTIATION_GENES_UP	21	Up	0.000704224286750976	0.0347590282165824
KIM_LRRC3B_TARGETS	17	Up	0.000720780556844082	0.0352056253233531
REACTOME_INSULIN_RECEPTOR_RECYCLING	13	Up	0.000753443278177022	0.0364216034162068
SMITH_TERT_TARGETS_DN	50	Up	0.000773120508328145	0.0369914496280681
SWEET_KRAS_ONCOGENIC_SIGNATURE	60	Up	0.000803821613020871	0.0380719145803522
NABA_SECRETED_FACTORS	36	Up	0.000826248119775093	0.0387427743362541
BIDUS_METASTASIS_UP	143	Down	0.000838622771063205	0.0389336848862908
BIOCARTA_ETC_PATHWAY	11	Down	0.00086531543519295	0.0396466668124032
KYNG_RESPONSE_TO_H2O2	41	Up	0.000870890740387615	0.0396466668124032
IRITANI_MAD1_TARGETS_DN	34	Up	0.000921339151114444	0.0415399930728426
REACTOME_ANTIGEN_PRESENTATION_FOLDING_ASSEMBLY_AND_PEPTIDE_LOADING_OF_CLASS_I_MHC	15	Up	0.000985403258228213	0.0438386713228452
ZHANG_ANTIVIRAL_RESPONSE_TO_RIBAVIRIN_UP	15	Up	0.000991021360678523	0.0438386713228452
BHATI_G2M_ARREST_BY_2METHOXYESTRADIOL_DN	62	Up	0.00106719984409564	0.0467672903641538
SEMENZA_HIF1_TARGETS	21	Up	0.00111349879215899	0.0483444058929029
REN_ALVEOLAR_RHABDOMYOSARCOMA_DN	246	Up	0.00114555780194688	0.0492800048929259
Progenitor cluster
Gene set	Ngenes	Direction	PValue	FDR
KANG_GLIS3_TARGETS	21	Up	3.07149014710153E-17	1.4399145809612E-13
GAUTSCHI_SRC_SIGNALING	5	Down	6.14231190868825E-12	1.43975791139653E-08
MOROSETTI_FACIOSCAPULOHUMERAL_MUSCULAR_DISTROPHY_UP	5	Down	4.21599820549992E-10	6.58819986246121E-07
SMID_BREAST_CANCER_RELAPSE_IN_LIVER_UP	2	Up	3.09668649960697E-08	0.0000362931657753937
NAGASHIMA_EGF_SIGNALING_UP	27	Down	4.79369348685895E-08	0.0000449456701327895
PIEPOLI_LGI1_TARGETS_DN	2	Down	8.88465724794665E-08	0.0000613660762261801
BURTON_ADIPOGENESIS_PEAK_AT_2HR	27	Down	9.16302332728798E-08	0.0000613660762261801
SIMBULAN_UV_RESPONSE_NORMAL_UP	2	Down	1.41120813759182E-07	0.0000826967968628809
JECHLINGER_EPITHELIAL_TO_MESENCHYMAL_TRANSITION_DN	33	Down	6.14934097370571E-07	0.000320312338719249
CHASSOT_SKIN_WOUND	7	Down	7.6333558404243E-07	0.000357851721799091
REACTOME_SIGNAL_ATTENUATION	11	Up	1.97636087385902E-06	0.000842289070604642
PASINI_SUZ12_TARGETS_DN	182	Down	2.66478568718267E-06	0.000972622930529375
TUOMISTO_TUMOR_SUPPRESSION_BY_COL13A1_DN	2	Up	2.69711990121201E-06	0.000972622930529375
WESTON_VEGFA_TARGETS_12HR	10	Down	3.30252180987465E-06	0.00110587301747802
SHIN_B_CELL_LYMPHOMA_CLUSTER_6	1	Down	6.73892105888972E-06	0.00200612722698231
WOTTON_RUNX_TARGETS_DN	13	Down	0.0000068833017309229	0.00200612722698231
BROWNE_HCMV_INFECTION_2HR_UP	18	Down	0.0000072747787667874	0.00200612722698231
IIZUKA_LIVER_CANCER_PROGRESSION_L1_G1_UP	13	Down	0.00000786663412898	0.0020488211553699
KEGG_TGF_BETA_SIGNALING_PATHWAY	44	Down	9.10033638360166E-06	0.0022453882613855
PHONG_TNF_TARGETS_DN	6	Down	0.000014925128295027	0.00349845007235433
PEDERSEN_TARGETS_OF_611CTF_ISOFORM_OF_ERBB2	29	Up	0.000027949139205466	0.00623931259977261
WEINMANN_ADAPTATION_TO_HYPOXIA_DN	17	Down	0.0000301628016823487	0.00642741883122048
BEGUM_TARGETS_OF_PAX3_FOXO1_FUSION_AND_PAX3	2	Down	0.0000326216048893737	0.00664913407484278
RAFFEL_VEGFA_TARGETS_UP	5	Down	0.0000394788297901904	0.00771153141901719
KONDO_HYPOXIA	4	Up	0.0000441604337951304	0.00802310563854411
KRISHNAN_FURIN_TARGETS_UP	6	Down	0.0000444967462888538	0.00802310563854411
FURUKAWA_DUSP6_TARGETS_PCI35_UP	20	Down	0.000057783749361147	0.0100329710001873
NAKAMURA_ADIPOGENESIS_EARLY_DN	11	Down	0.0000627678966971326	0.010509139275577
HINATA_NFKB_TARGETS_FIBROBLAST_UP	35	Down	0.0000705938758319945	0.011411865168979
MIKKELSEN_PLURIPOTENT_STATE_DN	6	Down	0.0000769910369481951	0.0120311327071046
SHANK_TAL1_TARGETS_DN	2	Down	0.0000825189856976007	0.0124790001596888
BURTON_ADIPOGENESIS_1	16	Down	0.0000943691258071157	0.0138250769307424
MIKKELSEN_IPS_HCP_WITH_H3_UNMETHYLATED	16	Up	0.000106057606168704	0.0150666078096632
PLASARI_TGFB1_TARGETS_1HR_UP	13	Down	0.000116177113405142	0.0160187737542149
BAFNA_MUC4_TARGETS_UP	3	Down	0.000125684613288319	0.0168345562027326
MATZUK_CUMULUS_EXPANSION	1	Up	0.000134104220150797	0.0169286698873835
IKEDA_MIR1_TARGETS_UP	34	Down	0.000135834429887807	0.0169286698873835
NAKAMURA_ADIPOGENESIS_LATE_DN	14	Down	0.000140713773013945	0.0169286698873835
SANSOM_WNT_PATHWAY_REQUIRE_MYC	27	Down	0.000141724196348835	0.0169286698873835
REACTOME_PEPTIDE_CHAIN_ELONGATION	80	Up	0.000144643554623282	0.0169286698873835
PHONG_TNF_TARGETS_UP	30	Down	0.00014805364022669	0.0169286698873835
GERY_CEBP_TARGETS	62	Down	0.000164741002715791	0.0183882338269436
LIANG_SILENCED_BY_METHYLATION_2	11	Up	0.000169946261701878	0.018528094764149
PID_INTEGRIN3_PATHWAY	13	Down	0.000184198538265389	0.0194962050418669
LUI_THYROID_CANCER_CLUSTER_1	37	Down	0.000187143606417237	0.0194962050418669
CAIRO_PML_TARGETS_BOUND_BY_MYC_UP	17	Down	0.000199254031614397	0.0195037750102437
KUWANO_RNA_STABILIZED_BY_NO	3	Down	0.000200752097521578	0.0195037750102437
KEGG_TYPE_I_DIABETES_MELLITUS	13	Up	0.000202737912102746	0.0195037750102437
ROZANOV_MMP14_TARGETS_SUBSET	11	Down	0.000203857716617309	0.0195037750102437
SPIRA_SMOKERS_LUNG_CANCER_UP	23	Down	0.000208452516267544	0.0195445079252449
VANDESLUIS_COMMD1_TARGETS_GROUP_4_UP	11	Up	0.000217813738285999	0.0200217804918581
REACTOME_SHC_RELATED_EVENTS	15	Up	0.00023736169319444	0.0207868138767945
LEE_LIVER_CANCER_HEPATOBLAST	8	Down	0.000237703465369049	0.0207868138767945
POS_RESPONSE_TO_HISTAMINE_UP	10	Down	0.00023943855574806	0.0207868138767945
BAELDE_DIABETIC_NEPHROPATHY_DN	287	Down	0.00024824957252681	0.021159890836467
LIU_CDX2_TARGETS_DN	3	Down	0.000260845696658313	0.0218365111773959
RIZ_ERYTHROID_DIFFERENTIATION_HBZ	20	Down	0.00028289158635117	0.023266592224812
AMIT_EGF_RESPONSE_20_HELA	8	Down	0.000292021256584477	0.023603373290828
HOLLEMAN_PREDNISOLONE_RESISTANCE_B_ALL_UP	18	Down	0.000297388890172271	0.0236298155445357
WANG_NEOPLASTIC_TRANSFORMATION_BY_CCND1_MYC	9	Down	0.000356973032140749	0.0275892317563778
RIZ_ERYTHROID_DIFFERENTIATION_12HR	21	Down	0.00035898957703478	0.0275892317563778
AMIT_SERUM_RESPONSE_40_MCF10A	21	Down	0.000396161371682485	0.0295689915362432
BIOCARTA_GH_PATHWAY	16	Up	0.000397364860661971	0.0295689915362432
BURTON_ADIPOGENESIS_9	50	Down	0.000412990879771799	0.0302515819432843
CHANG_POU5F1_TARGETS_UP	6	Down	0.000419856540289446	0.0302813455519527
BACOLOD_RESISTANCE_TO_ALKYLATING_AGENTS_UP	10	Down	0.000448623280969517	0.0318658475937136
BILANGES_SERUM_AND_RAPAMYCIN_SENSITIVE_GENES	62	Up	0.000466541417558137	0.0321839342412633
CHIBA_RESPONSE_TO_TSA	35	Down	0.000466831810666789	0.0321839342412633
PID_CD40_PATHWAY	15	Down	0.000500125222150795	0.0339795223397525
AMIT_EGF_RESPONSE_40_HELA	27	Down	0.000546482468852742	0.0365987116283094
REACTOME_3_UTR_MEDIATED_TRANSLATIONAL_REGULATION	99	Up	0.00056052108058098	0.0369010356379205
PID_AP1_PATHWAY	33	Down	0.000566739455189905	0.0369010356379205
GOUYER_TATI_TARGETS_UP	3	Down	0.00061580129598892	0.0395462530903569
SCHLOSSER_SERUM_RESPONSE_DN	516	Down	0.000710480374069388	0.0450098918059094
WESTON_VEGFA_TARGETS_6HR	16	Down	0.000730386357415345	0.0454865850484096
SEIDEN_ONCOGENESIS_BY_MET	66	Down	0.000746754674183049	0.0454865850484096
MCCLUNG_CREB1_TARGETS_DN	36	Down	0.000747113278312189	0.0454865850484096
CHIN_BREAST_CANCER_COPY_NUMBER_DN	10	Up	0.000763858606892818	0.0457261791998551
LI_CISPLATIN_RESISTANCE_UP	12	Down	0.000770556347437831	0.0457261791998551
AMIT_EGF_RESPONSE_60_MCF10A	20	Down	0.000833412611205378	0.0486996144278914
SWEET_KRAS_TARGETS_DN	36	Down	0.000841439583758362	0.0486996144278914
PID_REG_GR_PATHWAY	42	Down	0.000852524087304755	0.0487394258693255

## Sheet: Table S6
Supplementary File 1 - Table 6: Gene Ontology Analysis
Analysis Type	PANTHER Overrepresentation Test (Released 20171205)
Annotation Version and Release Date	GO Ontology database Released 2018-02-02
Analyzed List	Client Text Box Input (Homo sapiens)
Reference List	Homo sapiens (all genes in database)
Test Type	BINOMIAL
Bonferroni correction	TRUE
Bonferroni count	8429
Beta-like cluster upregulated INS C96R vs INS corrected GO BP
	Homo sapiens (REF)	Client Text Box Input
GO biological process complete	#	#	expected	Fold Enrichment	+/-	P value
insulin processing	4	3	0.03	90.7	+	4.88E-02
regulation of biological quality	3628	57	30	1.9	+	4.24E-03
protein metabolic process	4466	72	36.93	1.95	+	1.35E-05
organonitrogen compound metabolic process	5534	88	45.76	1.92	+	6.61E-08
peptide metabolic process	537	29	4.44	6.53	+	1.29E-11
cellular amide metabolic process	695	30	5.75	5.22	+	1.28E-09
cellular process	15084	154	124.73	1.23	+	6.32E-04
protein folding in endoplasmic reticulum	14	5	0.12	43.19	+	1.26E-03
protein folding	233	15	1.93	7.79	+	1.24E-05
SRP-dependent cotranslational protein targeting to membrane	93	22	0.77	28.61	+	3.05E-21
cotranslational protein targeting to membrane	99	22	0.82	26.87	+	1.16E-20
protein targeting to membrane	133	22	1.1	20	+	6.05E-18
protein targeting	278	25	2.3	10.88	+	1.45E-14
intracellular protein transport	744	34	6.15	5.53	+	4.60E-12
cellular protein localization	1338	40	11.06	3.62	+	8.75E-09
protein localization	1949	49	16.12	3.04	+	7.84E-09
macromolecule localization	2262	51	18.7	2.73	+	1.35E-07
localization	5436	99	44.95	2.2	+	3.73E-14
cellular macromolecule localization	1348	40	11.15	3.59	+	1.10E-08
cellular localization	2127	59	17.59	3.35	+	1.53E-13
intracellular transport	1265	50	10.46	4.78	+	5.72E-17
transport	4324	92	35.76	2.57	+	4.56E-17
establishment of localization	4440	92	36.72	2.51	+	2.97E-16
establishment of localization in cell	1494	52	12.35	4.21	+	1.90E-15
protein transport	1362	45	11.26	4	+	6.34E-12
establishment of protein localization	1439	45	11.9	3.78	+	4.61E-11
peptide transport	1386	45	11.46	3.93	+	1.19E-11
amide transport	1408	46	11.64	3.95	+	4.21E-12
nitrogen compound transport	1672	49	13.83	3.54	+	2.47E-11
organic substance transport	2043	53	16.89	3.14	+	1.85E-10
establishment of protein localization to membrane	217	22	1.79	12.26	+	1.61E-13
protein localization to membrane	407	25	3.37	7.43	+	8.18E-11
protein targeting to ER	102	23	0.84	27.27	+	7.03E-22
establishment of protein localization to endoplasmic reticulum	106	23	0.88	26.24	+	1.66E-21
establishment of protein localization to organelle	372	26	3.08	8.45	+	1.13E-12
protein localization to organelle	618	28	5.11	5.48	+	2.90E-09
protein localization to endoplasmic reticulum	126	26	1.04	24.95	+	3.62E-24
viral transcription	114	21	0.94	22.28	+	6.15E-18
viral gene expression	128	22	1.06	20.79	+	2.70E-18
viral process	662	28	5.47	5.11	+	1.47E-08
symbiont process	734	31	6.07	5.11	+	8.40E-10
interspecies interaction between organisms	771	32	6.38	5.02	+	5.07E-10
nuclear-transcribed mRNA catabolic process, nonsense-mediated decay	119	21	0.98	21.34	+	1.46E-17
nuclear-transcribed mRNA catabolic process	199	22	1.65	13.37	+	2.71E-14
mRNA catabolic process	214	22	1.77	12.43	+	1.21E-13
negative regulation of gene expression	1637	33	13.54	2.44	+	1.39E-02
negative regulation of macromolecule metabolic process	2546	46	21.05	2.18	+	1.76E-03
negative regulation of metabolic process	2795	50	23.11	2.16	+	5.77E-04
negative regulation of biological process	4952	75	40.95	1.83	+	8.47E-05
RNA catabolic process	243	22	2.01	10.95	+	1.62E-12
nucleobase-containing compound catabolic process	362	24	2.99	8.02	+	5.71E-11
aromatic compound catabolic process	422	25	3.49	7.16	+	1.82E-10
cellular catabolic process	1671	46	13.82	3.33	+	2.08E-09
catabolic process	1950	47	16.12	2.91	+	1.15E-07
cellular nitrogen compound catabolic process	409	24	3.38	7.1	+	7.71E-10
organic cyclic compound catabolic process	454	25	3.75	6.66	+	9.08E-10
organic substance catabolic process	1655	42	13.69	3.07	+	3.91E-07
heterocycle catabolic process	407	24	3.37	7.13	+	6.95E-10
cellular macromolecule catabolic process	854	34	7.06	4.81	+	2.40E-10
macromolecule catabolic process	997	36	8.24	4.37	+	6.67E-10
mRNA metabolic process	680	24	5.62	4.27	+	2.32E-05
translational initiation	143	22	1.18	18.6	+	2.78E-17
translation	383	23	3.17	7.26	+	1.65E-09
cellular protein metabolic process	3752	64	31.03	2.06	+	2.08E-05
peptide biosynthetic process	410	23	3.39	6.78	+	6.54E-09
organonitrogen compound biosynthetic process	1438	34	11.89	2.86	+	2.28E-04
amide biosynthetic process	480	23	3.97	5.79	+	1.51E-07
chaperone-mediated protein folding	62	7	0.51	13.65	+	8.97E-03
rRNA processing	261	21	2.16	9.73	+	7.90E-11
ribosome biogenesis	334	21	2.76	7.6	+	8.41E-09
ribonucleoprotein complex biogenesis	468	21	3.87	5.43	+	3.92E-06
cellular component biogenesis	2607	48	21.56	2.23	+	4.85E-04
cellular component organization or biogenesis	5498	74	45.46	1.63	+	1.69E-02
rRNA metabolic process	285	21	2.36	8.91	+	4.24E-10
ncRNA metabolic process	563	21	4.66	4.51	+	9.72E-05
ncRNA processing	405	21	3.35	6.27	+	2.93E-07
RNA processing	897	23	7.42	3.1	+	1.42E-02
platelet degranulation	128	9	1.06	8.5	+	1.27E-02
regulated exocytosis	688	21	5.69	3.69	+	2.71E-03
exocytosis	772	21	6.38	3.29	+	1.68E-02
secretion by cell	960	24	7.94	3.02	+	1.28E-02
secretion	1071	25	8.86	2.82	+	2.54E-02
vesicle-mediated transport	1787	38	14.78	2.57	+	4.79E-04
response to topologically incorrect protein	177	11	1.46	7.52	+	2.88E-03
response to organic substance	2765	50	22.86	2.19	+	4.09E-04
response to endoplasmic reticulum stress	244	12	2.02	5.95	+	9.60E-03
response to organonitrogen compound	884	22	7.31	3.01	+	3.90E-02
response to nitrogen compound	998	25	8.25	3.03	+	7.28E-03
Unclassified	3542	5	29.29	0.17	-	0.00E+00
Beta-like cluster downregulated INS C96R vs INS corrected GO BP
	Homo sapiens (REF)	Client Text Box Input
GO biological process complete	#	#	expected	Fold Enrichment	+/-	P value
mitochondrial electron transport, NADH to ubiquinone	49	6	0.38	15.81	+	2.33E-02
respiratory electron transport chain	112	12	0.87	13.83	+	1.01E-06
cellular respiration	167	14	1.29	10.82	+	6.63E-07
energy derivation by oxidation of organic compounds	240	15	1.86	8.07	+	7.44E-06
generation of precursor metabolites and energy	376	16	2.91	5.49	+	4.22E-04
oxidation-reduction process	949	22	7.35	2.99	+	4.07E-02
electron transport chain	182	12	1.41	8.51	+	2.15E-04
mitochondrial ATP synthesis coupled electron transport	91	11	0.7	15.6	+	1.75E-06
ATP synthesis coupled electron transport	92	11	0.71	15.43	+	1.96E-06
oxidative phosphorylation	100	11	0.77	14.2	+	4.65E-06
ATP metabolic process	204	15	1.58	9.49	+	8.25E-07
purine ribonucleoside triphosphate metabolic process	235	15	1.82	8.24	+	5.61E-06
ribonucleoside triphosphate metabolic process	241	15	1.87	8.03	+	7.87E-06
nucleoside triphosphate metabolic process	262	15	2.03	7.39	+	2.40E-05
nucleoside phosphate metabolic process	525	16	4.07	3.93	+	3.28E-02
cellular nitrogen compound metabolic process	5191	68	40.21	1.69	+	1.13E-02
purine nucleoside triphosphate metabolic process	242	15	1.87	8	+	8.32E-06
purine ribonucleoside monophosphate metabolic process	246	15	1.91	7.87	+	1.04E-05
purine nucleoside monophosphate metabolic process	247	15	1.91	7.84	+	1.09E-05
nucleoside monophosphate metabolic process	274	15	2.12	7.07	+	4.34E-05
ribonucleoside monophosphate metabolic process	259	15	2.01	7.48	+	2.06E-05
purine ribonucleotide metabolic process	366	15	2.84	5.29	+	1.81E-03
purine nucleotide metabolic process	385	15	2.98	5.03	+	3.41E-03
purine-containing compound metabolic process	422	15	3.27	4.59	+	1.06E-02
nucleotide metabolic process	519	16	4.02	3.98	+	2.84E-02
ribonucleotide metabolic process	381	15	2.95	5.08	+	3.00E-03
ribose phosphate metabolic process	397	15	3.08	4.88	+	5.00E-03
drug metabolic process	615	18	4.76	3.78	+	1.39E-02
negative regulation of RNA metabolic process	1269	26	9.83	2.64	+	4.76E-02
negative regulation of macromolecule metabolic process	2546	41	19.72	2.08	+	3.06E-02
negative regulation of nucleobase-containing compound metabolic process	1426	28	11.05	2.53	+	4.40E-02
negative regulation of cellular metabolic process	2516	41	19.49	2.1	+	2.27E-02
regulation of cell differentiation	1643	31	12.73	2.44	+	2.85E-02
regulation of developmental process	2379	39	18.43	2.12	+	3.73E-02
system development	4173	59	32.33	1.83	+	7.43E-03
anatomical structure development	5137	66	39.79	1.66	+	3.69E-02
developmental process	5497	69	42.58	1.62	+	4.42E-02
multicellular organism development	4769	63	36.94	1.71	+	2.78E-02
Unclassified	3542	19	27.44	0.69	-	0.00E+00
Progenitor cluster upregulated INS C96R vs INS corrected GO BP
	Homo sapiens (REF)	Client Text Box Input
GO biological process complete	#	#	expected	Fold Enrichment	+/-	P value
SRP-dependent cotranslational protein targeting to membrane	93	11	0.52	21.09	+	6.57E-08
cotranslational protein targeting to membrane	99	11	0.56	19.81	+	1.27E-07
protein targeting to membrane	133	11	0.75	14.75	+	2.79E-06
protein targeting	278	11	1.56	7.06	+	4.72E-03
localization	5436	60	30.48	1.97	+	4.79E-05
cellular localization	2127	35	11.93	2.93	+	2.74E-05
intracellular transport	1265	25	7.09	3.52	+	2.66E-04
transport	4324	56	24.25	2.31	+	5.14E-07
establishment of localization	4440	58	24.9	2.33	+	1.19E-07
establishment of localization in cell	1494	28	8.38	3.34	+	1.03E-04
protein transport	1362	23	7.64	3.01	+	1.59E-02
establishment of protein localization	1439	24	8.07	2.97	+	1.13E-02
peptide transport	1386	23	7.77	2.96	+	2.12E-02
amide transport	1408	24	7.9	3.04	+	7.69E-03
nitrogen compound transport	1672	27	9.38	2.88	+	3.99E-03
organic substance transport	2043	35	11.46	3.05	+	9.50E-06
establishment of protein localization to membrane	217	12	1.22	9.86	+	3.79E-05
protein localization to membrane	407	14	2.28	6.13	+	6.84E-04
protein targeting to ER	102	11	0.57	19.23	+	1.74E-07
establishment of protein localization to endoplasmic reticulum	106	11	0.59	18.51	+	2.61E-07
protein localization to endoplasmic reticulum	126	12	0.71	16.98	+	8.50E-08
viral transcription	114	11	0.64	17.21	+	5.59E-07
viral gene expression	128	11	0.72	15.32	+	1.87E-06
nuclear-transcribed mRNA catabolic process, nonsense-mediated decay	119	11	0.67	16.48	+	8.76E-07
nuclear-transcribed mRNA catabolic process	199	11	1.12	9.86	+	1.73E-04
mRNA catabolic process	214	11	1.2	9.17	+	3.58E-04
negative regulation of biological process	4952	52	27.77	1.87	+	6.25E-03
RNA catabolic process	243	11	1.36	8.07	+	1.26E-03
aromatic compound catabolic process	422	12	2.37	5.07	+	4.25E-02
cellular nitrogen compound catabolic process	409	12	2.29	5.23	+	3.11E-02
heterocycle catabolic process	407	12	2.28	5.26	+	2.96E-02
translational initiation	143	11	0.8	13.72	+	5.91E-06
translation	383	13	2.15	6.05	+	2.38E-03
peptide biosynthetic process	410	13	2.3	5.65	+	5.08E-03
peptide metabolic process	537	14	3.01	4.65	+	1.81E-02
amide biosynthetic process	480	13	2.69	4.83	+	2.85E-02
rRNA processing	261	11	1.46	7.52	+	2.55E-03
ribosome biogenesis	334	11	1.87	5.87	+	2.73E-02
rRNA metabolic process	285	11	1.6	6.88	+	6.00E-03
cellular response to endogenous stimulus	1113	20	6.24	3.2	+	3.31E-02
regulation of multicellular organismal process	2777	38	15.57	2.44	+	6.98E-04
regulation of biological quality	3628	42	20.35	2.06	+	1.14E-02
Unclassified	3542	11	19.86	0.55	-	0.00E+00
Progenitor cluster downregulated INS C96R vs INS corrected GO BP
	Homo sapiens (REF)	Client Text Box Input ( Hierarchy NEW! Tips)
GO biological process complete	#	#	expected	Fold Enrichment	+/-	P value
pancreas development	72	10	1.21	8.23	+	4.90E-03
animal organ development	2988	91	50.41	1.81	+	8.71E-05
anatomical structure development	5137	129	86.67	1.49	+	3.08E-03
developmental process	5497	139	92.74	1.5	+	4.72E-04
system development	4173	116	70.4	1.65	+	7.04E-05
multicellular organism development	4769	124	80.46	1.54	+	8.62E-04
multicellular organismal process	6688	157	112.83	1.39	+	5.23E-03
columnar/cuboidal epithelial cell differentiation	97	11	1.64	6.72	+	9.56E-03
cellular process	15084	313	254.48	1.23	+	5.03E-10
mitochondrial ATP synthesis coupled electron transport	91	10	1.54	6.51	+	3.85E-02
ATP synthesis coupled electron transport	92	10	1.55	6.44	+	4.23E-02
cellular metabolic process	9069	217	153	1.42	+	5.56E-08
metabolic process	9969	231	168.19	1.37	+	1.22E-07
ATP metabolic process	204	19	3.44	5.52	+	3.03E-05
purine ribonucleoside triphosphate metabolic process	235	19	3.96	4.79	+	2.79E-04
ribonucleoside triphosphate metabolic process	241	19	4.07	4.67	+	4.11E-04
nucleoside triphosphate metabolic process	262	19	4.42	4.3	+	1.46E-03
nucleoside phosphate metabolic process	525	25	8.86	2.82	+	3.87E-02
organophosphate metabolic process	990	38	16.7	2.28	+	2.31E-02
organic substance metabolic process	9520	215	160.61	1.34	+	4.10E-05
nucleobase-containing compound metabolic process	4564	120	77	1.56	+	8.54E-04
organic cyclic compound metabolic process	4997	130	84.3	1.54	+	3.23E-04
cellular nitrogen compound metabolic process	5191	136	87.58	1.55	+	7.65E-05
nitrogen compound metabolic process	8640	201	145.77	1.38	+	2.14E-05
heterocycle metabolic process	4740	124	79.97	1.55	+	6.05E-04
cellular aromatic compound metabolic process	4776	125	80.58	1.55	+	5.02E-04
primary metabolic process	9162	208	154.57	1.35	+	7.35E-05
purine nucleoside triphosphate metabolic process	242	19	4.08	4.65	+	4.38E-04
purine ribonucleoside monophosphate metabolic process	246	19	4.15	4.58	+	5.63E-04
purine nucleoside monophosphate metabolic process	247	19	4.17	4.56	+	5.98E-04
nucleoside monophosphate metabolic process	274	20	4.62	4.33	+	6.24E-04
ribonucleoside monophosphate metabolic process	259	20	4.37	4.58	+	2.54E-04
purine ribonucleotide metabolic process	366	21	6.17	3.4	+	1.40E-02
purine nucleotide metabolic process	385	21	6.5	3.23	+	3.04E-02
organonitrogen compound metabolic process	5534	139	93.36	1.49	+	7.24E-04
nucleotide metabolic process	519	25	8.76	2.86	+	3.18E-02
ribonucleotide metabolic process	381	22	6.43	3.42	+	7.14E-03
ribose phosphate metabolic process	397	22	6.7	3.28	+	1.38E-02
cellular response to insulin stimulus	153	14	2.58	5.42	+	4.32E-03
response to insulin	215	19	3.63	5.24	+	6.96E-05
response to peptide hormone	379	31	6.39	4.85	+	8.61E-09
response to peptide	446	33	7.52	4.39	+	2.22E-08
response to organonitrogen compound	884	43	14.91	2.88	+	6.33E-06
response to nitrogen compound	998	45	16.84	2.67	+	2.50E-05
response to chemical	4164	113	70.25	1.61	+	4.67E-04
response to stimulus	8142	190	137.36	1.38	+	9.17E-05
response to organic substance	2765	99	46.65	2.12	+	1.39E-09
response to oxygen-containing compound	1445	58	24.38	2.38	+	7.62E-06
response to hormone	877	52	14.8	3.51	+	4.79E-11
response to endogenous stimulus	1368	67	23.08	2.9	+	3.55E-11
cellular response to peptide hormone stimulus	261	19	4.4	4.31	+	1.38E-03
cellular response to hormone stimulus	598	32	10.09	3.17	+	1.27E-04
cellular response to endogenous stimulus	1113	48	18.78	2.56	+	2.88E-05
cellular response to organic substance	2150	66	36.27	1.82	+	1.20E-02
cellular response to peptide	304	21	5.13	4.09	+	7.29E-04
cellular response to organonitrogen compound	491	26	8.28	3.14	+	3.63E-03
cellular response to nitrogen compound	577	27	9.73	2.77	+	2.20E-02
establishment of protein localization to membrane	217	17	3.66	4.64	+	2.28E-03
establishment of protein localization	1439	49	24.28	2.02	+	2.22E-02
protein localization	1949	61	32.88	1.86	+	1.76E-02
macromolecule localization	2262	67	38.16	1.76	+	3.31E-02
localization	5436	138	91.71	1.5	+	4.27E-04
establishment of localization	4440	122	74.91	1.63	+	4.57E-05
protein localization to membrane	407	23	6.87	3.35	+	5.78E-03
cellular localization	2127	68	35.88	1.89	+	1.86E-03
kidney development	254	19	4.29	4.43	+	9.15E-04
renal system development	272	19	4.59	4.14	+	2.56E-03
urogenital system development	306	22	5.16	4.26	+	1.79E-04
regulation of hormone levels	514	29	8.67	3.34	+	2.03E-04
regulation of biological quality	3628	114	61.21	1.86	+	5.87E-08
biological regulation	12072	276	203.67	1.36	+	5.17E-12
regulation of translation	403	22	6.8	3.24	+	1.76E-02
regulation of cellular protein metabolic process	2533	82	42.73	1.92	+	4.03E-05
regulation of protein metabolic process	2778	91	46.87	1.94	+	2.27E-06
regulation of primary metabolic process	6124	169	103.32	1.64	+	1.32E-09
regulation of metabolic process	6672	185	112.56	1.64	+	1.19E-11
regulation of biological process	11425	263	192.75	1.36	+	1.03E-10
regulation of nitrogen compound metabolic process	5958	163	100.52	1.62	+	1.23E-08
regulation of macromolecule metabolic process	6151	168	103.77	1.62	+	4.40E-09
regulation of cellular metabolic process	6187	175	104.38	1.68	+	2.46E-11
regulation of cellular process	10764	251	181.6	1.38	+	4.42E-10
posttranscriptional regulation of gene expression	538	26	9.08	2.86	+	1.91E-02
regulation of gene expression	4625	123	78.03	1.58	+	2.71E-04
regulation of cellular amide metabolic process	444	24	7.49	3.2	+	7.14E-03
regulation of cellular macromolecule biosynthetic process	4119	111	69.49	1.6	+	9.51E-04
regulation of cellular biosynthetic process	4400	118	74.23	1.59	+	3.87E-04
regulation of biosynthetic process	4468	119	75.38	1.58	+	4.84E-04
regulation of macromolecule biosynthetic process	4221	116	71.21	1.63	+	1.36E-04
regulation of protein secretion	424	23	7.15	3.22	+	1.14E-02
regulation of protein transport	787	35	13.28	2.64	+	2.24E-03
regulation of peptide transport	817	35	13.78	2.54	+	5.28E-03
regulation of transport	1849	71	31.19	2.28	+	4.70E-07
regulation of localization	2595	84	43.78	1.92	+	2.46E-05
regulation of establishment of protein localization	830	36	14	2.57	+	2.71E-03
regulation of protein localization	1043	45	17.6	2.56	+	9.28E-05
regulation of secretion by cell	670	30	11.3	2.65	+	1.46E-02
regulation of secretion	725	31	12.23	2.53	+	2.47E-02
regulation of peptide secretion	452	23	7.63	3.02	+	3.25E-02
response to growth factor	497	26	8.38	3.1	+	4.54E-03
enzyme linked receptor protein signaling pathway	715	33	12.06	2.74	+	2.22E-03
response to organic cyclic compound	879	40	14.83	2.7	+	1.60E-04
positive regulation of cell differentiation	862	39	14.54	2.68	+	2.84E-04
positive regulation of developmental process	1241	45	20.94	2.15	+	1.18E-02
positive regulation of biological process	5607	162	94.6	1.71	+	1.13E-10
regulation of developmental process	2379	75	40.14	1.87	+	6.55E-04
positive regulation of cellular process	4978	140	83.98	1.67	+	2.43E-07
regulation of cell differentiation	1643	62	27.72	2.24	+	1.95E-05
negative regulation of multicellular organismal process	1044	46	17.61	2.61	+	3.32E-05
negative regulation of biological process	4952	155	83.55	1.86	+	5.03E-13
regulation of multicellular organismal process	2777	88	46.85	1.88	+	2.54E-05
negative regulation of transcription by RNA polymerase II	805	35	13.58	2.58	+	3.77E-03
regulation of transcription by RNA polymerase II	1986	63	33.51	1.88	+	7.41E-03
regulation of RNA metabolic process	3909	103	65.95	1.56	+	1.01E-02
negative regulation of transcription, DNA-templated	1140	47	19.23	2.44	+	1.68E-04
negative regulation of cellular macromolecule biosynthetic process	1343	58	22.66	2.56	+	4.89E-07
negative regulation of cellular biosynthetic process	1497	61	25.26	2.42	+	1.43E-06
negative regulation of cellular metabolic process	2516	90	42.45	2.12	+	2.80E-08
negative regulation of metabolic process	2795	99	47.15	2.1	+	2.68E-09
negative regulation of cellular process	4454	136	75.14	1.81	+	1.22E-09
negative regulation of biosynthetic process	1518	62	25.61	2.42	+	9.00E-07
negative regulation of macromolecule biosynthetic process	1416	61	23.89	2.55	+	1.58E-07
negative regulation of macromolecule metabolic process	2546	94	42.95	2.19	+	1.22E-09
negative regulation of gene expression	1637	71	27.62	2.57	+	1.74E-09
negative regulation of nucleic acid-templated transcription	1185	47	19.99	2.35	+	5.27E-04
negative regulation of RNA biosynthetic process	1187	47	20.03	2.35	+	5.54E-04
negative regulation of RNA metabolic process	1269	51	21.41	2.38	+	8.81E-05
negative regulation of nucleobase-containing compound metabolic process	1426	54	24.06	2.24	+	2.23E-04
negative regulation of nitrogen compound metabolic process	2347	84	39.6	2.12	+	1.84E-07
regulation of cellular catabolic process	785	33	13.24	2.49	+	1.68E-02
regulation of catabolic process	924	39	15.59	2.5	+	1.68E-03
regulation of cellular localization	877	35	14.8	2.37	+	2.54E-02
positive regulation of transport	978	39	16.5	2.36	+	6.79E-03
response to drug	911	36	15.37	2.34	+	2.27E-02
intracellular transport	1265	49	21.34	2.3	+	5.46E-04
transport	4324	122	72.95	1.67	+	8.87E-06
establishment of localization in cell	1494	56	25.21	2.22	+	1.67E-04
positive regulation of transcription by RNA polymerase II	1114	43	18.79	2.29	+	4.17E-03
positive regulation of transcription, DNA-templated	1433	50	24.18	2.07	+	8.71E-03
positive regulation of gene expression	1818	66	30.67	2.15	+	2.48E-05
positive regulation of macromolecule metabolic process	3034	104	51.19	2.03	+	4.09E-09
positive regulation of metabolic process	3268	114	55.13	2.07	+	5.01E-11
positive regulation of nucleic acid-templated transcription	1433	50	24.18	2.07	+	8.71E-03
positive regulation of RNA biosynthetic process	1434	50	24.19	2.07	+	8.88E-03
positive regulation of cellular biosynthetic process	1804	59	30.44	1.94	+	6.70E-03
positive regulation of biosynthetic process	1831	59	30.89	1.91	+	1.08E-02
positive regulation of cellular metabolic process	3051	99	51.47	1.92	+	4.52E-07
positive regulation of RNA metabolic process	1504	54	25.37	2.13	+	1.24E-03
positive regulation of nucleobase-containing compound metabolic process	1744	58	29.42	1.97	+	4.96E-03
positive regulation of nitrogen compound metabolic process	2940	97	49.6	1.96	+	3.05E-07
positive regulation of macromolecule biosynthetic process	1687	56	28.46	1.97	+	8.50E-03
protein transport	1362	49	22.98	2.13	+	4.77E-03
peptide transport	1386	50	23.38	2.14	+	3.33E-03
amide transport	1408	50	23.75	2.1	+	5.26E-03
nitrogen compound transport	1672	60	28.21	2.13	+	2.26E-04
organic substance transport	2043	67	34.47	1.94	+	9.18E-04
regulation of apoptotic process	1497	52	25.26	2.06	+	5.87E-03
regulation of programmed cell death	1512	52	25.51	2.04	+	7.87E-03
regulation of cell death	1629	55	27.48	2	+	6.43E-03
positive regulation of cell communication	1643	53	27.72	1.91	+	3.94E-02
regulation of cell communication	3374	92	56.92	1.62	+	1.14E-02
positive regulation of signaling	1650	53	27.84	1.9	+	4.44E-02
regulation of signaling	3423	94	57.75	1.63	+	6.08E-03
nervous system development	2206	69	37.22	1.85	+	3.31E-03
regulation of cellular component organization	2326	68	39.24	1.73	+	4.28E-02
transcription, DNA-templated	2610	75	44.03	1.7	+	2.30E-02
organic substance biosynthetic process	4783	124	80.69	1.54	+	1.02E-03
biosynthetic process	4852	126	81.86	1.54	+	6.79E-04
cellular biosynthetic process	4688	126	79.09	1.59	+	8.55E-05
cellular macromolecule metabolic process	6609	152	111.5	1.36	+	3.43E-02
nucleic acid-templated transcription	2611	75	44.05	1.7	+	2.34E-02
RNA biosynthetic process	2620	75	44.2	1.7	+	2.65E-02
nucleobase-containing compound biosynthetic process	2967	85	50.06	1.7	+	4.50E-03
organic cyclic compound biosynthetic process	3173	92	53.53	1.72	+	7.29E-04
heterocycle biosynthetic process	3035	89	51.2	1.74	+	7.73E-04
cellular nitrogen compound biosynthetic process	3488	100	58.85	1.7	+	2.73E-04
aromatic compound biosynthetic process	3040	89	51.29	1.74	+	8.33E-04
organelle organization	3182	89	53.68	1.66	+	6.22E-03
cellular component organization	5273	133	88.96	1.5	+	1.34E-03
cellular component organization or biogenesis	5498	137	92.76	1.48	+	1.59E-03
regulation of molecular function	3391	93	57.21	1.63	+	7.56E-03
response to stress	3358	91	56.65	1.61	+	1.73E-02
Unclassified	3542	16	59.76	0.27	-	0.00E+00
transport	4324	122	72.95	1.67	+	8.87E-06
establishment of localization in cell	1494	56	25.21	2.22	+	1.67E-04
positive regulation of transcription by RNA polymerase II	1114	43	18.79	2.29	+	4.17E-03
positive regulation of transcription, DNA-templated	1433	50	24.18	2.07	+	8.71E-03
positive regulation of gene expression	1818	66	30.67	2.15	+	2.48E-05
positive regulation of macromolecule metabolic process	3034	104	51.19	2.03	+	4.09E-09
positive regulation of metabolic process	3268	114	55.13	2.07	+	5.01E-11
positive regulation of nucleic acid-templated transcription	1433	50	24.18	2.07	+	8.71E-03
positive regulation of RNA biosynthetic process	1434	50	24.19	2.07	+	8.88E-03
positive regulation of cellular biosynthetic process	1804	59	30.44	1.94	+	6.70E-03
positive regulation of biosynthetic process	1831	59	30.89	1.91	+	1.08E-02
positive regulation of cellular metabolic process	3051	99	51.47	1.92	+	4.52E-07
positive regulation of RNA metabolic process	1504	54	25.37	2.13	+	1.24E-03
positive regulation of nucleobase-containing compound metabolic process	1744	58	29.42	1.97	+	4.96E-03
positive regulation of nitrogen compound metabolic process	2940	97	49.6	1.96	+	3.05E-07
positive regulation of macromolecule biosynthetic process	1687	56	28.46	1.97	+	8.50E-03
protein transport	1362	49	22.98	2.13	+	4.77E-03
peptide transport	1386	50	23.38	2.14	+	3.33E-03
amide transport	1408	50	23.75	2.1	+	5.26E-03
nitrogen compound transport	1672	60	28.21	2.13	+	2.26E-04
organic substance transport	2043	67	34.47	1.94	+	9.18E-04
regulation of apoptotic process	1497	52	25.26	2.06	+	5.87E-03
regulation of programmed cell death	1512	52	25.51	2.04	+	7.87E-03
regulation of cell death	1629	55	27.48	2	+	6.43E-03
positive regulation of cell communication	1643	53	27.72	1.91	+	3.94E-02
regulation of cell communication	3374	92	56.92	1.62	+	1.14E-02
positive regulation of signaling	1650	53	27.84	1.9	+	4.44E-02
regulation of signaling	3423	94	57.75	1.63	+	6.08E-03
nervous system development	2206	69	37.22	1.85	+	3.31E-03
regulation of cellular component organization	2326	68	39.24	1.73	+	4.28E-02
transcription, DNA-templated	2610	75	44.03	1.7	+	2.30E-02
organic substance biosynthetic process	4783	124	80.69	1.54	+	1.02E-03
biosynthetic process	4852	126	81.86	1.54	+	6.79E-04
cellular biosynthetic process	4688	126	79.09	1.59	+	8.55E-05
cellular macromolecule metabolic process	6609	152	111.5	1.36	+	3.43E-02
nucleic acid-templated transcription	2611	75	44.05	1.7	+	2.34E-02
RNA biosynthetic process	2620	75	44.2	1.7	+	2.65E-02
nucleobase-containing compound biosynthetic process	2967	85	50.06	1.7	+	4.50E-03
organic cyclic compound biosynthetic process	3173	92	53.53	1.72	+	7.29E-04
heterocycle biosynthetic process	3035	89	51.2	1.74	+	7.73E-04
cellular nitrogen compound biosynthetic process	3488	100	58.85	1.7	+	2.73E-04
aromatic compound biosynthetic process	3040	89	51.29	1.74	+	8.33E-04
organelle organization	3182	89	53.68	1.66	+	6.22E-03
cellular component organization	5273	133	88.96	1.5	+	1.34E-03
cellular component organization or biogenesis	5498	137	92.76	1.48	+	1.59E-03
regulation of molecular function	3391	93	57.21	1.63	+	7.56E-03
response to stress	3358	91	56.65	1.61	+	1.73E-02
Unclassified	3542	16	59.76	0.27	-	0.00E+00

## Sheet: Table S7
Supplementary File 1 - Table 7: Differentially Expressed Genes between progenitor branches
	status	family	pval	qval	gene_short_name	gene_id	use_for_ordering
2540	OK	negbinomial,size	2.20898979734211E-27	2.08616996460989E-23	GCG	ENSG00000115263	TRUE
3937	OK	negbinomial,size	1.55890614946064E-20	7.36115483775316E-17	GOLM1	ENSG00000135052	TRUE
5863	OK	negbinomial,size	2.055784077605E-16	6.47160827630053E-13	NEUROD1	ENSG00000162992	TRUE
660	OK	negbinomial,size	2.70939145168739E-15	6.39687321743393E-12	PFN2	ENSG00000070087	FALSE
8185	OK	negbinomial,size	1.02378433742752E-13	1.93372385653311E-10	MME	ENSG00000196549	TRUE
7865	OK	negbinomial,size	2.06861922114957E-13	3.25600665408942E-10	DLK1	ENSG00000185559	TRUE
9346	OK	negbinomial,size	1.00462040229956E-12	1.20695360030685E-09	MTRNR2L11	ENSG00000270188	FALSE
2468	OK	negbinomial,size	1.02240881008628E-12	1.20695360030685E-09	HES1	ENSG00000114315	TRUE
571	OK	negbinomial,size	1.24565423084345E-12	1.30334597893923E-09	CLDN18	ENSG00000066405	TRUE
645	OK	negbinomial,size	1.38007833432786E-12	1.30334597893923E-09	MAOB	ENSG00000069535	TRUE
3613	OK	negbinomial,size	3.60960274320974E-11	3.09900802789753E-08	C1QL1	ENSG00000131094	FALSE
3916	OK	negbinomial,size	5.42050157263307E-11	4.26593473766222E-08	COL4A2	ENSG00000134871	TRUE
9215	OK	negbinomial,size	6.93179074279566E-11	5.03567936730478E-08	INS	ENSG00000254647	TRUE
106	OK	negbinomial,size	1.1262122036295E-10	7.59710575076926E-08	PAX6	ENSG00000007372	FALSE
4431	OK	negbinomial,size	2.96587091021357E-10	1.86731232507047E-07	SRP14	ENSG00000140319	FALSE
8658	OK	negbinomial,size	3.30752696688242E-10	1.94269737885674E-07	GPX3	ENSG00000211445	FALSE
8340	OK	negbinomial,size	3.49701984758201E-10	1.94269737885674E-07	S100A6	ENSG00000197956	FALSE
6658	OK	negbinomial,size	4.09058152930192E-10	2.09852257795319E-07	GP2	ENSG00000169347	TRUE
5123	OK	negbinomial,size	4.22193233599223E-10	2.09852257795319E-07	PRSS23	ENSG00000150687	FALSE
1957	OK	negbinomial,size	6.14558156989378E-10	2.90194361730384E-07	AMBP	ENSG00000106927	TRUE
9241	OK	negbinomial,size	2.19348509957322E-09	9.86441584779501E-07	MTRNR2L1	ENSG00000256618	FALSE
7648	OK	negbinomial,size	4.89050343948787E-09	2.09935974920561E-06	ANXA2	ENSG00000182718	TRUE
6413	OK	negbinomial,size	7.66424456930644E-09	3.14700546576217E-06	IGF2	ENSG00000167244	TRUE
3273	OK	negbinomial,size	9.43663563688272E-09	3.71331612311335E-06	PCSK2	ENSG00000125851	FALSE
4130	OK	negbinomial,size	2.33702811652506E-08	8.82835741298507E-06	TMOD1	ENSG00000136842	FALSE
6862	OK	negbinomial,size	9.21906098926542E-08	0.0000334864661471626	HOPX	ENSG00000171476	TRUE
3614	OK	negbinomial,size	9.57882261965492E-08	0.0000335045928963041	PYY	ENSG00000131096	TRUE
5655	OK	negbinomial,size	1.53316203374588E-07	0.0000517113651667716	TFF1	ENSG00000160182	TRUE
2680	OK	negbinomial,size	1.94089100147631E-07	0.0000632061193722147	WLS	ENSG00000116729	TRUE
5597	OK	negbinomial,size	2.73855383712442E-07	0.0000862096747926768	STC1	ENSG00000159167	TRUE
8548	OK	negbinomial,size	4.59373437927394E-07	0.000139945895089881	COL5A2	ENSG00000204262	TRUE
1391	OK	negbinomial,size	2.26566002019587E-06	0.000668652913460307	CHGA	ENSG00000100604	FALSE
7976	OK	negbinomial,size	0.0000033361266635507	0.000954738794259782	SLIT1	ENSG00000187122	FALSE
4214	OK	negbinomial,size	3.74654714541518E-06	0.00104065856592062	FXYD2	ENSG00000137731	FALSE
2563	OK	negbinomial,size	3.96369806090781E-06	0.00106951898534895	IGFBP5	ENSG00000115461	TRUE
5654	OK	negbinomial,size	0.0000054060385653247	0.00141818411697018	TFF3	ENSG00000160180	TRUE
1145	OK	negbinomial,size	8.01949756633767E-06	0.00204692256801332	MAP3K20	ENSG00000091436	TRUE
3504	OK	negbinomial,size	8.33030901578709E-06	0.00204936397137663	SAT1	ENSG00000130066	TRUE
9284	OK	negbinomial,size	8.46306595549434E-06	0.00204936397137663	XKR7	ENSG00000260903	FALSE
1906	OK	negbinomial,size	0.0000101991854822406	0.00240802769235701	PPP1R17	ENSG00000106341	TRUE
4957	OK	negbinomial,size	0.0000122012781926249	0.00281046027441828	GPC3	ENSG00000147257	FALSE
2086	OK	negbinomial,size	0.0000160756774641715	0.00361473090408657	PSMD11	ENSG00000108671	TRUE
2767	OK	negbinomial,size	0.0000388900581978707	0.00854134208420212	PROX1	ENSG00000117707	TRUE
9075	OK	negbinomial,size	0.0000500437313418926	0.0107412045180189	GUSBP2	ENSG00000241549	FALSE
5680	OK	negbinomial,size	0.0000553097550850993	0.0116076739338595	TOR2A	ENSG00000160404	FALSE
1719	OK	negbinomial,size	0.0000602433926253707	0.0123682304337826	TRPS1	ENSG00000104447	FALSE
7593	OK	negbinomial,size	0.0000637710823923264	0.0128139170662368	KCNIP1	ENSG00000182132	TRUE
88	OK	negbinomial,size	0.0000694142296543623	0.0134696627691326	GGCT	ENSG00000006625	TRUE
253	OK	negbinomial,size	0.0000698870685819034	0.0134696627691326	VIM	ENSG00000026025	TRUE
218	OK	negbinomial,size	0.0000717538036200327	0.0135528584277518	CD74	ENSG00000019582	TRUE
6746	OK	negbinomial,size	0.0000749005680791883	0.0138698228419579	CMTM8	ENSG00000170293	FALSE
1988	OK	negbinomial,size	0.0000782117348720984	0.0142044543102326	CXCL12	ENSG00000107562	TRUE
1418	OK	negbinomial,size	0.0000807076104564676	0.0143811825122807	ARHGAP5	ENSG00000100852	FALSE
3119	OK	negbinomial,size	0.0000842783721469899	0.0147393508621513	ACVR1C	ENSG00000123612	FALSE
410	OK	negbinomial,size	0.000115273899936895	0.0196244375967225	PTPRN	ENSG00000054356	FALSE
216	OK	negbinomial,size	0.000116366847248672	0.0196244375967225	SYT13	ENSG00000019505	TRUE
7233	OK	negbinomial,size	0.000122512593250736	0.0202984022922798	SMIM19	ENSG00000176209	TRUE
630	OK	negbinomial,size	0.000131897231436247	0.0214765078221364	PSME4	ENSG00000068878	TRUE
1210	OK	negbinomial,size	0.00014066840736817	0.0225164820200847	BAMBI	ENSG00000095739	TRUE
8386	OK	negbinomial,size	0.000159305526267607	0.0248894520140938	FAM109A	ENSG00000198324	TRUE
8283	OK	negbinomial,size	0.000163047070436726	0.0248894520140938	SLC22A5	ENSG00000197375	FALSE
5120	OK	negbinomial,size	0.000164393680814335	0.0248894520140938	ADRA2A	ENSG00000150594	FALSE
8463	OK	negbinomial,size	0.000166035099204564	0.0248894520140938	MT-CO1	ENSG00000198804	FALSE
564	OK	negbinomial,size	0.000171428910558603	0.0250782207268437	DIP2B	ENSG00000066084	FALSE
5229	OK	negbinomial,size	0.000173908304026834	0.0250782207268437	SPOCK1	ENSG00000152377	FALSE
4975	OK	negbinomial,size	0.000176460829170764	0.0250782207268437	ST18	ENSG00000147488	TRUE
683	OK	negbinomial,size	0.000180540699080979	0.0250782207268437	TCOF1	ENSG00000070814	TRUE
7102	OK	negbinomial,size	0.000180571686724414	0.0250782207268437	CNTNAP2	ENSG00000174469	FALSE
5	OK	negbinomial,size	0.000194135608800195	0.0265712563696962	GCLC	ENSG00000001084	TRUE
5261	OK	negbinomial,size	0.000209127665502385	0.0274709586904168	RAB3C	ENSG00000152932	FALSE
1112	OK	negbinomial,size	0.000210065966772694	0.0274709586904168	LYZ	ENSG00000090382	FALSE
5553	OK	negbinomial,size	0.000213924736315825	0.0274709586904168	HIST1H2BD	ENSG00000158373	TRUE
4279	OK	negbinomial,size	0.000214444534784127	0.0274709586904168	IDH1	ENSG00000138413	TRUE
2987	OK	negbinomial,size	0.000215253170594117	0.0274709586904168	IAPP	ENSG00000121351	TRUE
3488	OK	negbinomial,size	0.000227274044005499	0.0286183476211724	REEP5	ENSG00000129625	TRUE
3211	OK	negbinomial,size	0.000238440851090833	0.029534289517415	GOT2	ENSG00000125166	FALSE
5913	OK	negbinomial,size	0.000240802657014078	0.029534289517415	FEV	ENSG00000163497	FALSE
854	OK	negbinomial,size	0.000258149923061948	0.0312559983768851	ITM2A	ENSG00000078596	TRUE
6349	OK	negbinomial,size	0.000267218847187502	0.031944491048592	ZNF592	ENSG00000166716	FALSE
7555	OK	negbinomial,size	0.00027966980912526	0.0327156779455189	SOX2	ENSG00000181449	FALSE
6117	OK	negbinomial,size	0.000280598254297653	0.0327156779455189	ADCY1	ENSG00000164742	FALSE
6361	OK	negbinomial,size	0.000284758118183285	0.0327958008307676	ANPEP	ENSG00000166825	TRUE
1014	OK	negbinomial,size	0.000303069462353496	0.0344841928008002	FTL	ENSG00000087086	FALSE
7560	OK	negbinomial,size	0.000317981774706432	0.035750236670566	MRPS23	ENSG00000181610	FALSE
2368	OK	negbinomial,size	0.000349432441646661	0.0384645314962619	DUSP22	ENSG00000112679	TRUE
7610	OK	negbinomial,size	0.000350269981859226	0.0384645314962619	CYB5D1	ENSG00000182224	FALSE
8398	OK	negbinomial,size	0.000371565297337052	0.04033405365576	MT1F	ENSG00000198417	FALSE
4732	OK	negbinomial,size	0.000396618787377975	0.0425644071363363	PDIA6	ENSG00000143870	FALSE
4812	OK	negbinomial,size	0.000420145989623641	0.0445826823146704	LPP	ENSG00000145012	FALSE
2087	OK	negbinomial,size	0.000426934536593371	0.0447996640398644	LGALS3BP	ENSG00000108679	FALSE
6366	OK	negbinomial,size	0.000432197255396837	0.0448535261534915	VPS39	ENSG00000166887	TRUE
1647	OK	negbinomial,size	0.000463980590079672	0.0475161545777331	UBFD1	ENSG00000103353	FALSE
2457	OK	negbinomial,size	0.000467947586241863	0.0475161545777331	RBP1	ENSG00000114115	FALSE
6851	OK	negbinomial,size	0.000473031563154704	0.0475161545777331	KCND3	ENSG00000171385	FALSE
1498	OK	negbinomial,size	0.00047901194273893	0.0475161545777331	SYNDIG1	ENSG00000101463	TRUE
1235	OK	negbinomial,size	0.00048301046584735	0.0475161545777331	SCD	ENSG00000099194	FALSE
5824	OK	negbinomial,size	0.000499487931246365	0.0478820509781815	BRINP3	ENSG00000162670	TRUE
5128	OK	negbinomial,size	0.000500545872759106	0.0478820509781815	DIXDC1	ENSG00000150764	FALSE
7633	OK	negbinomial,size	0.00050194017861499	0.0478820509781815	MXRA7	ENSG00000182534	FALSE
2682	OK	negbinomial,size	0.000527947577170499	0.0498593691879819	RGS2	ENSG00000116741	TRUE

## Sheet: Table S8
Supplementary File 1 - Table 8: Differentially Expressed Genes along Pseudotime between INS C96R vs INS corrected
Gene	Name	P-value	Q-value	Used for ordering
ENSG00000254647	INS	1.53135079186776E-172	7.77926202268822E-170	TRUE
ENSG00000157005	SST	3.31767688055828E-42	8.42689927661804E-40	TRUE
ENSG00000198786	MT-ND5	3.98249832310935E-40	6.74369716046517E-38	FALSE
ENSG00000198840	MT-ND3	2.94897245036922E-37	3.74519501196891E-35	FALSE
ENSG00000115263	GCG	4.73316300643668E-37	4.80889361453967E-35	TRUE
ENSG00000104722	NEFM	3.0466613005726E-34	2.55054119313225E-32	TRUE
ENSG00000115414	FN1	3.51452526612711E-34	2.55054119313225E-32	TRUE
ENSG00000118271	TTR	5.86827120366238E-33	3.72635221432561E-31	TRUE
ENSG00000087086	FTL	1.52896722895756E-30	8.63017058122709E-29	FALSE
ENSG00000185559	DLK1	3.90296220274657E-28	1.98270479899526E-26	TRUE
ENSG00000172137	CALB2	3.92458320537765E-20	1.81244388030168E-18	TRUE
ENSG00000115738	ID2	8.28323691697485E-19	3.50657029485269E-17	FALSE
ENSG00000145321	GC	1.88052385403897E-17	7.34850859885998E-16	TRUE
ENSG00000135052	GOLM1	1.05313496963979E-16	3.82137546126439E-15	TRUE
ENSG00000087460	GNAS	5.06578610857968E-16	1.71561289543898E-14	TRUE
ENSG00000270188	MTRNR2L11	6.0890748986478E-16	1.93328128032068E-14	FALSE
ENSG00000121351	IAPP	7.2502015994085E-16	2.16653083088207E-14	TRUE
ENSG00000105426	PTPRS	7.48427072633154E-15	2.11222751609801E-13	TRUE
ENSG00000167244	IGF2	1.26190183953782E-14	3.37392702360638E-13	TRUE
ENSG00000211445	GPX3	2.69369380439255E-13	6.51617358395911E-12	FALSE
ENSG00000256618	MTRNR2L1	2.66344095372395E-13	6.51617358395911E-12	FALSE
ENSG00000159167	STC1	3.22829442458944E-13	7.45442530768834E-12	TRUE
ENSG00000146674	IGFBP3	8.64671360679248E-13	1.90979587489156E-11	TRUE
ENSG00000145642	FAM159B	2.1468445692079E-12	4.54415433815672E-11	TRUE
ENSG00000044574	HSPA5	4.5786698605912E-12	9.30385715672132E-11	FALSE
ENSG00000072195	SPEG	1.61029746299045E-11	3.14627350461211E-10	FALSE
ENSG00000172020	GAP43	3.24778600167052E-11	6.11064921795786E-10	TRUE
ENSG00000164266	SPINK1	4.48663862239378E-11	8.14004435777157E-10	TRUE
ENSG00000019582	CD74	1.04501586165729E-10	1.83057950938588E-09	TRUE
ENSG00000106927	AMBP	1.08262979072902E-10	1.83325311230114E-09	TRUE
ENSG00000174871	CNIH2	1.45840523135642E-10	2.38990276622278E-09	FALSE
ENSG00000131096	PYY	4.33443654682679E-10	6.88091801808753E-09	TRUE
ENSG00000174498	IGDCC3	1.83177277169557E-09	2.819819903095E-08	TRUE
ENSG00000086619	ERO1B	2.90976171669255E-09	4.34752632964652E-08	TRUE
ENSG00000117318	ID3	7.78920401161349E-09	1.11448392679858E-07	TRUE
ENSG00000204262	COL5A2	7.89791759148599E-09	1.11448392679858E-07	TRUE
ENSG00000163497	FEV	1.732140569242E-08	2.37818218695929E-07	FALSE
ENSG00000168032	ENTPD3	2.28892359406201E-08	3.05992943627238E-07	FALSE
ENSG00000131910	NR0B2	2.4144418603475E-08	3.06634116264132E-07	TRUE
ENSG00000169926	KLF13	2.38773851143013E-08	3.06634116264132E-07	FALSE
ENSG00000078596	ITM2A	2.83354052658909E-08	3.51082582318844E-07	TRUE
ENSG00000132872	SYT4	6.96736577792026E-08	8.42719479805593E-07	FALSE
ENSG00000132475	H3F3B	7.27326756462514E-08	8.59260447169667E-07	FALSE
ENSG00000178695	KCTD12	8.30725029084881E-08	9.5910980630709E-07	TRUE
ENSG00000120885	CLU	1.12377523659046E-07	1.26861737819546E-06	FALSE
ENSG00000132437	DDC	1.18800489919181E-07	1.28405635912647E-06	FALSE
ENSG00000198682	PAPSS2	1.17364382699075E-07	1.28405635912647E-06	FALSE
ENSG00000204103	MAFB	1.38000835786343E-07	1.46050884540547E-06	FALSE
ENSG00000114315	HES1	1.75603627600583E-07	1.82054373104278E-06	TRUE
ENSG00000129167	TPH1	2.28938080762584E-07	2.32601090054785E-06	TRUE
ENSG00000169213	RAB3B	2.79926452868775E-07	2.78828702073211E-06	FALSE
ENSG00000169116	PARM1	3.41559994040586E-07	3.33677840331958E-06	FALSE
ENSG00000129757	CDKN1C	4.32474147786574E-07	4.14522390708641E-06	TRUE
ENSG00000088992	TESC	6.43324513845831E-07	5.94197914606694E-06	TRUE
ENSG00000277586	NEFL	6.36838348756469E-07	5.94197914606694E-06	TRUE
ENSG00000109472	CPE	7.00124271888727E-07	6.35112732356202E-06	FALSE
ENSG00000080503	SMARCA2	9.90329689942182E-07	8.82609618404612E-06	FALSE
ENSG00000101160	CTSZ	1.51007223381583E-06	0.0000132261499099731	FALSE
ENSG00000107562	CXCL12	4.27058058107019E-06	0.0000367704226302314	TRUE
ENSG00000115310	RTN4	4.88678236314315E-06	0.0000413747573412787	FALSE
ENSG00000162992	NEUROD1	5.22025238247032E-06	0.0000434735772179496	TRUE
ENSG00000175426	PCSK1	6.15084549267359E-06	0.0000495972938139395	TRUE
ENSG00000255823	MTRNR2L8	6.11101309923873E-06	0.0000495972938139395	FALSE
ENSG00000130643	CALY	0.0000072622888700009	0.0000576444179056322	FALSE
ENSG00000125968	ID1	0.0000074572573052798	0.0000582813340166483	FALSE
ENSG00000198168	SVIP	0.0000105393495343681	0.000081121053991803	TRUE
ENSG00000166922	SCG5	0.0000123858317157183	0.0000939104852475355	FALSE
ENSG00000069702	TGFBR3	0.000013843977645879	0.000103422656530978	FALSE
ENSG00000079689	SCGN	0.0000154809615548755	0.00011397577492575	FALSE
ENSG00000078295	ADCY2	0.000019511184098472	0.000141595450314625	TRUE
ENSG00000106341	PPP1R17	0.0000233739343626987	0.000167238854313394	TRUE
ENSG00000166035	LIPC	0.000025910327847362	0.000182811757589721	FALSE
ENSG00000269028	MTRNR2L12	0.000030590719553385	0.000212877884015336	FALSE
ENSG00000143870	PDIA6	0.0000322223377333865	0.000218252634247471	FALSE
ENSG00000187134	AKR1C1	0.0000322176825408613	0.000218252634247471	TRUE
ENSG00000096696	DSP	0.0000369524850397628	0.000246998189476309	FALSE
ENSG00000150764	DIXDC1	0.0000529627931417031	0.000349416869038768	FALSE
ENSG00000116741	RGS2	0.0000567472498256357	0.000364906365967379	TRUE
ENSG00000177508	IRX3	0.0000563046193224159	0.000364906365967379	FALSE
ENSG00000115461	IGFBP5	0.0000790385278760953	0.000501894652013205	TRUE
ENSG00000125851	PCSK2	0.0000832999086984426	0.000522424118750727	FALSE
ENSG00000171530	TBCA	0.0000901916012929343	0.000558747968985495	TRUE
ENSG00000108946	PRKAR1A	0.0000965825534010085	0.00059113177262304	TRUE
ENSG00000135821	GLUL	0.0000997096974251863	0.000603006265380888	FALSE
ENSG00000272398	CD24	0.000102043181701926	0.000609858074171512	FALSE
ENSG00000109084	TMEM97	0.000117960791793539	0.000696791653850205	TRUE
ENSG00000243955	GSTA1	0.00012134559575348	0.000708546697043308	FALSE
ENSG00000066405	CLDN18	0.000143432954925528	0.000827999330706456	TRUE
ENSG00000105290	APLP1	0.000149490781204474	0.000853273223054748	FALSE
ENSG00000129625	REEP5	0.000157119938084366	0.000867575310291935	TRUE
ENSG00000182667	NTM	0.000156828681377339	0.000867575310291935	FALSE
ENSG00000184502	GAST	0.000155804194288158	0.000867575310291935	FALSE
ENSG00000124766	SOX4	0.000185880159053242	0.00101534538493599	TRUE
ENSG00000076043	REXO2	0.000189159624151998	0.00102226690499165	FALSE
ENSG00000198408	MGEA5	0.000203302116724546	0.00108713131890599	TRUE
ENSG00000080644	CHRNA3	0.000213292963798005	0.00112867526676444	FALSE
ENSG00000136928	GABBR2	0.000218615790916497	0.00114491568851114	TRUE
ENSG00000105372	RPS19	0.000222453040071342	0.00115312392200247	FALSE
ENSG00000178177	LCORL	0.000233139053525159	0.00119630948677556	FALSE
ENSG00000159348	CYB5R1	0.000269196630681671	0.00136751888386289	FALSE
ENSG00000089159	PXN	0.000310179154704873	0.00156010901574332	FALSE
ENSG00000074416	MGLL	0.00032670486470187	0.0016271183457701	FALSE
ENSG00000170348	TMED10	0.000340165949179966	0.00167771167168372	FALSE
ENSG00000166598	HSP90B1	0.000370074447145596	0.00180767133798041	FALSE
ENSG00000138413	IDH1	0.000479089321980183	0.0023178797672946	TRUE
ENSG00000178473	UCN3	0.000486080856598122	0.00232951957690421	TRUE
ENSG00000148700	ADD3	0.000492172579355675	0.00233666981600638	FALSE
ENSG00000181449	SOX2	0.000539490986095551	0.00253760574941241	FALSE
ENSG00000006118	TMEM132A	0.000569029352197783	0.00265199000840802	FALSE
ENSG00000168280	KIF5C	0.000576496937602518	0.00266236767547345	FALSE
ENSG00000002933	TMEM176A	0.000635950893650896	0.00288449155334514	FALSE
ENSG00000019505	SYT13	0.000633093638384771	0.00288449155334514	TRUE
ENSG00000135406	PRPH	0.000831932618594297	0.00374001566589294	FALSE
ENSG00000102924	CBLN1	0.000864433736529432	0.00385203805400834	TRUE
ENSG00000069535	MAOB	0.000884713872092678	0.00387443661226793	TRUE
ENSG00000167964	RAB26	0.000881490337986184	0.00387443661226793	FALSE
ENSG00000147257	GPC3	0.000972301881451782	0.00422161842544876	FALSE
ENSG00000169347	GP2	0.00109598594255478	0.00467866267914141	TRUE
ENSG00000176463	SLCO3A1	0.00109485689794711	0.00467866267914141	FALSE
ENSG00000029364	SLC39A9	0.00115139828633726	0.00483396966495312	FALSE
ENSG00000228253	MT-ATP8	0.00114529858159944	0.00483396966495312	FALSE
ENSG00000101310	SEC23B	0.00117434724821243	0.00488990493517962	TRUE
ENSG00000123612	ACVR1C	0.00124852336064156	0.00515650298541392	FALSE
ENSG00000164588	HCN1	0.00126010095493694	0.00516234907345133	FALSE
ENSG00000134825	TMEM258	0.00132281276660588	0.00537591108348631	FALSE
ENSG00000116209	TMEM59	0.0013550909493047	0.00546338255751418	FALSE
ENSG00000011105	TSPAN9	0.00145449189762914	0.00581796759051656	FALSE
ENSG00000197982	C1orf122	0.00158108677012229	0.00627493811892284	FALSE
ENSG00000135744	AGT	0.00166267437470925	0.00654758590970773	FALSE
ENSG00000032219	ARID4A	0.00171338621485696	0.00660537573111583	TRUE
ENSG00000151632	AKR1C2	0.00171635747343955	0.00660537573111583	TRUE
ENSG00000182985	CADM1	0.00169764830084018	0.00660537573111583	FALSE
ENSG00000174326	SLC16A11	0.00179959230261956	0.00687363074985516	TRUE
ENSG00000104320	NBN	0.00185200485669859	0.00702103333733494	TRUE
ENSG00000074695	LMAN1	0.00189601330557062	0.00713462784614723	TRUE
ENSG00000074842	MYDGF	0.00193806012934038	0.00723922460077141	FALSE
ENSG00000117152	RGS4	0.00197633371743327	0.00732830312741678	TRUE
ENSG00000218336	TENM3	0.00215841350546215	0.00794546420851283	TRUE
ENSG00000068878	PSME4	0.00219227717704202	0.00801206335206723	TRUE
ENSG00000145730	PAM	0.00231442845190152	0.00839806895404266	TRUE
ENSG00000036565	SLC18A1	0.00235773176284472	0.00849452294698666	TRUE
ENSG00000187323	DCC	0.00246391759584289	0.00881457844146612	FALSE
ENSG00000121966	CXCR4	0.00261004782003907	0.00927205799006885	FALSE
ENSG00000170802	FOXN2	0.00266481775703516	0.00940088486509627	TRUE
ENSG00000049449	RCN1	0.00277231382920229	0.00971265810506734	FALSE
ENSG00000004848	ARX	0.00279801631985289	0.00973556363346076	FALSE
ENSG00000103742	IGDCC4	0.00285608613486818	0.00987001194906828	FALSE
ENSG00000130508	PXDN	0.00315455462959944	0.010827795620517	TRUE
ENSG00000185624	P4HB	0.00327922356728321	0.0111801716253683	FALSE
ENSG00000176153	GPX2	0.00346081307362935	0.0117206202760247	FALSE
ENSG00000112759	SLC29A1	0.00358522905843995	0.0120615653091887	FALSE
ENSG00000183036	PCP4	0.00367364273548597	0.0122777007212294	FALSE
ENSG00000121858	TNFSF10	0.0037571158159404	0.012474606761423	TRUE
ENSG00000165272	AQP3	0.00383523442609736	0.0126512927821913	FALSE
ENSG00000100201	DDX17	0.00393596995412606	0.0128171329275387	TRUE
ENSG00000138131	LOXL4	0.00393465745823715	0.0128171329275387	TRUE
ENSG00000026025	VIM	0.00397599206588399	0.0128649934361087	TRUE
ENSG00000150551	LYPD1	0.0042639371402193	0.0137093675141228	TRUE
ENSG00000110881	ASIC1	0.00435438142277561	0.0138251610173126	FALSE
ENSG00000116005	PCYOX1	0.00433608845949285	0.0138251610173126	FALSE
ENSG00000038427	VCAN	0.00444109701360526	0.0139868280654695	TRUE
ENSG00000243444	PALM2	0.0044603664303269	0.0139868280654695	FALSE
ENSG00000167770	OTUB1	0.00456614414911842	0.0142306823788476	FALSE
ENSG00000002586	CD99	0.00476784191305239	0.0147686810477477	FALSE
ENSG00000157014	TATDN2	0.00493158090126315	0.0151832915020708	FALSE
ENSG00000106803	SEC61B	0.00509512866881669	0.0155780750116585	FALSE
ENSG00000170915	PAQR8	0.00512113883257278	0.0155780750116585	FALSE
ENSG00000101220	C20orf27	0.00541338597016288	0.0163690480526354	FALSE
ENSG00000106069	CHN2	0.00573182743571845	0.0172293984458282	FALSE
ENSG00000092969	TGFB2	0.00598065726238514	0.017546689234993	TRUE
ENSG00000100604	CHGA	0.0058923114598895	0.017546689234993	FALSE
ENSG00000108010	GLRX3	0.00594033284665804	0.017546689234993	FALSE
ENSG00000162521	RBBP4	0.00598246045447541	0.017546689234993	FALSE
ENSG00000182809	CRIP2	0.0060100864702535	0.017546689234993	FALSE
ENSG00000108671	PSMD11	0.00611113940488567	0.0176389705550109	TRUE
ENSG00000165449	SLC16A9	0.00610067741399905	0.0176389705550109	FALSE
ENSG00000099204	ABLIM1	0.00633025581744877	0.0181681918376496	FALSE
ENSG00000076554	TPD52	0.00651845307007702	0.0186032256157254	FALSE
ENSG00000078687	TNRC6C	0.00664625185473504	0.0188619885039408	FALSE
ENSG00000138796	HADH	0.00673718302701793	0.0190138276540284	FALSE
ENSG00000171160	MORN4	0.00682827605970083	0.0190926949546492	TRUE
ENSG00000197111	PCBP2	0.00684029622390976	0.0190926949546492	FALSE
ENSG00000128228	SDF2L1	0.00691869286601018	0.0192059889395255	FALSE
ENSG00000103460	TOX3	0.00696558972140027	0.0192310846656051	TRUE
ENSG00000115993	TRAK2	0.00705341706790025	0.0193000595215378	FALSE
ENSG00000057757	PITHD1	0.00706655722638983	0.0193000595215378	TRUE
ENSG00000188706	ZDHHC9	0.00731903720937783	0.0198827320982029	FALSE
ENSG00000130733	YIPF2	0.00738370485658637	0.0199517131231164	FALSE
ENSG00000110651	CD81	0.00834494929389122	0.0221957572423298	FALSE
ENSG00000131773	KHDRBS3	0.00834525518363189	0.0221957572423298	FALSE
ENSG00000133639	BTG1	0.00829655476135786	0.0221957572423298	FALSE
ENSG00000138650	PCDH10	0.00880936863258809	0.0230704550284463	TRUE
ENSG00000140836	ZFHX3	0.00883403490079116	0.0230704550284463	TRUE
ENSG00000158321	AUTS2	0.00885107119042998	0.0230704550284463	FALSE
ENSG00000163453	IGFBP7	0.00885578490265164	0.0230704550284463	TRUE
ENSG00000116299	KIAA1324	0.0090900011487146	0.0235597988956481	FALSE
ENSG00000155008	APOOL	0.00929535640387597	0.0239697515389289	TRUE
ENSG00000152377	SPOCK1	0.00948624034547074	0.0243384348257532	FALSE
ENSG00000116183	PAPPA2	0.00953460554159706	0.0243395960559362	FALSE
ENSG00000156599	ZDHHC5	0.00999982693574183	0.0253995604167843	FALSE
ENSG00000147010	SH3KBP1	0.0100803717988269	0.0254767605661894	FALSE
ENSG00000160182	TFF1	0.0102008367472786	0.0256535894436512	TRUE
ENSG00000167642	SPINT2	0.0118263652310519	0.0295950420560314	FALSE
ENSG00000108064	TFAM	0.012457052038967	0.0308691826136352	FALSE
ENSG00000182132	KCNIP1	0.0124325191625148	0.0308691826136352	TRUE
ENSG00000142892	PIGK	0.0127078536583635	0.0313378138759645	FALSE
ENSG00000136698	CFC1	0.013009657216865	0.0319270814790697	FALSE
ENSG00000110076	NRXN2	0.0130792598778777	0.031943577009432	FALSE
ENSG00000145824	CXCL14	0.0132502819857084	0.0322064270274635	TRUE
ENSG00000170624	SGCD	0.0137464707979029	0.0332012795792369	FALSE
ENSG00000183779	ZNF703	0.0137902952583051	0.0332012795792369	FALSE
ENSG00000118946	PCDH17	0.0138648165612749	0.0332232396845643	TRUE
ENSG00000170903	MSANTD4	0.014445836606549	0.0344529812024737	FALSE
ENSG00000150687	PRSS23	0.0145858702840972	0.0346244023566421	FALSE
ENSG00000091664	SLC17A6	0.0147782884446256	0.0349180024645108	TRUE
ENSG00000164742	ADCY1	0.0149393376023134	0.0351351088054407	FALSE
ENSG00000136237	RAPGEF5	0.0151386212537745	0.0353106732073732	TRUE
ENSG00000187147	RNF220	0.0151530054315105	0.0353106732073732	FALSE
ENSG00000164756	SLC30A8	0.0152767262634709	0.0354364243919782	TRUE
ENSG00000163638	ADAMTS9	0.0158628422280899	0.0366287447812258	FALSE
ENSG00000138069	RAB1A	0.0159784054665235	0.0367286424298367	FALSE
ENSG00000106392	C1GALT1	0.0161024831233047	0.0368471235434179	FALSE
ENSG00000139211	AMIGO2	0.0161907700043992	0.0368830096961201	FALSE
ENSG00000113580	NR3C1	0.0165497742043842	0.0375325236420856	FALSE
ENSG00000204347	BTBD17	0.0168416267282493	0.0380246505686696	FALSE
ENSG00000179921	GPBAR1	0.0170361114300999	0.0382935602057113	FALSE
ENSG00000179918	SEPHS2	0.0172085280749116	0.0385107148108155	FALSE
ENSG00000250366	TUNAR	0.0173784171815206	0.0387203330184756	FALSE
ENSG00000113441	LNPEP	0.0179618400923403	0.0396722381169951	TRUE
ENSG00000139645	ANKRD52	0.0179601868074507	0.0396722381169951	TRUE
ENSG00000073910	FRY	0.0181546497294836	0.0399245110934098	TRUE
ENSG00000109072	VTN	0.0190638179070164	0.041743187486053	TRUE
ENSG00000146072	TNFRSF21	0.0213089136352066	0.0464589189986478	FALSE
ENSG00000110002	VWA5A	0.0215265544189111	0.0467328617299437	TRUE
ENSG00000076356	PLXNA2	0.0223064488744466	0.0482198979924207	TRUE
ENSG00000049759	NEDD4L	0.0224400351027384	0.0483031264075895	FALSE
ENSG00000163463	KRTCAP2	0.0228429287519866	0.04896290213506	FALSE
ENSG00000139112	GABARAPL1	0.0232025144924391	0.0495246947989877	FALSE
ENSG00000150938	CRIM1	0.0233417696259399	0.0496134684936296	FALSE

## Sheet: Table S9
Supplementary File 1 - Table 9: Single Cell RNAseq Read ans Quality Control Statistics
Sample		Total raw reads	Filtered barcodes (read threshold)	Pre-QC cells			Post-QC cells (before gene filtering)
Name	Description			Mean aligned reads / cell	Total UMI	Mean UMI / cell	Number	Total UMI-FM	Mean UMI-FM / cell	Mean detected genes / cell
COR1_R1.fastq	Corrected, encapsulation 31.3.2017	60972285	489 (20 000)	57555	2384719	4877	460	2292832	4984	1846
COR1_R2.fastq
INSC96R1_R1.fastq	INS mutant, encapsulation 31.3.2017	92128232	580 (20 000)	18978	1182933	2040	559	1125316	2013	1036
INSC96R1_R2.fastq
COR2_R1.fastq	Corrected, encapsulation 2.5.2017	73545925	503 (20 000)	69674	2562633	5095	469	2453710	5232	1893
COR2_R2.fastq
INSC96R2_R1.fastq	INS mutant, encapsulation 2.5.2017	102356395	715 (20 000)	18826	1428214	1998	683	1338760	1960	1031
INSC96R2_R2.fastq
Sequencing platform		NextSeq
Number of cycles (transcript read/index read/cell barcode read)		36-6-50
Number of libraries		4
