# Supplementary material for: Insulin mutations impair beta-cell development in a patient-derived iPSC model of neonatal diabetes
Source: eLife. 2018 Nov 9;7:e38519. doi: 10.7554/eLife.38519 (PMC6294552; doi:10.7554/eLife.38519)
Supplement: Source code 1. [file elife-38519-code1.zip]

Archive with 32 entries (27 files):
- SupplementaryScripts_v1/
- SupplementaryScripts_v1/.DS_Store
- __MACOSX/
- __MACOSX/SupplementaryScripts_v1/
- __MACOSX/SupplementaryScripts_v1/._.DS_Store
- SupplementaryScripts_v1/1_qc_eda.R
- __MACOSX/SupplementaryScripts_v1/._1_qc_eda.R
- SupplementaryScripts_v1/2_clustering.R
- __MACOSX/SupplementaryScripts_v1/._2_clustering.R
- SupplementaryScripts_v1/3_clusterRefinement.R
- __MACOSX/SupplementaryScripts_v1/._3_clusterRefinement.R
- SupplementaryScripts_v1/4_mutantVsCorrectedDE_GSEA.R
- __MACOSX/SupplementaryScripts_v1/._4_mutantVsCorrectedDE_GSEA.R
- SupplementaryScripts_v1/5_pseudotime.R
- __MACOSX/SupplementaryScripts_v1/._5_pseudotime.R
- SupplementaryScripts_v1/indrop_scripts/
- SupplementaryScripts_v1/indrop_scripts/Barcodes1.txt
- __MACOSX/SupplementaryScripts_v1/indrop_scripts/
- __MACOSX/SupplementaryScripts_v1/indrop_scripts/._Barcodes1.txt
- SupplementaryScripts_v1/indrop_scripts/Barcodes2.txt
- __MACOSX/SupplementaryScripts_v1/indrop_scripts/._Barcodes2.txt
- SupplementaryScripts_v1/indrop_scripts/filter_alignments.py
- __MACOSX/SupplementaryScripts_v1/indrop_scripts/._filter_alignments.py
- SupplementaryScripts_v1/indrop_scripts/indrops.py
- __MACOSX/SupplementaryScripts_v1/indrop_scripts/._indrops.py
- SupplementaryScripts_v1/indrop_scripts/README.txt
- __MACOSX/SupplementaryScripts_v1/indrop_scripts/._README.txt
- SupplementaryScripts_v1/indrop_scripts/template.yaml
- __MACOSX/SupplementaryScripts_v1/indrop_scripts/._template.yaml
- __MACOSX/SupplementaryScripts_v1/._indrop_scripts
- SupplementaryScripts_v1/README.txt
- __MACOSX/SupplementaryScripts_v1/._README.txt
