# Supplementary material for: Insulin mutations impair beta-cell development in a patient-derived iPSC model of neonatal diabetes
Source: eLife. 2018 Nov 9;7:e38519. doi: 10.7554/eLife.38519 (PMC6294552; doi:10.7554/eLife.38519)
Supplement: Source code 1. [file elife-38519-code1.zip › SupplementaryScripts_v1/1_qc_eda.R]

###################
# Quality control #
###################

### Load required packages ###

library(scater)
library(Seurat)

### Load data ###

counts_INSC96R1 <-read.table(file="DATA/counts_INSC96R1.txt",
                       sep="\t",header=TRUE,row.names = 1)
counts_INSC96R1 <- counts_INSC96R1[,4:ncol(counts_INSC96R1)]

counts_INSC96R2 <-read.table(file="DATA/counts_INSC96R2.txt",
                       sep="\t",header=TRUE,row.names = 1) 
counts_INSC96R2 <- counts_INSC96R2[,4:ncol(counts_INSC96R2)]

counts_COR2 <-read.table(file="DATA/counts_COR2.txt",
                       sep="\t",header=TRUE,row.names = 1)
counts_COR2 <- counts_COR2[,4:ncol(counts_COR2)]

counts_COR1 <-read.table(file="DATA/counts_COR1.txt",
                       sep="\t",header=TRUE,row.names = 1)
counts_COR1 <- counts_COR1[,4:ncol(counts_COR1)]

# Add sample indentifiers to barcode names

colnames(counts_INSC96R1) <- paste("INSC96R1_",colnames(counts_INSC96R1),sep = "")
colnames(counts_INSC96R2) <- paste("INSC96R2_",colnames(counts_INSC96R2),sep = "")
colnames(counts_COR2) <- paste("COR2_",colnames(counts_COR2),sep = "")
colnames(counts_COR1) <- paste("COR1_",colnames(counts_COR1),sep = "")

# Join count matrices and clean the gene IDs

counts <- cbind(counts_INSC96R1,counts_INSC96R2,counts_COR2,counts_COR1)
rownames(counts) <- substr(rownames(counts),1,15)

### Load annotations and feature controls for QC ###

# Define sample IDs, treatments and batch (batch corresponds to the inDrop processing dates of the samples)

sampleId <- data.frame(sample=c(rep("INSC96R1",ncol(counts_INSC96R1)),
                                rep("INSC96R2",ncol(counts_INSC96R2)),rep("COR2",ncol(counts_COR2)),
                                rep("COR1",ncol(counts_COR1))),
                       row.names = colnames(counts), stringsAsFactors = F)

treatment <- data.frame(treatment=c(rep("mutant",ncol(counts_INSC96R1)),
                                    rep("mutant",ncol(counts_INSC96R2)),
                                    rep("corrected",ncol(counts_COR2)),
                                    rep("corrected",ncol(counts_COR1))),
                        stringsAsFactors = F)

batch <- data.frame(batch=c(rep("batch1",ncol(counts_INSC96R1)),rep("batch2",ncol(counts_INSC96R2)),
                            rep("batch2",ncol(counts_COR2)),rep("batch1",ncol(counts_COR1))),
                    row.names=colnames(counts),stringsAsFactors = F)


# Load percentages of unmapped reads

INSC96R1Unmap <-read.table(file="DATA/alignmentStats_INSC96R1.txt",
                     sep="\t",header=F,stringsAsFactors = F)
INSC96R2Unmap <-read.table(file="DATA/alignmentStats_INSC96R2.txt",
                     sep="\t",header=F,stringsAsFactors = F)
COR2Unmap <-read.table(file="DATA/alignmentStats_COR2.txt",
                     sep="\t",header=F,stringsAsFactors = F)
COR1Unmap <-read.table(file="DATA/alignmentStats_COR1.txt",
                     sep="\t",header=F,stringsAsFactors = F)

unmappedPct <- data.frame(unmapped=c(INSC96R1Unmap$V1,INSC96R2Unmap$V1,COR2Unmap$V1,COR1Unmap$V1),
                          row.names=colnames(counts),stringsAsFactors=F)

# Create annotation data frame

adf <- cbind(sampleId,unmappedPct,treatment,batch)
anno <- new("AnnotatedDataFrame",adf)

# Define mitochondrial genes

mitoGenes <- c("ENSG00000210049","ENSG00000211459","ENSG00000210077","ENSG00000210082","ENSG00000209082",
               "ENSG00000198888","ENSG00000210100","ENSG00000210107","ENSG00000210112","ENSG00000198763",
               "ENSG00000210117","ENSG00000210127","ENSG00000210135","ENSG00000210140","ENSG00000210144",
               "ENSG00000198804","ENSG00000210151","ENSG00000210154","ENSG00000198712","ENSG00000210156",
               "ENSG00000228253","ENSG00000198899","ENSG00000198938","ENSG00000210164","ENSG00000198840",
               "ENSG00000210174","ENSG00000212907","ENSG00000198886","ENSG00000210176","ENSG00000210184",
               "ENSG00000210191","ENSG00000198786","ENSG00000198695","ENSG00000210194","ENSG00000198727",
               "ENSG00000210195","ENSG00000210196")

mitoIndex <- grep(paste(mitoGenes,collapse="|"),rownames(counts))

# Define apoptosis genes (NCBI IDs from
# http://software.broadinstitute.org/gsea/msigdb/cards/HALLMARK_APOPTOSIS.html,
#                           converted to Ensembl stable gene IDs with biomart) 

apoptosisGenes <- read.table(file="DATA/msigdbHallmarkApoptosis.txt",
                             sep="\t",header=T,stringsAsFactors = F)
apoIndex <- grep(paste(apoptosisGenes$Gene.stable.ID,collapse="|"),rownames(counts))


###############################################
### QC statistics and filtering with scater ###
###############################################

sce <- newSCESet(countData=counts,phenoData = anno)
sce <- calculateQCMetrics(sce,feature_controls=list(MT=mitoIndex,Apoptosis=apoIndex))

### Examine proportions of unmapped reads ###

# INSC96R1

hist(sce$unmapped[sce$sample=="INSC96R1"], xlab="Unmapped reads (%)", main="INSC96R1",
     breaks=50, col="grey80", ylab="Number of cells",xlim=c(0,100))
abline(v=50,col="red")

# INSC96R2

hist(sce$unmapped[sce$sample=="INSC96R2"], xlab="Unmapped reads (%)", main="INSC96R2",
     breaks=50, col="grey80", ylab="Number of cells",xlim=c(0,100))
abline(v=50,col="red")

# COR2

hist(sce$unmapped[sce$sample=="COR2"], xlab="Unmapped reads (%)", main="COR2",
     breaks=50, col="grey80", ylab="Number of cells",xlim=c(0,100))
abline(v=50,col="red")

# COR1

hist(sce$unmapped[sce$sample=="COR1"], xlab="Unmapped reads (%)", main="COR1",
     breaks=50, col="grey80", ylab="Number of cells",xlim=c(0,100))
abline(v=50,col="red")

# Filter on proportion of unmapped reads

sce <- sce[,sce$unmapped < 50]


### Examine library sizes and numbers of detected genes ###

# INSC96R1

par(mfrow=c(1,2))
hist(sce$total_counts[sce$sample=="INSC96R1"],
     xlab="Library sizes", main="INSC96R1 - pre-filter",
     breaks=50, col="grey80", ylab="Number of cells")
hist(sce$total_features[sce$sample=="INSC96R1"],
     xlab="Number of expressed genes", main="INSC96R1 - pre-filter",
     breaks=50, col="grey80", ylab="Number of cells")

# INSC96R2

par(mfrow=c(1,2))
hist(sce$total_counts[sce$sample=="INSC96R2"],
     xlab="Library sizes", main="INSC96R2 - pre-filter",
     breaks=50, col="grey80", ylab="Number of cells")
hist(sce$total_features[sce$sample=="INSC96R2"],
     xlab="Number of expressed genes", main="INSC96R2 - pre-filter",
     breaks=50, col="grey80", ylab="Number of cells")

# COR2

par(mfrow=c(1,2))
hist(sce$total_counts[sce$sample=="COR2"],
     xlab="Library sizes", main="COR2 - pre-filter",
     breaks=50, col="grey80", ylab="Number of cells",xlim=c(0,20000))
hist(sce$total_features[sce$sample=="COR2"],
     xlab="Number of expressed genes", main="COR2 - pre-filter",
     breaks=50, col="grey80", ylab="Number of cells")

# COR1

par(mfrow=c(1,2))
hist(sce$total_counts[sce$sample=="COR1"],
     xlab="Library sizes", main="COR1 - pre-filter",
     breaks=50, col="grey80", ylab="Number of cells",xlim=c(0,20000))
hist(sce$total_features[sce$sample=="COR1"],
     xlab="Number of expressed genes", main="COR1 - pre-filter",
     breaks=50, col="grey80", ylab="Number of cells")


### Set outlier filters and re-examine ###

# COR2

libdrop.COR2.high <- isOutlier(sce$total_counts[sce$sample=="COR2"],
                             nmads=3, type="higher", log=TRUE)
libdrop.COR2.low <- isOutlier(sce$total_counts[sce$sample=="COR2"],
                            nmads=3, type="lower", log=TRUE)
table(libdrop.COR2.high)
table(libdrop.COR2.low)
table(libdrop.COR2.low | libdrop.COR2.high)

featdrop.COR2.high <- isOutlier(sce$total_features[sce$sample=="COR2"],
                              nmads=3, type="higher", log=TRUE)
featdrop.COR2.low <- isOutlier(sce$total_features[sce$sample=="COR2"],
                             nmads=3, type="lower", log=TRUE)
table(featdrop.COR2.high)
table(featdrop.COR2.low)
table(featdrop.COR2.high | featdrop.COR2.low)

table(featdrop.COR2.high | featdrop.COR2.low | libdrop.COR2.low | libdrop.COR2.high)

par(mfrow=c(1,2))
hist(subset(sce$total_counts[sce$sample=="COR2"],
            !(libdrop.COR2.high | libdrop.COR2.low)), xlab="Library sizes", main="COR2 - post-filter",
     breaks=30, col="grey80", ylab="Number of cells",xlim=c(0,15000))
hist(subset(sce$total_features[sce$sample=="COR2"],
            !(featdrop.COR2.high | featdrop.COR2.low)), xlab="Number of expressed genes", main="COR2 - post-filter",
     breaks=30, col="grey80", ylab="Number of cells",xlim=c(0,5000))

selectCOR2 <- !(featdrop.COR2.high | featdrop.COR2.low | libdrop.COR2.low | libdrop.COR2.high)

# COR1

libdrop.COR1.high <- isOutlier(sce$total_counts[sce$sample=="COR1"], nmads=3,
                             type="higher", log=TRUE)
libdrop.COR1.low <- isOutlier(sce$total_counts[sce$sample=="COR1"], nmads=3,
                            type="lower", log=TRUE)
table(libdrop.COR1.high)
table(libdrop.COR1.low)
table(libdrop.COR1.low | libdrop.COR1.high)

featdrop.COR1.high <- isOutlier(sce$total_features[sce$sample=="COR1"], nmads=3, type="higher",
                              log=TRUE)
featdrop.COR1.low <- isOutlier(sce$total_features[sce$sample=="COR1"], nmads=3, type="lower",
                             log=TRUE)
table(featdrop.COR1.high)
table(featdrop.COR1.low)
table(featdrop.COR1.high | featdrop.COR1.low)

par(mfrow=c(1,2))
hist(subset(sce$total_counts[sce$sample=="COR1"],!(libdrop.COR1.high | libdrop.COR1.low)),
     xlab="Library sizes", main="COR1 - post-filter",
     breaks=20, col="grey80", ylab="Number of cells",xlim=c(0,15000))
hist(subset(sce$total_features[sce$sample=="COR1"],!(featdrop.COR1.high | featdrop.COR1.low)),
     xlab="Number of expressed genes", main="COR1 - post-filter",
     breaks=20, col="grey80", ylab="Number of cells",xlim=c(0,5000))

table(featdrop.COR1.high | featdrop.COR1.low | libdrop.COR1.low | libdrop.COR1.high)

selectCOR1 <- !(featdrop.COR1.high | featdrop.COR1.low | libdrop.COR1.low | libdrop.COR1.high)

# INSC96R1

libdrop.INSC96R1.high <- isOutlier(sce$total_counts[sce$sample=="INSC96R1"],
                             nmads=3, type="higher", log=TRUE)
libdrop.INSC96R1.low <- isOutlier(sce$total_counts[sce$sample=="INSC96R1"],
                            nmads=3, type="lower", log=TRUE)
table(libdrop.INSC96R1.high)
table(libdrop.INSC96R1.low)
table(libdrop.INSC96R1.low | libdrop.INSC96R1.high)

featdrop.INSC96R1.high <- isOutlier(sce$total_features[sce$sample=="INSC96R1"],
                              nmads=3, type="higher", log=TRUE)
featdrop.INSC96R1.low <- isOutlier(sce$total_features[sce$sample=="INSC96R1"],
                             nmads=3, type="lower", log=TRUE)
table(featdrop.INSC96R1.high)
table(featdrop.INSC96R1.low)
table(featdrop.INSC96R1.high | featdrop.INSC96R1.low)

table(featdrop.INSC96R1.high | featdrop.INSC96R1.low | libdrop.INSC96R1.low | libdrop.INSC96R1.high)

selectINSC96R1 <- !(featdrop.INSC96R1.high | featdrop.INSC96R1.low | libdrop.INSC96R1.low | libdrop.INSC96R1.high)

par(mfrow=c(1,2))
hist(subset(sce$total_counts[sce$sample=="INSC96R1"],!(libdrop.INSC96R1.high | libdrop.INSC96R1.low)),
     xlab="Library sizes", main="INSC96R1 - post-filter",
     breaks=20, col="grey80", ylab="Number of cells",xlim=c(0,5000))
hist(subset(sce$total_features[sce$sample=="INSC96R1"],!(featdrop.INSC96R1.high | featdrop.INSC96R1.low)),
     xlab="Number of expressed genes", main="INSC96R1 - post-filter",
     breaks=20, col="grey80", ylab="Number of cells",xlim=c(0,3000))

# INSC96R2

libdrop.INSC96R2.high <- isOutlier(sce$total_counts[sce$sample=="INSC96R2"],
                             nmads=3, type="higher", log=TRUE)
libdrop.INSC96R2.low <- isOutlier(sce$total_counts[sce$sample=="INSC96R2"],
                            nmads=3, type="lower", log=TRUE)
table(libdrop.INSC96R2.high)
table(libdrop.INSC96R2.low)
table(libdrop.INSC96R2.low | libdrop.INSC96R2.high)

featdrop.INSC96R2.high <- isOutlier(sce$total_features[sce$sample=="INSC96R2"],
                              nmads=3, type="higher", log=TRUE)
featdrop.INSC96R2.low <- isOutlier(sce$total_features[sce$sample=="INSC96R2"],
                             nmads=3, type="lower", log=TRUE)
table(featdrop.INSC96R2.high)
table(featdrop.INSC96R2.low)
table(featdrop.INSC96R2.high | featdrop.INSC96R2.low)

table(featdrop.INSC96R2.high | featdrop.INSC96R2.low | libdrop.INSC96R2.low | libdrop.INSC96R2.high)

selectINSC96R2 <- !(featdrop.INSC96R2.high | featdrop.INSC96R2.low | libdrop.INSC96R2.low | libdrop.INSC96R2.high)

par(mfrow=c(1,2))
hist(subset(sce$total_counts[sce$sample=="INSC96R2"],!(libdrop.INSC96R2.high | libdrop.INSC96R2.low)),
     xlab="Library sizes", main="INSC96R2 - post-filter",
     breaks=20, col="grey80", ylab="Number of cells",xlim=c(0,5000))
hist(subset(sce$total_features[sce$sample=="INSC96R2"],!(featdrop.INSC96R2.high | featdrop.INSC96R2.low)),
     xlab="Number of expressed genes", main="INSC96R2 - post-filter",
     breaks=20, col="grey80", ylab="Number of cells",xlim=c(0,3000))


### Subset the data ###

sce <- sce[,c(selectINSC96R1,selectINSC96R2,selectCOR2,selectCOR1)]

### Examine the proportions of mitochondrial counts and set filters ###

# INSC96R1

hist(sce$pct_counts_feature_controls_MT[sce$sample=="INSC96R1"],
     xlab="Mitochondrial counts (%)", main="INSC96R1",
     breaks=20, col="grey80", ylab="Number of cells",xlim=c(0,50))
abline(v=20,col="red")

# INSC96R2

hist(sce$pct_counts_feature_controls_MT[sce$sample=="INSC96R2"],
     xlab="Mitochondrial counts (%)", main="INSC96R2",
     breaks=20, col="grey80", ylab="Number of cells",xlim=c(0,50))
abline(v=20,col="red")

# COR2

hist(sce$pct_counts_feature_controls_MT[sce$sample=="COR2"], 
     xlab="Mitochondrial counts (%)", main="COR2",
     breaks=30, col="grey80", ylab="Number of cells",xlim=c(0,80))
abline(v=40,col="red")

# COR1

hist(sce$pct_counts_feature_controls_MT[sce$sample=="COR1"], xlab="Mitochondrial counts (%)",
     main="COR1",
     breaks=30, col="grey80", ylab="Number of cells",xlim=c(0,80))
abline(v=40,col="red")

# Set mitochondrial count filters

mitodrop.mutant.high <- sce$pct_counts_feature_controls_MT[sce$treatment=="mutant"] > 20
table(mitodrop.mutant.high)

mitodrop.corrected.high <- sce$pct_counts_feature_controls_MT[sce$treatment=="corrected"] > 40
table(mitodrop.corrected.high)


### Examine the proportions of counts from genes associated with apoptosis ###

par(mfrow=c(1,2))

hist(sce$pct_counts_feature_controls_Apoptosis[sce$sample=="INSC96R1"], 
     xlab="Apoptosis gene counts (%)", main="INSC96R1 - pre-filter",
     breaks=20, col="grey80", ylab="Number of cells",xlim=c(0,5))
abline(v=2,col="red")

hist(sce$pct_counts_feature_controls_Apoptosis[sce$sample=="INSC96R2"],
     xlab="Apoptosis gene counts (%)", main="INSC96R2 - pre-filter",
     breaks=20, col="grey80", ylab="Number of cells",xlim=c(0,5))
abline(v=2,col="red")

hist(sce$pct_counts_feature_controls_Apoptosis[sce$sample=="COR2"],
     xlab="Apoptosis gene counts (%)", main="COR2 - pre-filter",
     breaks=20, col="grey80", ylab="Number of cells",xlim=c(0,5))
abline(v=2,col="red")

hist(sce$pct_counts_feature_controls_Apoptosis[sce$sample=="COR1"],
     xlab="Apoptosis gene counts (%)", main="COR1 - pre-filter",
     breaks=20, col="grey80", ylab="Number of cells",xlim=c(0,5))
abline(v=2,col="red")

apodrop.mutant.high <- sce$pct_counts_feature_controls_Apoptosis[sce$treatment=="mutant"] > 2
table(apodrop.mutant.high)

apodrop.corrected.high <- sce$pct_counts_feature_controls_Apoptosis[sce$treatment=="corrected"] > 2
table(apodrop.corrected.high)


### Subset data ###

sce <- sce[,!(c(mitodrop.mutant.high,mitodrop.corrected.high)|c(apodrop.mutant.high,apodrop.corrected.high))]


### Filter genes ###

numcells <- nexprs(sce, byrow=TRUE)
ave.counts <- rowMeans(counts(sce))
par(mfrow=c(1,1))
keep <- ave.counts >= 0.04
sum(keep)

hist(log10(ave.counts), breaks=100, main="", col="grey80",
     xlab=expression(Log[10]~"average count"))
abline(v=log10(0.04), col="blue", lwd=2, lty=2)

# Include important, lowly expressed markers

extraGenes <- rownames(sce) %in% c("ENSG00000182759","ENSG00000122859",
                                   "ENSG00000275410","ENSG00000112164",
                                   "ENSG00000162772")

# Subset data

sce <- sce[keep | extraGenes,]


#############################
# Exploratory data analysis #
#############################

### Check the highest expressed genes ###

pdf(file="DATA/top50HighestExpressedGenes.pdf",10,17)
plotQC(sce, type = "highest-expression", n=50)
dev.off()

### Create Seurat object and normalize the data ###

seur <- CreateSeuratObject(raw.data = counts(sce), project = "pancreatic_ips", min.cells = 0,min.genes = 0,is.expr = 0,
                           do.scale = F,do.center = F)
seur <- NormalizeData(seur)
metaseurat <- data.frame(treatment=sce$treatment,
                         sample=sce$sample,stringsAsFactors = F,
                         row.names = cellNames(sce))
seur <- AddMetaData(seur, metaseurat)
head(seur@meta.data)

# Update normalized expression values to SCESet object

set_exprs(sce,"exprs") <- as.matrix(seur@data)

seur <- FindVariableGenes(seur,y.cutoff = 1.5, x.low.cutoff = 0, x.high.cutoff = 3, mean.function = ExpMean,
                          dispersion.function = LogVMR,num.bin = 200,contour.lwd = 1)

# Save QC:d data

save(sce,file="DATA/sce")


### PCA ###

plotPCA(sce, exprs_values="exprs", colour_by="treatment",
        shape_by="sample",feature_set=seur@var.genes,
        size_by="pct_counts_feature_controls_MT") + ggtitle("PCA")


### Check for technical factors influencing gene expression ###

plotExplanatoryVariables(sce, variables=c("pct_counts_feature_controls_MT",
                                          "pct_counts_feature_controls_Apoptosis","batch"))

scater::plotQC(sce,type = "find-pcs",variable = "batch",exprs_values = "exprs")
scater::plotQC(sce,type = "find-pcs",variable = "pct_counts_feature_controls_MT",exprs_values = "exprs")
scater::plotQC(sce,type = "find-pcs",variable = "pct_counts_feature_controls_Apoptosis",exprs_values = "exprs")

# Save Seurat object

save(seur,file="DATA/seur")
