# Supplementary material for: Insulin mutations impair beta-cell development in a patient-derived iPSC model of neonatal diabetes
Source: eLife. 2018 Nov 9;7:e38519. doi: 10.7554/eLife.38519 (PMC6294552; doi:10.7554/eLife.38519)
Supplement: Source code 1. [file elife-38519-code1.zip › SupplementaryScripts_v1/2_clustering.R]

##########################################
# Clustering and differential expression #
##########################################

library(Seurat)

# Load Seurat object

load("DATA/seur")

### Sample alignment using CCA ###

seurMut <- SubsetData(seur,cells.use = colnames(seur@data[,seur@meta.data$treatment=="mutant"]))
seurCor <- SubsetData(seur,cells.use = colnames(seur@data[,seur@meta.data$treatment=="corrected"]))

seurMut <- FindVariableGenes(seurMut,y.cutoff = 1, x.low.cutoff = 0, x.high.cutoff = 3, mean.function = ExpMean,
                             dispersion.function = LogVMR,num.bin = 200,contour.lwd = 1)
seurCor <- FindVariableGenes(seurCor,y.cutoff = 1, x.low.cutoff = 0, x.high.cutoff = 3, mean.function = ExpMean,
                             dispersion.function = LogVMR,num.bin = 200,contour.lwd = 1)

# Select highly variable genes for CCA

hvg.mut <- rownames(x = head(x = seurMut@hvg.info, n = 1000))
hvg.cor <- rownames(x = head(x = seurCor@hvg.info, n = 1000))
hvg.union <- union(x = hvg.mut, y = hvg.cor)

# Scale the data

seurMut <- ScaleData(seurMut,vars.to.regress = c("sample","nUMI"),genes.use = hvg.union,model.use = "negbinom",use.umi = T,do.scale = T,do.center = T)
seurCor <- ScaleData(seurCor,vars.to.regress = c("sample","nUMI"),genes.use = hvg.union,model.use = "negbinom",use.umi = T,do.scale = T,do.center = T)

# Perform CCA

seurCom <- RunCCA(object=seurMut,object2=seurCor,genes.use=hvg.union)

# Select suitable number of CCA dimensions by visual inspection

DimHeatmap(object = seurCom, reduction.type = "cca", cells.use = 500, dim.use = 1:9, 
           do.balanced = TRUE)
DimHeatmap(object = seurCom, reduction.type = "cca", cells.use = 500, dim.use = 10:18, 
           do.balanced = TRUE)

# Subset the combined data and align subspaces

seurCom <- CalcVarExpRatio(object = seurCom, reduction.type = "pca", grouping.var = "treatment", 
                           dims.use = 1:8)

seurCom <- SubsetData(object = seurCom, subset.name = "var.ratio.pca", accept.low = 0.5)

dim(seurCom@data)

seurCom <- AlignSubspace(object = seurCom, reduction.type = "cca", grouping.var = "treatment", 
                         dims.align = 1:8)


### Clustering & tSNE ###

seurCom <- FindClusters(seurCom, reduction.type = "cca.aligned",dims.use=1:8, resolution = 0.8, print.output = 1,
                        save.SNN = F,algorithm = 3)
seurCom <- SetAllIdent(seurCom, id = "res.0.8")

seurCom <- RunTSNE(seurCom, reduction.use = "cca.aligned",dims.use = 1:8,do.fast = T,perplexity=70)

p1 <- TSNEPlot(object = seurCom, group.by = "treatment", do.return = TRUE, pt.size = 1,label.size = 7)
p3 <- TSNEPlot(object = seurCom, group.by = "sample", do.return = TRUE, pt.size = 1,label.size=7)
p2 <- TSNEPlot(object = seurCom, do.return = TRUE, pt.size = 1,do.label = T)
plot_grid(p1, p2,p3)

### Differential expression for cluster merging ###

# Perform pairwise tests for differential expression between clusters

pairwiseTest <- function(x) {
  test <- c()
  combos <- t(combn(as.numeric(levels(x@ident)),2))
  for (i in 1:nrow(combos)) {
    markers <- FindMarkers(x,ident.1 = combos[i,1],ident.2 = combos[i,2],min.pct = 0,test.use = "negbinom",thresh.use = log(1.5),only.pos = F,latent.vars=c("sample","nUMI"))
    markers$clusters <- paste(combos[i,1],combos[i,2],sep="_vs_")
    test <- rbind(test,markers)
  }
  test$adj_p_val <- p.adjust(test$p_val,method="BH")
  test$avg_diff <- exp(test$avg_diff)
  sigtest <- test[test$adj_p_val < 0.05 & ((test$avg_diff >= 2)| (test$avg_diff <= 1/2)),]
  print(table(sigtest$clusters))
}

pairwiseTest(seurCom)

# Merge clusters with <20 DE genes between them (change the cluster identities as required)

seurCom@ident[seurCom@ident %in% c(3,5)] <- 0
seurCom@ident <- factor(seurCom@ident,levels = c(0,1,2,4,6))
TSNEPlot(seurCom,do.label = T,label.size = 8,pt.size = 2)

# Perform pairwise tests for differential expression between updated clusters

pairwiseTest(seurCom)

seurCom@ident[seurCom@ident %in% c(4)] <- 0
seurCom@ident <- factor(seurCom@ident,levels = c(0,1,2,6))
TSNEPlot(seurCom,do.label = T,label.size = 8,pt.size = 2)

# Assign cluster identities according to known markers

VlnPlot(seurCom,c("ENSG00000254647","ENSG00000139515","ENSG00000163623","ENSG00000115263",
                  "ENSG00000004848","ENSG00000170561","ENSG00000130675","ENSG00000163497",
                  "ENSG00000124766","ENSG00000132646","ENSG00000198901","ENSG00000117724"),
                  point.size.use = -1)

oldId <- c(0, 1, 2, 6)
newId <- c("Alpha-like", "Beta-like", "Progenitor", "Proliferating")
seurCom@ident <- plyr::mapvalues(x = seurCom@ident, from = oldId, to = newId)
TSNEPlot(object = seurCom, do.label = T,label.size = 8,pt.size = 2)

# Save Seurat object for clustered data

save(seurCom,file="DATA/seurCom")
