# Supplementary material for: Insulin mutations impair beta-cell development in a patient-derived iPSC model of neonatal diabetes
Source: eLife. 2018 Nov 9;7:e38519. doi: 10.7554/eLife.38519 (PMC6294552; doi:10.7554/eLife.38519)
Supplement: Source code 1. [file elife-38519-code1.zip › SupplementaryScripts_v1/3_clusterRefinement.R]

########################################
# Mapping cells to adult pancreas data #
########################################

### Prepare data ###

library(biomaRt)
library(scmap)
library(scater)
library(SingleCellExperiment)

# Load QC:d SCESet object and Seurat object

load("DATA/sce")
load("DATA/seurCom")

cells <- colnames(seurCom@data)

# Create SCESet object for mapping

sce_scmap <- sce[,cells]

# Fetch gene names and save for later use

ensembl=useMart("ensembl")
mart <- useDataset("hsapiens_gene_ensembl", useMart("ensembl"))
G_list <- getBM(attributes= c("ensembl_gene_id","external_gene_name"),
                filters="ensembl_gene_id",values=featureNames(sce_scmap),mart= mart)
nameMap <- data.frame(ensembl_gene_id=featureNames(sce_scmap))
nameMap <- merge(nameMap,G_list,by="ensembl_gene_id",all=T)
nameMap$ensembl_gene_id <- as.character(nameMap$ensembl_gene_id)

write.table(nameMap,file = "DATA/geneNames.txt",quote = F,row.names = F,col.names = T)

# Check if rownames and mapping have the same order

sum(rownames(sce_scmap) != nameMap$ensembl_gene_id)

# Set gene names

fData(sce_scmap)$feature_symbol <- nameMap$external_gene_name

# Change hyphens to dots in gene names for compatibility with Baron data

fData(sce_scmap)$feature_symbol <- gsub("-",".",fData(sce_scmap)$feature_symbol,fixed = T)

# Set cluster identities

sum(colnames(sce_scmap) != colnames(seurCom@data))
pData(sce_scmap)$cell_type1 <- seurCom@ident

# Remove features with duplicate or NA names

sce_scmap <- sce_scmap[!duplicated(fData(sce_scmap)$feature_symbol), ]
sce_scmap <- sce_scmap[!is.na(fData(sce_scmap)$feature_symbol),]

# Create SingleCellExperiment object for scmap

sce_scmap <- SingleCellExperiment(assays=list(counts=counts(sce_scmap),
             logcounts=log2(exp(exprs(sce_scmap)))),colData=list(cell_type1=pData(sce_scmap)$cell_type1),
                          rowData=list(geneID=rownames(sce_scmap),feature_symbol=fData(sce_scmap)$feature_symbol))

# Save scmap object 

save(sce_scmap,file="DATA/sce_scmap")

# Create Baron reference

baron <- readRDS("DATA/baron-human.rds")
sel <- rownames(baron) %in% rowData(sce_scmap)$feature_symbol
baron <- baron[sel,]
baron <- getFeatures(baron, suppress_plot = FALSE,n_features = 250)
reference <- createReference(baron[baron@rowRanges@elementMetadata$scmap_features,])
save(reference,file="DATA/baron.reference")

### Map data using Baron reference ###

#load("DATA/baron.reference")
#load("DATA/sce_scmap")

# Map to Baron

sce_scmap <- projectData(projection = sce_scmap, reference = reference,threshold = 0.6)
plot(getSankey(colData(sce_scmap)$cell_type1, colData(sce_scmap)$scmap_labs))

refLabels <- colData(sce_scmap)$cell_type1
refLabels[refLabels=="Beta-like" & colData(sce_scmap)$scmap_labs=="alpha"] <- "Alpha-like"
refLabels[refLabels=="Progenitor" & colData(sce_scmap)$scmap_labs=="alpha"] <- "Alpha-like"

colData(sce_scmap)$cell_type1 <- refLabels

# Set filter for removing delta and ductal -like cells

deltaDuctLike <- colData(sce_scmap)$scmap_labs=="delta" | colData(sce_scmap)$scmap_labs=="ductal"

# Create and save Seurat object for refined dataset

#load("DATA/seurCom")

seurComR <- seurCom
seurComR@meta.data$refined_cluster_id <- refLabels
seurComR <- SetAllIdent(seurComR,"refined_cluster_id")
seurComR <- SubsetData(seurComR,cells.use = seurComR@cell.names[!deltaDuctLike])
save(seurComR,file="DATA/seurComR")


#############################################
# Identify cluster markers for refined data #
#############################################

markersAll <- FindAllMarkers(seurComR,thresh.use = log(1.5),test.use = "negbinom",min.pct = 0,
                            latent.vars = c("sample","nUMI"),only.pos = T,return.thresh = 1)

# Set fold changes in log and linear scales

markersAll$log_avgDiff <- markersAll$avg_diff
markersAll$avg_diff <- exp(markersAll$avg_diff)

# Adjust p-values

markersAll$adj_pval <- p.adjust(markersAll$p_val,method="BH")

# Set gene names

markersAll$name <- NA
for (i in 1:nrow(markersAll)) {
  if (markersAll$gene[i] %in% nameMap$ensembl_gene_id) {
    markersAll[i,]$name <- nameMap$external_gene_name[nameMap$ensembl_gene_id == markersAll[i,]$gene]
  }
}

# Save list of statistically significant markers

write.table(markersAll[markersAll$adj_pval < 0.05,],file="DATA/clusterMarkers.txt",quote = F,row.names = F,sep="\t")
