# Supplementary material for: Insulin mutations impair beta-cell development in a patient-derived iPSC model of neonatal diabetes
Source: eLife. 2018 Nov 9;7:e38519. doi: 10.7554/eLife.38519 (PMC6294552; doi:10.7554/eLife.38519)
Supplement: Source code 1. [file elife-38519-code1.zip › SupplementaryScripts_v1/4_mutantVsCorrectedDE_GSEA.R]

####################################
# Differential expression analysis #
####################################

# Load MAST and data

library(MAST)

load("DATA/seurComR")
geneNames <- read.table("DATA/geneNames.txt",header=T,sep = "\t",stringsAsFactors = F)

### Beta-like

# Cell annotations (batch corresponds to the inDrop processing dates of the samples)

cannotBL <- data.frame(treatment=as.factor(seurComR@meta.data$treatment[seurComR@ident=="Beta-like"]),
                       batch=seurComR@meta.data$sample[seurComR@ident=="Beta-like"])
cannotBL$batch <- factor(c(rep(1,sum(cannotBL$batch=="INSC96R1")),
                                   rep(2,sum(cannotBL$batch=="INSC96R2")),
                                   rep(2,sum(cannotBL$batch=="COR2")),
                                   rep(1,sum(cannotBL$batch=="COR1"))))

# Prepare expression data

exprBL <- log2(exp(as.matrix(seurComR@data[,seurComR@ident=="Beta-like"])))

# Keep genes expressed in atleast 3 mutant and 3 corrected cells

keep <- (rowSums(as.matrix(exprBL)[,cannotBL$treatment=="mutant"]>0)>=3) & (rowSums(as.matrix(exprBL)[,cannotBL$treatment=="corrected"]>0)>=3)
exprBL <- exprBL[keep,]

# Gene annotations

gannotBL <- data.frame(rownames(exprBL))
colnames(gannotBL) = c("primerid")

# Initialize MAST object

sca <- FromMatrix(exprBL, cannotBL, gannotBL) 

# Regression model

zlmCond <- zlm(~treatment*batch, sca)
summaryCond <- summary(zlmCond, doLRT = "treatmentmutant")
summaryDt <- summaryCond$datatable

# Summarize DE

fcHurdleBL <- merge(summaryDt[contrast=="treatmentmutant" & component=="H",.(primerid, `Pr(>Chisq)`)], summaryDt[contrast=="treatmentmutant" & component=="logFC", .(primerid, coef, ci.hi, ci.lo)], by = "primerid") # hurdle p-values + logFC coefficients
fcHurdleBL <- fcHurdleBL[with(fcHurdleBL,order(`Pr(>Chisq)`)),]
fcHurdleBL = fcHurdleBL[,c(1,2,3)]
colnames(fcHurdleBL) = c("gene", "p-value", "log2fc")

fcHurdleBL$name <- NA
for (i in 1:nrow(fcHurdleBL)) {
  if (fcHurdleBL$gene[i] %in% geneNames$ensembl_gene_id) {
    fcHurdleBL$name[i] <- geneNames$external_gene_name[geneNames$ensembl_gene_id == fcHurdleBL$gene[i]]
  }
}

fcHurdleBL$cluster <- rep("Beta-like",nrow(fcHurdleBL))

### Progenitor

# Cell annotations

cannotP <- data.frame(treatment=as.factor(seurComR@meta.data$treatment[seurComR@ident=="Progenitor"]),
                       batch=seurComR@meta.data$sample[seurComR@ident=="Progenitor"])
cannotP$batch <- factor(c(rep(1,sum(cannotP$batch=="INSC96R1")),
                                   rep(2,sum(cannotP$batch=="INSC96R2")),
                                   rep(2,sum(cannotP$batch=="COR2")),
                                   rep(1,sum(cannotP$batch=="COR1"))))

# Expression data

exprP <- log2(exp(as.matrix(seurComR@data[,seurComR@ident=="Progenitor"])))
keep <- (rowSums(as.matrix(exprP)[,cannotP$treatment=="mutant"]>0)>=3) & (rowSums(as.matrix(exprP)[,cannotP$treatment=="corrected"]>0)>=3)
exprP <- exprP[keep,]

# Gene annotations

gannotP <- data.frame(rownames(exprP))
colnames(gannotP) = c("primerid")

# Initialize MAST object

sca <- FromMatrix(exprP, cannotP, gannotP) 

# Regression model

zlmCond <- zlm(~treatment*batch, sca)
summaryCond <- summary(zlmCond, doLRT = "treatmentmutant")
summaryDt <- summaryCond$datatable

# Summarize DE and filter results

fcHurdleP <- merge(summaryDt[contrast=="treatmentmutant" & component=="H",.(primerid, `Pr(>Chisq)`)], summaryDt[contrast=="treatmentmutant" & component=="logFC", .(primerid, coef, ci.hi, ci.lo)], by = "primerid") # hurdle p-values + logFC coefficients
fcHurdleP <- fcHurdleP[with(fcHurdleP,order(`Pr(>Chisq)`)),]
fcHurdleP <- fcHurdleP[,c(1,2,3)]
colnames(fcHurdleP) = c("gene", "p-value", "log2fc")

fcHurdleP$name <- NA
for (i in 1:nrow(fcHurdleP)) {
  if (fcHurdleP$gene[i] %in% geneNames$ensembl_gene_id) {
    fcHurdleP$name[i] <- geneNames$external_gene_name[geneNames$ensembl_gene_id == fcHurdleP$gene[i]]
  }
}

# Set cluster id

fcHurdleP$cluster <- rep("Progenitor",nrow(fcHurdleP))

### Combine results for beta-like and progenitor clusters

degs <- rbind(fcHurdleBL,fcHurdleP)
degs <- degs[order(degs$`p-value`),]

# Adjust p-values for multiple testing

degs$adj_pval <- p.adjust(degs$`p-value`,method="fdr")

### Save results (FDR = 0.05)

degsout <- degs[degs$adj_pval<0.05,]
write.table(degsout[order(degsout$cluster),],file="DATA/mutVsCorDeGenes.txt",quote = F,row.names = F,sep="\t")


################################
# Gene set enrichment analysis #
################################

library(GSA)
library(biomaRt)
library(limma)

### Load MSigDB gene sets
### Gene sets downloaded from http://software.broadinstitute.org/gsea/msigdb/collections.jsp (15.11.2017)

genesetsC2 <- GSA.read.gmt("DATA/c2.all.v6.1.entrez.gmt")

### Beta-like

# Convert ensembl gene ids to entrez gene ids

ensembl=useMart("ensembl")
mart <- useDataset("hsapiens_gene_ensembl", useMart("ensembl"))
G_list <- getBM(attributes= c("ensembl_gene_id","entrezgene","external_gene_name"),
                filters="ensembl_gene_id",values=rownames(exprBL),mart= mart)
geneNames <- data.frame(ensembl_gene_id=rownames(exprBL))
geneNames <- merge(geneNames,G_list,by="ensembl_gene_id",all=T)
geneNames$ensembl_gene_id <- as.character(geneNames$ensembl_gene_id)
geneNames$entrezgene <- as.character(geneNames$entrezgene)

# Remove duplicates from gene names

geneNames <- geneNames[!duplicated(geneNames$ensembl_gene_id),]

sum(rownames(exprBL) != geneNames$ensembl_gene_id)
rownames(exprBL) <- geneNames$entrezgene

# Set gene indices

idxsBL <- limma::ids2indices(genesetsC2$genesets,rownames(exprBL),remove.empty = F)
names(idxsBL) <- genesetsC2$geneset.names

# Perform GSEA

set.seed(123)

cameraoutBL <- limma::camera(exprBL,idxsBL,design=model.matrix(~batch*treatment,data=cannotBL),contrast = 3)

### Progenitor

# Convert ensembl gene ids to entrez gene ids

ensembl=useMart("ensembl")
mart <- useDataset("hsapiens_gene_ensembl", useMart("ensembl"))
G_list <- getBM(attributes= c("ensembl_gene_id","entrezgene","external_gene_name"),
                filters="ensembl_gene_id",values=rownames(exprP),mart= mart)
geneNames <- data.frame(ensembl_gene_id=rownames(exprP))
geneNames <- merge(geneNames,G_list,by="ensembl_gene_id",all=T)
geneNames$ensembl_gene_id <- as.character(geneNames$ensembl_gene_id)
geneNames$entrezgene <- as.character(geneNames$entrezgene)

# Remove duplicates from gene names

geneNames <- geneNames[!duplicated(geneNames$ensembl_gene_id),]

sum(rownames(exprP) != geneNames$ensembl_gene_id)
rownames(exprP) <- geneNames$entrezgene

# Set gene indices

idxsP <- limma::ids2indices(genesetsC2$genesets,rownames(exprP),remove.empty = F)
names(idxsP) <- genesetsC2$geneset.names


# Perform GSEA

set.seed(123)

cameraoutP <- limma::camera(exprP,idxsP,design=model.matrix(~batch*treatment,data=cannotP),contrast = 3)

### Save outputs

write.table(cameraoutBL[cameraoutBL$FDR<0.05,],file="DATA/gseaResultsBetalike_camera.txt",quote = F,sep = "\t",row.names = T,col.names = NA)
write.table(cameraoutP[cameraoutP$FDR<0.05,],file="DATA/gseaResultsProgenitor_camera.txt",quote = F,sep = "\t",row.names = T,col.names = NA)
