# Supplementary material for: Insulin mutations impair beta-cell development in a patient-derived iPSC model of neonatal diabetes
Source: eLife. 2018 Nov 9;7:e38519. doi: 10.7554/eLife.38519 (PMC6294552; doi:10.7554/eLife.38519)
Supplement: Source code 1. [file elife-38519-code1.zip › SupplementaryScripts_v1/5_pseudotime.R]

#######################################
# Pseudotemporal ordering of cells in #
# Progenitor and Beta-like clusters   #
#######################################

# Load data

library(monocle)

load("DATA/seurComR")
nameMap <- read.table("DATA/geneNames.txt",header=T,stringsAsFactors = F)

# Prepare the data

sel <- seurComR@ident %in% c("Beta-like","Progenitor")
selnames <- colnames(seurComR@data[,sel])
cd <- as.matrix(seurComR@raw.data[,selnames])

sum(rownames(cd) != nameMap$ensembl_gene_id)
geneNames <- nameMap$external_gene_name
geneIds <- nameMap$ensembl_gene_id
rownames(cd) <- 1:nrow(cd)

pd <- data.frame(cluster = seurComR@ident[sel],
                 treatment=seurComR@meta.data$treatment[sel],
                 sample=seurComR@meta.data$sample[sel])
pd$batch <- NA
pd$batch[pd$sample %in% c("INSC96R1","COR1")] <- 1
pd$batch[pd$sample %in% c("INSC96R2","COR2")] <- 2
pd$batch <- as.factor(pd$batch)

pd <- new("AnnotatedDataFrame", data=pd)
fd <- data.frame(gene_short_name = geneNames,gene_id = geneIds)
fd <- new("AnnotatedDataFrame", data=fd)

cellDat <- newCellDataSet(cd, phenoData = pd, featureData = fd, expressionFamily = negbinomial.size())
cellDat <- estimateSizeFactors(cellDat)
cellDat <- estimateDispersions(cellDat)

# Select variable genes from corrected

cellDatCor <- cellDat[,cellDat$treatment=="corrected"]
cellDatCor <- estimateDispersions(cellDatCor)
dispTabC <- dispersionTable(cellDatCor)
varGenes <- subset(dispTabC,dispersion_empirical >= 2 * dispersion_fit)$gene_id

# Perform cell ordering with Monocle

orderGenes <- varGenes
cellDat <- setOrderingFilter(cellDat, orderGenes)
cellDat <- reduceDimension(cellDat,relative_expr = T,reduction_method = "DDRTree",norm_method = "vstExprs",residualModelFormulaStr = "~sample")
cellDat <- orderCells(cellDat,reverse = F)

# Save Monocle object

save(cellDat,file="DATA/cellDat")

# Plot cells on the inferred trajectory 

plot_cell_trajectory(cellDat,color_by = "cluster")
plot_cell_trajectory(cellDat,color_by = "Pseudotime")
plot_cell_trajectory(cellDat,color_by = "treatment")

### Examine progenitor groups

branchDe <- BEAM(cds = cellDat,branch_point = 1,relative_expr = T,verbose = T,fullModelFormulaStr = "~sample+sm.ns(Pseudotime,df=3)*Branch",
                 reducedModelFormulaStr = "~sample+sm.ns(Pseudotime,df=3)")
sum(branchDe$qval<0.05)

plot_genes_branched_heatmap(cellDat[rownames(branchDe[branchDe$qval<0.05,]),],branch_point = 1,show_rownames = T)

plot_genes_branched_heatmap(cellDat[fData(cellDat)$gene_short_name %in% c("HES1","ID2","PAX6","PROX1","CHGA","FEV","NEUROD1","MNX1","NKX2-2","NKX6-1","MAFB"),],
                            branch_point = 1,show_rownames = T,num_clusters = 4)

write.table(branchDe[branchDe$qval<0.05,],file="DATA/pseudotimeBranchDeGenes.txt",quote = F,sep = "\t",row.names=T,col.names = NA)

### Reverse the pseudotime (NOTE: the starting branch of the trajectory may differ between runs. Reverse when necessary.)

pseudorev <- cellDat$Pseudotime
pseudorev <- max(pseudorev) - pseudorev
cellDat$Pseudotime <- pseudorev
plot_cell_trajectory(cellDat,color_by = "Pseudotime")

# Save modified cellDat

save(cellDat,file="DATA/cellDat2")

### Visualize marker gene expression along pseudotime ###

library(pheatmap)
library(RColorBrewer)

selectGenes <- c("PDX1","NKX6-1","NKX2-2","PAX6","SOX4","NEUROD1","FEV","HES1","ID1",
                 "ID2","INS","IAPP","DLK1","ISL1","ERO1B","SLC30A8","ACVR1C",
                 "INHBB","PCSK1","PCSK2","ABCC8","MAFB","INSR","LAMTOR5","SLC7A2",
                 "CDKN1C","CDKN1A","MT-CO1","MT-CO2","FOS","EGR1","IER2",
                 "HSPA5","MANF","HSP90B1","PDIA6","HERPUD1","SEC61B","HSPA8",
                  "SDF2L1")

selectIds <- rownames(cellDat)[featureData(cellDat)$gene_short_name %in% selectGenes]


# Select corrected cells

cds_subsetC <- cellDat[selectIds,pData(cellDat)$treatment=="corrected"]

# Get smoothed data for pseudotime bins. Function adapted from the Monocle function
# plot_pseudotime_heatmap source code.

getHeatmapMatrix <- function(x) {
  newdata <- data.frame(Pseudotime = seq(min(pData(x)$Pseudotime), max(pData(x)$Pseudotime),length.out = 100)) 
  
  m <- genSmoothCurves(x, cores=1, trend_formula = "~sm.ns(Pseudotime, df=3)",  
                       relative_expr = T, new_data = newdata)
  
  rownames(m) <- fData(x[rownames(m),])$gene_short_name
  
  #remove genes with no expression in any condition
  m=m[!apply(m,1,sum)==0,]
  
  #Normalize
  m = vstExprs(x, expr_matrix=m)
  
  # Row-center the data.
  m=m[!apply(m,1,sd)==0,]
  m=Matrix::t(scale(Matrix::t(m),center=TRUE))
  m=m[is.na(row.names(m)) == FALSE,]
  m[is.nan(m)] = 0
  m[m>3] = 3
  m[m<-3] = -3
  
  return(m)
}

heatmap_matrix <- getHeatmapMatrix(cds_subsetC)

pheatmap(heatmap_matrix[selectGenes,], 
         useRaster = T,
         cluster_cols=FALSE, 
         cluster_rows=F, 
         show_rownames=T, 
         show_colnames=F,
         scale = "none",
         cellwidth = 3,
         cellheight = 10,
         breaks=seq(-3, 3, by = 0.01),
         color = colorRampPalette(rev(brewer.pal(n = 11, name = "RdYlBu")))(length(seq(-3, 3, by = 0.01))))

# Visualize expression in mutant cells

cds_subsetM <- cellDat[selectIds,pData(cellDat)$treatment=="mutant"]

heatmap_matrix <- getHeatmapMatrix(cds_subsetM)

pheatmap(heatmap_matrix[selectGenes,], 
         useRaster = T,
         cluster_cols=FALSE, 
         cluster_rows=F, 
         show_rownames=T, 
         show_colnames=F,
         scale = "none",
         cellwidth = 3,
         cellheight = 10,
         breaks=seq(-3, 3, by = 0.01),
         color = colorRampPalette(rev(brewer.pal(n = 11, name = "RdYlBu")))(length(seq(-3, 3, by = 0.01))))

### Find DE genes along pseudotime ###

pgCor <- differentialGeneTest(cellDat[,cellDat$treatment=="corrected"],fullModelFormulaStr = "~batch+sm.ns(Pseudotime, df=3)",
                              reducedModelFormulaStr = "~batch",verbose = T)
pgMut <- differentialGeneTest(cellDat[,cellDat$treatment=="mutant"],fullModelFormulaStr = "~batch+sm.ns(Pseudotime, df=3)",
                              reducedModelFormulaStr = "~batch")
pgCorSig <- pgCor[pgCor$qval<0.05,]
pgMutSig <- pgMut[pgMut$qval<0.05,]
pgCorSig <- pgCorSig[order(pgCorSig$qval),]
pgMutSig <- pgMutSig[order(pgMutSig$qval),]

cellDat <- cellDat[union(rownames(pgCorSig),rownames(pgMutSig)),]

degs <- differentialGeneTest(cellDat,fullModelFormulaStr = "~batch+sm.ns(Pseudotime, df=3)*treatment",
                            reducedModelFormulaStr = "~batch+sm.ns(Pseudotime, df=3)")
degsSig <- degs[degs$qval<0.05,]
degsSig <- degsSig[order(degsSig$qval),]

write.table(degsSig,file="DATA/pseudotimeDeGenes.txt",quote = F,sep = "\t",row.names=T,col.names = NA)

# Visualize

cellDatCor <- cellDat[,cellDat$treatment=="corrected"]
cellDatMut <- cellDat[,cellDat$treatment=="mutant"]

plot_pseudotime_heatmap(cellDatCor[rownames(degsSig),],num_clusters = 6,show_rownames = T,
                        use_gene_short_name = T,return_heatmap = F)

plot_pseudotime_heatmap(cellDatMut[rownames(degsSig),],num_clusters = 6,show_rownames = T,
                        use_gene_short_name = T,return_heatmap = F)
