# Supplementary material for: Insulin mutations impair beta-cell development in a patient-derived iPSC model of neonatal diabetes
Source: eLife. 2018 Nov 9;7:e38519. doi: 10.7554/eLife.38519 (PMC6294552; doi:10.7554/eLife.38519)
Supplement: Source code 1. [file elife-38519-code1.zip › SupplementaryScripts_v1/indrop_scripts/Barcodes1.txt]

GAGAGAGT
TCATGCGT
AGTCTGTG
ATATCCGG
AAGAGGCA
TTCCGCTT
CTTAGTGG
ACGCTTGT
CAGTCGAA
GCCAAGTT
AACGCTTC
GTTCCAAG
TGTCAGTG
AATCGCCT
ATGTTGGC
ATGTAGCC
ACCGCTAA
AGAGTTCG
TTCTGAGG
CAGAGCTA
TTGCGTCT
CAGTAAGG
ACACCGTA
GATGACTC
AACCAGGT
GATGGTCA
TGTGACGT
CGGTTACA
CCACTTAG
CTCGTGAT
TGGCAGAA
CAACCTAG
CGCCTTAA
AAGGTGGT
TTAACGCG
CCTCATCT
CCTGGAAT
CATACAGG
CAAGACCT
CCTTGATC
GCAAGCAA
GGACGTAT
ACAGCACT
GTCCATAC
TGTGTGCT
GTACACCA
TCGAACCA
AACACGAC
CGTGCATA
CACTTCCA
CAAGGTGA
CACTAGTC
ATACGTGC
GACTTGAG
TCCAATGG
ACCGAATC
AACCGAGA
CGTAGGTT
AGATTCGC
AACGGAAG
ACGTCAAC
TTGTTCCG
CCTTAGGA
CTGGTTCA
CTAACTCC
GATCGGTA
GGAACCAT
GTCAGAAC
AACAACCG
GGCAATCT
CGATATCC
AGGTAGAG
AGGTCCTA
TTCGTTGG
CTTCTCGA
ATTGGCTG
CAGAACAC
ACAAGGAC
AGCACATG
GTGAAGGA
ACCTAGCA
CGGAATTG
AATGCAGC
AAGGATCC
CCATACTG
TCCGTAGT
ACCTCACT
CCAGTTAC
ACTGCCAA
TCGCATTC
GTGTAACC
ATGCCACA
GCGTTATG
GCTATTCG
ACACTCAG
ACTGACGA
GTTGCTCTG
GGCTCCATT
ACCAACTTG
CGGAGAACA
CATCGGCAA
GAGTTGTTC
TCGACTTCG
TTACTCCTC
ACGCAATCG
GCGAATAGC
ATCCAACGC
TATTCCGAG
TTGTTGGCG
TGTGGTGTG
GTGGTAATG
CTCAAGACA
CACTGTTGC
AGTCAAGAG
GGAATCCTA
TAGAGCGTC
GCTGGTTAA
TGACGTAAG
GATTATCGC
AGTTCCTCT
AGTAGGACA
CCTAATGTG
AACAGTCTG
ATCCTTGAG
ATCGACGGA
TACGGTAGA
AGTCGATTG
CCGAATCAA
AGAGGCTTC
GCGAAGATC
TTGGTACAG
GGACTAACC
CTAGTACCG
GCTGTTAGT
ATTCCATGG
TGTCACTCC
CGATCCTGA
CTCTCGTGT
GCCTTCCAT
GATTCAGCA
CTCCAACTG
CCACAATAG
GCTCCATCT
CGGTACTAA
ACGAGGATT
TTGTCCAGA
TCGTCACTA
GTAGCCGTT
AAGTGAGGA
TGCGAGGAT
CTTCGAACG
CCTATCCGT
TCACATCGC
CCTCCTTAT
CCTCATACA
CAATAGCCA
GGTTACGGA
TTAGGTGAC
CCGTAACCT
TCACGACAC
GTCGAGATA
TCCAGATTC
ATAAGCGCA
TTGGAACGC
TGACCATCA
ACCACTTCA
GAGATTCGA
TGCGCTTAC
GTCTACCTC
GCGGAGTAT
GGACGGTTA
CAACGTAAC
CACGTTGTT
GCCTAACAG
TTCGCGAAC
CTTGCCATG
TCGGACTCT
GGTTAACCT
CATCAAGAC
TCCAGCAAG
GAGGCTAAC
GTGTTCCTG
ATGGCCTTG
AGAGAAGTG
TAGCACGGT
GGCACTCAA
TTGTACCGG
TTGTCTCTC
TGTAAGCTG
GCATCAACT
AAGCTAAGC
CATAGGACG
TGGACTCCAA
GGTGTAGTGT
GCAAGGTAGT
GCCTTCCATT
CCATTAACGC
GGTATCTTCG
GGTCCAATTC
GTTCACAGCT
GTTAGCGCTA
ATGGCCTTGT
GTTGTGTAGG
TCCAGATTCC
GTAATGTCGC
TGATGAGCCA
CTCAAGACAG
ATCAGGCTCC
TTAGGTGACC
ATATGCGTTG
CTCGTCTAGA
GTTCTTGGTC
ATCTCGGTGT
TGCTCATAGC
ACCGTCAGAA
ATCAGGTATG
AACAGCTTCG
ACTCCTTCCT
TAGCACGGTA
TCCAAGCTAG
GCTCCATCTA
ATAGTGGAAC
ACGGTTGGAA
ATAAGCGCAC
CCAGAGACTA
AGCTATTGCC
TTGTCCAGAG
ACAACAGTCG
CTAGACCAAC
AGAACCGACA
CGATCCTGAT
TGACTTGGAC
CTGGCATTAC
GCTAAGTGAC
CGTGATCCTA
AGTCCACACA
AGTGCGTTAC
AGTGCTGGTT
TTCGGAGTTC
CACTTCAGGT
GAATCTTGCC
TGACCTCTGA
GCCGGTATAT
CATGAGCATC
AGAGACGCTA
AGATCCATCG
GCTCTGGATA
GACGTATTCG
ATGAGACCGT
GTAAGCCTCT
GACCTCTATC
GTCCTTAAGG
TCTTCGCATG
CAGCTCTGTT
TTGCCTGTAC
TGATCGACAC
ATACTAGGAG
GGTTAACCTC
ATATCACAGG
TCCTGTGTCA
GATGCAGAGA
AGTACAGCTG
CACGAACGAT
TCGACTTCGT
ATAGGATGTC
AACGGACTAG
AATACGGTGG
ACGCAATCGT
GTTGCGTGAT
GTACCTATGC
AGTCAAGAGG
AGAAGTGGTC
ATTCGTCACC
GCGGAGTATA
AGAACGGCAT
GCTACTGTTC
ACCTGCCTAA
TCCTCTTGAG
CAGTACTCTC
GAACCTGGAT
ATAGAACCAG
ATAGACAGCC
AAGCGCAATC
CTCCAACTGT
CACTCACAGA
GGCATAGACA
TTACCGGTTG
TTACTCCTCG
CAATGTCTTGG
TAGGCCTGATG
TAGGTGCGGAA
GAGTTCCTCTT
CAGGACCTTAA
GAATGGTGAGT
CACGCAATGTA
CACAAGAGGAA
GAACCAGTTGA
TAACCAGCCAG
AACTCGCGGAT
TACCGCACCAT
GAGCGTTAAGT
GAATGCTGTCA
CAGAACCAGTA
GAACAACAAGG
TAGTGGCGGTT
CAAGGCCATTA
CAAGTGCCATT
CAAGAAGGTTC
CAACAACCGAA
CAGATCTTCAC
GAACATTACCG
CACAAGTCCAT
GAGGTTAATCC
CACACAGGTTA
GAATATCCTGC
CAATCTTCTCG
GAAGACGAACT
GAGTGTTCTTC
CACACTCAAGA
TAACGCCACAC
GAACAGTCTCT
GACTAAGCAGT
TACCGCATACC
CAGATAACGGT
CAAGAACCTCT
GAGTAGTATGG
AAGACGCCTTC
CACATGTTACG
GACAACACCTA
GAGATAAGACC
GAGAACACAAC
AAGTGACCACC
GAAGTCCGTAT
AACGGAGCTGA
TAAGCGTGTGC
GACCTTGACTT
AACAAGCCTGG
GACCACTTCAA
TATACCGACCG
AAACTCCGGCA
AACCGTGGTCT
CAACCACAGTT
CAATCTCGCTA
CAATTAACCGG
CACGTATGGTA
CAAGGTTATGG
CAAGAAGTGAG
TACTACTCCGG
AACTGCAGTGC
CAAGTAAGCAC
GAAGTGTAGCT
CAAGCACTTAC
GAAGCTAAGTG
GAAGAGAGTTC
GAACAATCAGG
CACTTGATGCT
GACAGCTGATA
CAGAATAGGAG
GAACACGGAAT
GACTGTTGCAA
GAACTCCAATG
TACTGGATCGG
CATACGGTACT
CAAGACACATG
GAAGAACTCAG
CAAGGTGACAA
GACGTAACTTC
CACACTAACCT
AAAGTCACCGC
GAATAATGGCG
CACCTTGAATG
GACACGAATTG
CAAGAGGATTG
TAACCAACGGC
TACGCTGCTTG
AAACGTGGTGG
GACGAATACTG
GAGCCATTCTT
GAACGATTGGT
GAAGAATTCGC
GAATGGAACCT
GACCGTTAAGT
GACCAATGACA
CACCGCATTAA
