# Supplementary material for: Insulin mutations impair beta-cell development in a patient-derived iPSC model of neonatal diabetes
Source: eLife. 2018 Nov 9;7:e38519. doi: 10.7554/eLife.38519 (PMC6294552; doi:10.7554/eLife.38519)
Supplement: Source code 1. [file elife-38519-code1.zip › SupplementaryScripts_v1/indrop_scripts/Barcodes2.txt]

GGTCGTAT
GATCAAGG
GATACCTG
CTCTATCG
GCCAAGTT
GTCCATAC
AACAGTCC
TACTCCAG
CCAGTATC
CGTGTGAT
CAGTCACA
ACTTCGGT
CTCAAGCT
AGTGGTAC
GTCGTTAC
ATCCTTCC
GCAGAAGA
ACCGCTAA
TGTCGACT
GGAAGAGA
ACTCGATC
AACCGAAC
AAGCGGAA
AGCTAAGC
AGATTGCG
ACCTGTTG
GGATGTAG
CGTCTAAC
TGTGACGT
AAGTCCTC
AGCGAGAT
CTATCCAC
CTATGCCT
GTGAAGGA
GTTATGGC
CCACAACA
TCCTGGTA
TGCAAGAC
TAGCTTCC
CCTATAGC
GCAATGAG
AGGAACGT
CCTAGAGA
ATGTGGAC
GAGTAGAG
TTCCGCTT
CTAACTCC
CTGTATGC
ACTTGGCT
CCACATTG
GACTACGA
TGAGCTGT
TCCGTAGT
TCAGACAC
TACGGTCT
GTAGTACC
AGATACGG
CCAGTTGA
CTCCTGAA
AAGCGACT
AAGACTGG
CTGCCATA
AAGGCTCT
AAGACCGT
CTCGACTT
CGTAGGTT
TCGTGCAT
TCGTCTGA
GAATCACC
GTTAAGCG
CATACGGA
GAGAGAGT
AGAGTCCA
AGACATGC
CTAGCAGT
CACGCAAT
GTACCACA
ACAATGCC
AACACGAC
TACGACGT
AGTGGCAA
TGGCAGAA
CCAAGTAG
AATGGTCG
ACGCTTGT
ACGGACTT
GATCTTGC
AGTCAGGT
GACGAACT
GATCCACT
CTCGTGAT
CCATACTG
TGGTGAAG
GTATCGAG
CAATAGCC
TACATCGG
AGAGCAGA
CTATGGAG
GGCATTCT
CGATTGGA
CCACCAAT
TGGTATCC
CTTAGGAC
TCACTCGA
GCACACAA
GATCTCAG
GGTACTTC
AACTCGGA
AAGGAAGG
GGACATCA
AAGACGAG
GTTGGCAT
TTCTGAGG
GGACTACT
GGTCACTA
GATCAGAC
ACTCTGAG
CCTTAGGT
TGCGTAAC
TAACGTCG
AAGCATCG
AGCTACCA
TTGCAACG
GTATTCCG
CGACAAGA
CACACATC
ATGGCGAT
TGGACCAT
AAGGAGAC
AACACCAC
CTACAAGG
GCCTTAAC
GATAGCCA
GATGGTCA
TAGTCTCG
AACCTCTC
GCGCATAT
CGTCTTCA
TCCAATGG
ACCTAGAC
AGAAGGAC
TAGCAGGA
AACGTAGC
TATGGCAC
GAACTGCT
ACGAATCC
GGCAAGTT
GGCAATCT
GAGCTCTA
CATCACGT
CAAGAAGC
TCAGCCTT
TGAGACGA
GTCATCGT
GACTTGTG
AGACGCTA
CCTTCCAT
GACGTCAT
TTCGGCTA
GCAAGCAA
GATCGGTA
AGACCTTG
AACGCACA
AGGTGTTG
TCTACGCA
CTGATGAG
TACAGAGC
GGATTGTC
CACTAGTC
TATGACCG
GTCCTGTT
ACCGTTCT
ACGCAGTA
CACTTCAC
GTTCCATG
CACCAGTT
TGCCTCAA
AGGATAGC
ATACGTGC
GGTTGATC
TCTTACGG
GAGAAGGT
GAATCCGT
AGTTGTGC
CCACTTAG
AGCGTGTA
AGTATGCC
AACACGCT
TTCGCCAT
TCTGTCGT
AAGCTGGT
GGTCTACA
TCGCATTC
GCTACAAC
TGGATGGT
TCCTCATG
GGAGGAAT
ACACTCTG
CCACTAAG
CATCAACC
CAGCTAGA
ACCATGTC
TTATGCCG
ACAGGCAT
CCTAACAG
AGAGACTC
GCTGTAAG
GGACGTAT
AAGGACCA
TAAGCGCA
AGCACATG
CATCCAAG
ACAAGCTC
CGATCGAT
GTAGCGTA
AGAGGATG
ACCTTCGA
ACTATCGC
TTGTTCCG
ACCGCTAT
CGCTACAT
GGTATAGG
GACCGATA
ACAGTTCG
ACTGCGAA
AGTCTGTG
TTAACGCG
ACGTATGG
GAACGTGA
GCGTATCA
ATCGTGGT
ATGAGTGC
GTGTCCTT
TACCTGCA
CATCTGCT
GATTGTCC
AACCGAGA
TGTGTGCT
CGGAATTG
CAACTGAC
CGTATCTC
AATTCCGG
CAGAACTG
GACCATAC
TACACACG
AAGGTGGT
GTCGATTG
TGCTGTGA
GAGTGTGT
CCTCGAAT
CATGTGTG
TACCGGAT
CATTCGTC
ACACGAGA
AGATTCGC
CCAACTTC
GAATGGCA
GCTAAGGA
AGAAGTGG
GACATCTC
TCCATTGC
GGAGTCTT
ATGTTGGC
GAAGTGCT
CACGTCTA
AACAAGGC
TTCGAAGC
ACATGGAG
CAACCTAG
TTGCGTCT
GAGACCAA
CGCCTTAA
CGACCTAA
GACTTGAG
CCTAAGTC
CGGCATTA
GCATAGTC
GTCAGAAC
AATCCAGC
AGGTCAAC
TACGGAAG
CTCACAGT
CCTATTGG
GCAATTCC
CATACAGG
CAGTGCTT
GGTTGAAC
CTTCCTTC
GGAACATG
TGCTCTAC
GAATCACG
ATCGCAAC
TAGCCATG
ACTCAACG
GTGAATGG
CAATGCGA
ACGAACGA
TGTGTCAG
CTTCTCGA
TCGCTATC
CGACACTT
CGCTGATA
AACAACGC
CAACTTGG
CAGGATGT
CGTCCATT
AGGTCCTA
AGTCGAAG
TGGTTCGA
AACGCTTC
GATGTCGA
CAACACAG
AATGACGC
ACGTCGTT
AAGAGGCA
CCTACCTA
ACCAAGCA
GAGAGTAC
TAGGAGCT
CAGACGTT
TTGGACTG
CTAAGCTC
AAGTGCAG
GGTTGGTA
ACGTCCAA
CGAACAAC
AGGTTGGA
GTACGATC
CTGACTAC
TATCGCGA
CTGGTCAT
AAGGATCC
TCCTGACT
CATTGACG
CCGTTATG
CTTACAGC
CGATGTTC
CTCGGTAA
CTCCAATC
ATCGTCTC
GCAACCAT
TCTAGGAG
TCGAACCT
CGAATTGC
GTCCTAAG
TTACCGAC
GGAATGTC
GAACCTTC
CCAGTTAC
GGTTAGCT
AGGCAATG
AGCCAACT
CATGAGCA
GGATCTGA
ATCATGCG
ACAGCACT
TGTCAGTG
ACAGAGGT
GCCTATGT
GGATTCAC
CCGTAACT
GAACGAAG
TCGAACCA
CGATTCTG
AAGCGTTC
CAAGGTGA
CTCGTTCT
AGTTCGCA
AGGTCTGT
CATGGATC
CGCAACTA
TAGCTGAG
CCGCTTAA
TGGCTCTT
CTACATCC
TACTGCTC
CAGCATAC
TCCACGTT
GTAAGGTG
ATCCGTTG
GAAGACTG
GTGTGTTC
AGGAACAC
GTGAGACT
