# Supplementary material for: Insulin mutations impair beta-cell development in a patient-derived iPSC model of neonatal diabetes
Source: eLife. 2018 Nov 9;7:e38519. doi: 10.7554/eLife.38519 (PMC6294552; doi:10.7554/eLife.38519)
Supplement: Source code 1. [file elife-38519-code1.zip › SupplementaryScripts_v1/indrop_scripts/README.txt]

To install:
Make the indrops directory: indrops_dir. Place the .py files in your indrops_dir
Install any of the following if necessary: Python2.7, Numpy, Scipy, Pandas, Matplotlib, PyYaml, PySAM

Preliminary steps:
Make alignment index files and place them in desired location
(1) Download a Transcriptome FASTA from ENSEMBL. Example here for Human, and here for Mouse. 
(optionally) Download the matching GTF.GZ file, which will allow conversion from 'ENGS***' gene IDs to assigned gene names. Example, from here for Human.
(2) Run python indrops.py [--polyA 50] transcriptome_fasta index_prefix [--gtf-gz transcriptome.gtf.gz] [--bowtie-path /path/to/bowtie_dir]

To run the pipeline:
0) Go to your indrops_dir and create a yaml file according to the template provided
1) Run preprocessing step to produce:
a) a merged (R1+R2) and filtered fastq file in the pre_split directory
b) filtering statistics and a barcode histogram in the stats directory

>python indrops.py preprocess file.yaml

2) Use the barcode histogram to determine a barcode abundance threshold above which barcodes are likely to correspond to cells (low abundance barcodes are typically background). Use your determination to adjust the read-count-threshold parameter below


>python indrops.py split_barcodes file.yaml --read-count-threshold 10000

3) Trim, align and quantify the chosen  barcodes:

> python indrops.py quantify file.yaml

NOTE: if you are using an LSF type cluster allowing for job arrays, you can parallelize this step as below:
> bsub -J quantify_${runID}[1-$N]  python indrops.py quantify file.yaml --barcodes-per-worker 10 --worker-index $((LSB_JOBINDEX-1))


Output is in the post_split directory, and include at a minimum .count  files for each barcode.
Optional outputs include split fastq files, filtered fastq files, bam files and various metrics file for each barcode.

4) Aggregate counts for each cell into a gene x cell table:

>python indrops.py aggregate file.yaml

Output is in the aggregated_counts directory and includes full_counts.txt (all ambiguous and non_ambiguous reads accepted according to the ambiguity parameter provided in the yaml file) and the ambiguous_counts.txt containing only the ambiguous counts.
