# Supplementary material for: Insulin mutations impair beta-cell development in a patient-derived iPSC model of neonatal diabetes
Source: eLife. 2018 Nov 9;7:e38519. doi: 10.7554/eLife.38519 (PMC6294552; doi:10.7554/eLife.38519)
Supplement: Source code 1. [file elife-38519-code1.zip › SupplementaryScripts_v1/indrop_scripts/template.yaml]

project_prefix: "pancreatic_ips"
project_paths:
    raw_read_bio_fastq : ""  #sequencing read of transcript
    raw_read_meta_fastq : "" #sequencing read of cell barcode and UMI
    bowtie_index_prefix: "" # This is the argument you provided in 'python indrops.py transcript.fast path_to_index'
    output_dir : ""
        # The output will contain the following directories
        # 'pre_split': for storage of the processed, but unsplit fastq file
        # 'stats': for storage of various alignment metrics
        # 'post_split': for storage of per-barcode data
        # 'aggregated_counts': for storage of aggregated counts data

general_paths:
    # Reference Files needed for analysis
    gel_barcode1_list : ""
    gel_barcode2_list : ""
    # Software Paths
    bowtie : "" #Directory containing bowtie executable. Leave blank if already on path.
    trimmomatic: "" #Path to trimmomatic Jar

bowtie_arguments:
    m : 200
    n : 1
    l : 15
    e : 80

trimmomatic_arguments:
    LEADING: "28"
    SLIDINGWINDOW: "4:20"
    MINLEN: "16"

umi_quantification_arguments:
    m : 10 #Ignore reads with more than M alignments, after filtering on distance from transcript end.
    u : 1  #Ignore counts from UMI that should be split among more than U genes.
    d : 600 #Maximal distance from transcript end, NOT INCLUDING THE POLYA TAIL
    split-ambigs: False #If umi is assigned to m genes, add 1/m to each gene's count (instead of 1)
    mixed_ref : False
    min_non_polyA : 10

output_arguments:
    output_alignment_to_bam: True
    output_unaligned_reads_to_other_fastq: True
    output_oversequencing_metrics: True
    output_umifm_calculation_metrics: True
    output_quant_metrics: True
