# Supplementary material for: Insulin mutations impair beta-cell development in a patient-derived iPSC model of neonatal diabetes
Source: eLife. 2018 Nov 9;7:e38519. doi: 10.7554/eLife.38519 (PMC6294552; doi:10.7554/eLife.38519)
Supplement: Source code 1. [file elife-38519-code1.zip › SupplementaryScripts_v1/README.txt]

This directory contains the Python and R scripts for analyzing single-cell data of the manuscript
"Insulin mutations impair beta-cell development in a patient-derived iPSC model of neonatal diabetes".

Contents:
	
	indrop_scripts: Barcodes and scripts for producing the count matrices, adapted from Zilionis et al. (2016) (DOI: 10.1038/nprot.2016.154).
			Updated versions of these can be found at https://github.com/indrops/indrops.


	1_qc_eda.R: Quality control and exploratory data analysis.
	
	2_clustering.R: Cell clustering with Seurat. NOTE: Modification may be required, as cluster numbering may differ between runs.

	3_clusterRefinement.R: Cluster refinement with scmap and cluster marker identification.

	4_mutantVsCorrectedDE_GSEA.R: Differential expression and gene set enrichment analyses between mutant and corrected cells in the beta-like and progenitor clusters.

	5_pseudotime.R: Pseudotime analysis of the beta-like and progenitor clusters.
